# Supplementary material for: Proteomic Interactions in the Mouse Vitreous-Retina Complex
Source: PLoS One. 2013 Nov 29;8(11):e82140. doi: 10.1371/journal.pone.0082140 (PMC3843729; doi:10.1371/journal.pone.0082140)
Supplement: Table S1 — Complete table of proteins identified in the mouse vitreous and retina using LC-MS/MS. Proteins in the table are identified by their Ensembl ID, gene ID, description, the number of unique peptides, the number of peptide hits, and identification of equivalent proteins. (XLSX) [file pone.0082140.s001.xlsx]

## Sheet: 11-234-246
Ensembl ID	Ensembl Protein ID	Associated Gene Name	Description	Ret-1 Peptides	Ret-3 Peptides	Ret-2 Peptides	Average Ret Peptides	Vit-3 Peptides	Vit-1 Peptides	Vit-2 Peptides	Average Vit Peptides	Ret-1 PepHits	Ret-3 PepHits	Ret-2 PepHits	Average Ret PepHits	Vit-3 PepHits	Vit-1 PepHits	Vit-2 PepHits	Average Vit PepHits	Equiv. Proteins
ENSMUSP00000110146	ENSMUSP00000110146	Cryaa	crystallin, alpha A [Source:MGI Symbol;Acc:MGI:88515]	23	26	22	23.6667	13	12	10	11.6667	10941	10751	10412	10701.3	700	652	693	681.667
ENSMUSP00000019192	ENSMUSP00000019192	Cryaa	crystallin, alpha A [Source:MGI Symbol;Acc:MGI:88515]	22	24	21	22.3333	12	11	9	10.6667	10062	9781	9559	9800.67	632	568	609	603
ENSMUSP00000091371	ENSMUSP00000091371	Cryab	crystallin, alpha B [Source:MGI Symbol;Acc:MGI:88516]	28	26	26	26.6667	12	13	14	13	5201	5254	5287	5247.33	608	580	583	590.333
ENSMUSP00000109698	ENSMUSP00000109698	Crygc	crystallin, gamma C [Source:MGI Symbol;Acc:MGI:88523]	20	20	21	20.3333	22	23	22	22.3333	3845	3834	4032	3903.67	8499	9445	9500	9148
ENSMUSP00000077693	ENSMUSP00000077693	Cryba1	crystallin, beta A1 [Source:MGI Symbol;Acc:MGI:88518]	22	19	20	20.3333	17	18	18	17.6667	3582	3227	3372	3393.67	972	1002	1036	1003.33
ENSMUSP00000031295	ENSMUSP00000031295	Crybb2	crystallin, beta B2 [Source:MGI Symbol;Acc:MGI:88519]	35	31	32	32.6667	27	27	27	27	3334	3524	3277	3378.33	1840	1897	1915	1884	ENSMUSP00000107955
ENSMUSP00000031286	ENSMUSP00000031286	Crybb1	crystallin, beta B1 [Source:MGI Symbol;Acc:MGI:104992]	27	25	26	26	17	17	18	17.3333	2973	2947	3088	3002.67	438	427	449	438	ENSMUSP00000107994
ENSMUSP00000045327	ENSMUSP00000045327	Crygd	crystallin, gamma D [Source:MGI Symbol;Acc:MGI:88524]	17	17	16	16.6667	16	17	18	17	2564	2692	2658	2638	4659	4931	4809	4799.67
ENSMUSP00000027090	ENSMUSP00000027090	Crygb	crystallin, gamma B [Source:MGI Symbol;Acc:MGI:88522]	19	21	20	20	20	21	22	21	2403	2321	2246	2323.33	7217	8071	7739	7675.67
ENSMUSP00000075440	ENSMUSP00000075440	Crybb3	crystallin, beta B3 [Source:MGI Symbol;Acc:MGI:102717]	24	23	24	23.6667	17	17	17	17	1653	1728	1703	1694.67	569	520	541	543.333	ENSMUSP00000112618, ENSMUSP00000112718, ENSMUSP00000113347, ENSMUSP00000113572
ENSMUSP00000043588	ENSMUSP00000043588	Crygs	crystallin, gamma S [Source:MGI Symbol;Acc:MGI:1298216]	20	19	19	19.3333	20	20	20	20	1542	1597	1667	1602	4040	4218	4524	4260.67
ENSMUSP00000018246	ENSMUSP00000018246	Hist1h2bc	histone cluster 1, H2bc [Source:MGI Symbol;Acc:MGI:1915274]	10	12	12	11.3333	1	0	0	0.333333	1477	1550	1497	1508	1	0	0	0.333333	ENSMUSP00000061247, ENSMUSP00000077290, ENSMUSP00000078239, ENSMUSP00000089296, ENSMUSP00000106059, ENSMUSP00000106060, ENSMUSP00000106061
ENSMUSP00000106086	ENSMUSP00000106086	0610011F06Rik	RIKEN cDNA 0610011F06 gene [Source:MGI Symbol;Acc:MGI:1915597]	10	12	12	11.3333	1	0	1	0.666667	1475	1542	1491	1502.67	1	0	1	0.666667
ENSMUSP00000108002	ENSMUSP00000108002	Cryba4	crystallin, beta A4 [Source:MGI Symbol;Acc:MGI:102716]	13	12	12	12.3333	11	11	11	11	1470	1291	1435	1398.67	399	393	399	397
ENSMUSP00000083826	ENSMUSP00000083826	Cryba4	crystallin, beta A4 [Source:MGI Symbol;Acc:MGI:102716]	12	11	12	11.6667	12	11	11	11.3333	1468	1289	1434	1397	401	393	399	397.667	ENSMUSP00000108004
ENSMUSP00000027082	ENSMUSP00000027082	Crygf	crystallin, gamma F [Source:MGI Symbol;Acc:MGI:88526]	16	14	14	14.6667	14	14	14	14	1345	1344	1387	1358.67	3722	3921	3768	3803.67
ENSMUSP00000028062	ENSMUSP00000028062	Vim	vimentin [Source:MGI Symbol;Acc:MGI:98932]	48	41	43	44	0	1	0	0.333333	1219	1141	1218	1192.67	0	2	0	0.666667
ENSMUSP00000006721	ENSMUSP00000006721	Cryba2	crystallin, beta A2 [Source:MGI Symbol;Acc:MGI:104336]	17	17	17	17	15	14	15	14.6667	1180	1149	1198	1175.67	605	719	689	671
ENSMUSP00000072770				23	22	20	21.6667	1	1	3	1.66667	1125	1166	1085	1125.33	1	1	7	3	ENSMUSP00000075026, ENSMUSP00000075860, ENSMUSP00000077653, ENSMUSP00000078039, ENSMUSP00000078091, ENSMUSP00000080695, ENSMUSP00000085006, ENSMUSP00000088283, ENSMUSP00000089294, ENSMUSP00000089305, ENSMUSP00000089340, ENSMUSP00000089341, ENSMUSP00000100029, ENSMUSP00000100030, ENSMUSP00000100032, ENSMUSP00000100033, ENSMUSP00000100036, ENSMUSP00000100037, ENSMUSP00000100042, ENSMUSP00000100044,…
ENSMUSP00000034834	ENSMUSP00000034834	Pkm2	pyruvate kinase, muscle [Source:MGI Symbol;Acc:MGI:97591]	39	37	36	37.3333	4	5	4	4.33333	1047	989	1039	1025	7	13	6	8.66667
ENSMUSP00000075513	ENSMUSP00000075513	Gm5506	predicted gene 5506 [Source:MGI Symbol;Acc:MGI:3648653]	27	26	25	26	12	12	14	12.6667	1010	918	995	974.333	90	110	109	103	ENSMUSP00000079727, ENSMUSP00000111647
ENSMUSP00000001566	ENSMUSP00000001566	Tubb5	tubulin, beta 5 class I [Source:MGI Symbol;Acc:MGI:107812]	28	27	29	28	0	3	3	2	915	958	955	942.667	0	6	7	4.33333
ENSMUSP00000042342	ENSMUSP00000042342	Tubb4b	tubulin, beta 4B class IVB [Source:MGI Symbol;Acc:MGI:1915472]	29	30	31	30	0	3	4	2.33333	893	920	924	912.333	0	6	8	4.66667
ENSMUSP00000060246	ENSMUSP00000060246	Tubb2a	tubulin, beta 2A class IIA [Source:MGI Symbol;Acc:MGI:107861]	26	28	28	27.3333	0	3	1	1.33333	873	906	909	896	0	6	3	3
ENSMUSP00000031564	ENSMUSP00000031564	Actb	actin, beta [Source:MGI Symbol;Acc:MGI:87904]	33	26	27	28.6667	3	10	8	7	846	824	837	835.667	37	53	53	47.6667
ENSMUSP00000088287	ENSMUSP00000088287	Hist2h2be	histone cluster 2, H2be [Source:MGI Symbol;Acc:MGI:2448415]	9	9	10	9.33333	2	0	0	0.666667	840	844	812	832	2	0	0	0.666667
ENSMUSP00000071486	ENSMUSP00000071486	Actg1	actin, gamma, cytoplasmic 1 [Source:MGI Symbol;Acc:MGI:87906]	33	26	27	28.6667	3	10	8	7	845	821	828	831.333	37	53	53	47.6667
ENSMUSP00000094778	ENSMUSP00000094778	Tuba1a	tubulin, alpha 1A [Source:MGI Symbol;Acc:MGI:98869]	27	27	26	26.6667	2	4	6	4	848	802	800	816.667	8	17	17	14
ENSMUSP00000071135	ENSMUSP00000071135	Tubb4a	tubulin, beta 4A class IVA [Source:MGI Symbol;Acc:MGI:107848]	25	25	26	25.3333	0	2	3	1.66667	799	817	831	815.667	0	5	7	4
ENSMUSP00000072989	ENSMUSP00000072989	Hist1h2af	histone cluster 1, H2af [Source:MGI Symbol;Acc:MGI:2448309]	14	12	13	13	2	2	3	2.33333	608	756	661	675	10	14	25	16.3333	ENSMUSP00000074142, ENSMUSP00000074310, ENSMUSP00000077477, ENSMUSP00000080088, ENSMUSP00000088281, ENSMUSP00000088285, ENSMUSP00000089300, ENSMUSP00000089335, ENSMUSP00000089336, ENSMUSP00000089339, ENSMUSP00000089345, ENSMUSP00000100034, ENSMUSP00000104445
ENSMUSP00000026459	ENSMUSP00000026459	Atp5b	ATP synthase, H+ transporting mitochondrial F1 complex, beta subunit [Source:MGI Symbol;Acc:MGI:107801]	28	27	28	27.6667	1	3	2	2	643	641	683	655.667	4	11	4	6.33333
ENSMUSP00000077814	ENSMUSP00000077814	Hist2h2aa2	histone cluster 2, H2aa2 [Source:MGI Symbol;Acc:MGI:2448283]	12	11	12	11.6667	2	2	3	2.33333	592	723	629	648	13	14	25	17.3333	ENSMUSP00000088288, ENSMUSP00000100581
ENSMUSP00000111700				17	18	16	17	3	5	6	4.66667	662	610	614	628.667	10	19	16	15
ENSMUSP00000034453	ENSMUSP00000034453	Acta1	actin, alpha 1, skeletal muscle [Source:MGI Symbol;Acc:MGI:87902]	23	19	20	20.6667	2	8	5	5	607	598	612	605.667	36	47	48	43.6667
ENSMUSP00000078429	ENSMUSP00000078429	Tuba4a	tubulin, alpha 4A [Source:MGI Symbol;Acc:MGI:1095410]	22	22	21	21.6667	3	2	5	3.33333	608	558	538	568	10	10	11	10.3333
ENSMUSP00000048218	ENSMUSP00000048218	Acta2	actin, alpha 2, smooth muscle, aorta [Source:MGI Symbol;Acc:MGI:87909]	22	18	18	19.3333	2	7	5	4.66667	567	561	572	566.667	36	46	48	43.3333
ENSMUSP00000073289	ENSMUSP00000073289	Gapdh	glyceraldehyde-3-phosphate dehydrogenase [Source:MGI Symbol;Acc:MGI:95640]	22	21	21	21.3333	7	7	7	7	563	541	559	554.333	35	29	40	34.6667	ENSMUSP00000100482, ENSMUSP00000100550, ENSMUSP00000100572, ENSMUSP00000100721, ENSMUSP00000105217, ENSMUSP00000105219, ENSMUSP00000105224, ENSMUSP00000109473, ENSMUSP00000113213, ENSMUSP00000113942
ENSMUSP00000097797	ENSMUSP00000097797	Spna2	spectrin alpha 2 [Source:MGI Symbol;Acc:MGI:98386]	70	68	70	69.3333	0	0	0	0	551	539	560	550	0	0	0	0
ENSMUSP00000071134	ENSMUSP00000071134	Tubb3	tubulin, beta 3 class III [Source:MGI Symbol;Acc:MGI:107813]	19	18	19	18.6667	0	2	3	1.66667	493	499	504	498.667	0	4	7	3.66667
ENSMUSP00000052086	ENSMUSP00000052086	Actbl2	actin, beta-like 2 [Source:MGI Symbol;Acc:MGI:2444552]	11	11	10	10.6667	4	4	4	4	451	492	495	479.333	41	36	43	40
ENSMUSP00000029046	ENSMUSP00000029046	Fabp5	fatty acid binding protein 5, epidermal [Source:MGI Symbol;Acc:MGI:101790]	12	12	12	12	17	18	18	17.6667	450	417	471	446	1233	1235	1157	1208.33
ENSMUSP00000116249	ENSMUSP00000116249	Bfsp2	beaded filament structural protein 2, phakinin [Source:MGI Symbol;Acc:MGI:1333828]	19	18	19	18.6667	0	0	0	0	456	440	438	444.667	0	0	0	0
ENSMUSP00000058548	ENSMUSP00000058548	Cryga	crystallin, gamma A [Source:MGI Symbol;Acc:MGI:88521]	10	9	9	9.33333	10	12	11	11	405	401	417	407.667	1577	1519	1558	1551.33
ENSMUSP00000032233	ENSMUSP00000032233	Tuba8	tubulin, alpha 8 [Source:MGI Symbol;Acc:MGI:1858225]	13	13	13	13	1	0	3	1.33333	411	412	366	396.333	4	0	6	3.33333
ENSMUSP00000076948	ENSMUSP00000076948	Sag	retinal S-antigen [Source:MGI Symbol;Acc:MGI:98227]	16	14	16	15.3333	0	0	0	0	389	376	393	386	0	0	0	0
ENSMUSP00000001513	ENSMUSP00000001513	Tubb6	tubulin, beta 6 class V [Source:MGI Symbol;Acc:MGI:1915201]	16	18	18	17.3333	0	2	2	1.33333	382	383	383	382.667	0	4	4	2.66667
ENSMUSP00000080302	ENSMUSP00000080302	Pgk1	phosphoglycerate kinase 1 [Source:MGI Symbol;Acc:MGI:97555]	18	19	17	18	16	18	15	16.3333	356	378	410	381.333	233	202	206	213.667
ENSMUSP00000034049	ENSMUSP00000034049	Slc25a4	solute carrier family 25 (mitochondrial carrier, adenine nucleotide translocator), member 4 [Source:MGI Symbol;Acc:MGI:1353495]	20	19	20	19.6667	1	2	1	1.33333	374	376	382	377.333	1	2	1	1.33333
ENSMUSP00000001304	ENSMUSP00000001304	Ckb	creatine kinase, brain [Source:MGI Symbol;Acc:MGI:88407]	17	12	15	14.6667	4	3	2	3	341	338	363	347.333	25	19	26	23.3333
ENSMUSP00000050220	ENSMUSP00000050220	Cltc	clathrin, heavy polypeptide (Hc) [Source:MGI Symbol;Acc:MGI:2388633]	47	41	45	44.3333	0	0	0	0	361	312	347	340	0	0	0	0	ENSMUSP00000099475
ENSMUSP00000071686	ENSMUSP00000071686	Gm10123	predicted pseudogene 10123 [Source:MGI Symbol;Acc:MGI:3704342]	12	12	12	12	14	13	13	13.3333	349	331	338	339.333	471	480	467	472.667	ENSMUSP00000117987
ENSMUSP00000015800	ENSMUSP00000015800	Hspa8	heat shock protein 8 [Source:MGI Symbol;Acc:MGI:105384]	26	26	25	25.6667	0	3	1	1.33333	321	311	319	317	0	5	2	2.33333
ENSMUSP00000005077	ENSMUSP00000005077	Hspb1	heat shock protein 1 [Source:MGI Symbol;Acc:MGI:96240]	10	10	10	10	3	4	2	3	301	310	315	308.667	19	19	18	18.6667	ENSMUSP00000106786
ENSMUSP00000036386	ENSMUSP00000036386	Ldha	lactate dehydrogenase A [Source:MGI Symbol;Acc:MGI:96759]	16	16	15	15.6667	3	4	3	3.33333	302	317	307	308.667	7	13	8	9.33333	ENSMUSP00000103267
ENSMUSP00000072620	ENSMUSP00000072620	Eno3	enolase 3, beta muscle [Source:MGI Symbol;Acc:MGI:95395]	9	9	9	9	4	4	5	4.33333	332	265	309	302	16	32	26	24.6667	ENSMUSP00000104188
ENSMUSP00000026495	ENSMUSP00000026495	Atp5a1	ATP synthase, H+ transporting, mitochondrial F1 complex, alpha subunit 1 [Source:MGI Symbol;Acc:MGI:88115]	27	25	25	25.6667	0	0	0	0	305	283	311	299.667	0	0	0	0
ENSMUSP00000016463	ENSMUSP00000016463	Slc25a5	solute carrier family 25 (mitochondrial carrier, adenine nucleotide translocator), member 5 [Source:MGI Symbol;Acc:MGI:1353496]	19	16	17	17.3333	1	1	1	1	287	296	303	295.333	1	1	1	1
ENSMUSP00000010205	ENSMUSP00000010205	Gnat1	guanine nucleotide binding protein, alpha transducing 1 [Source:MGI Symbol;Acc:MGI:95778]	17	18	18	17.6667	1	3	2	2	301	277	295	291	1	9	5	5
ENSMUSP00000019323	ENSMUSP00000019323	Mdh2	malate dehydrogenase 2, NAD (mitochondrial) [Source:MGI Symbol;Acc:MGI:97050]	17	16	16	16.3333	0	0	0	0	291	282	288	287	0	0	0	0
ENSMUSP00000036907	ENSMUSP00000036907	H2afz	H2A histone family, member Z [Source:MGI Symbol;Acc:MGI:1888388]	7	8	7	7.33333	1	1	1	1	234	345	257	278.667	1	3	9	4.33333	ENSMUSP00000049985, ENSMUSP00000105359
ENSMUSP00000004378	ENSMUSP00000004378	Eno2	enolase 2, gamma neuronal [Source:MGI Symbol;Acc:MGI:95394]	10	9	12	10.3333	3	3	4	3.33333	292	249	280	273.667	17	30	28	25
ENSMUSP00000022529	ENSMUSP00000022529	Tkt	transketolase [Source:MGI Symbol;Acc:MGI:105992]	19	16	17	17.3333	1	0	1	0.666667	275	275	249	266.333	1	0	1	0.666667
ENSMUSP00000006629	ENSMUSP00000006629	Spnb2	spectrin beta 2 [Source:MGI Symbol;Acc:MGI:98388]	42	40	42	41.3333	0	0	1	0.333333	261	255	282	266	0	0	2	0.666667	ENSMUSP00000011877
ENSMUSP00000030940	ENSMUSP00000030940	Gnb1	guanine nucleotide binding protein (G protein), beta 1 [Source:MGI Symbol;Acc:MGI:95781]	16	16	14	15.3333	1	0	0	0.333333	300	243	251	264.667	1	0	0	0.333333	ENSMUSP00000101241
ENSMUSP00000049355	ENSMUSP00000049355	Gpi1	glucose phosphate isomerase 1 [Source:MGI Symbol;Acc:MGI:95797]	11	11	13	11.6667	2	0	1	1	253	231	248	244	2	0	1	1
ENSMUSP00000024223	ENSMUSP00000024223	Tpi1	triosephosphate isomerase 1 [Source:MGI Symbol;Acc:MGI:98797]	12	11	11	11.3333	7	7	7	7	222	214	205	213.667	103	112	111	108.667
ENSMUSP00000021698	ENSMUSP00000021698	Hsp90aa1	heat shock protein 90, alpha (cytosolic), class A member 1 [Source:MGI Symbol;Acc:MGI:96250]	24	25	24	24.3333	3	2	3	2.66667	194	192	212	199.333	13	16	11	13.3333	ENSMUSP00000091921
ENSMUSP00000062996	ENSMUSP00000062996	Gdi2	guanosine diphosphate (GDP) dissociation inhibitor 2 [Source:MGI Symbol;Acc:MGI:99845]	18	19	18	18.3333	3	5	4	4	196	189	200	195	23	23	27	24.3333
ENSMUSP00000059871	ENSMUSP00000059871	Lgsn	lengsin, lens protein with glutamine synthetase domain [Source:MGI Symbol;Acc:MGI:2672844]	13	10	10	11	2	0	0	0.666667	202	183	182	189	3	0	0	1
ENSMUSP00000083375	ENSMUSP00000083375	Glul	glutamate-ammonia ligase (glutamine synthetase) [Source:MGI Symbol;Acc:MGI:95739]	14	13	13	13.3333	0	1	0	0.333333	189	179	194	187.333	0	2	0	0.666667
ENSMUSP00000022629	ENSMUSP00000022629	Dpysl2	dihydropyrimidinase-like 2 [Source:MGI Symbol;Acc:MGI:1349763]	21	20	18	19.6667	0	0	0	0	182	184	177	181	0	0	0	0
ENSMUSP00000028907	ENSMUSP00000028907	Bfsp1	beaded filament structural protein 1, in lens-CP94 [Source:MGI Symbol;Acc:MGI:101770]	13	13	13	13	0	0	0	0	193	170	176	179.667	0	0	0	0
ENSMUSP00000084918	ENSMUSP00000084918	Aldh1a1	aldehyde dehydrogenase family 1, subfamily A1 [Source:MGI Symbol;Acc:MGI:1353450]	12	12	12	12	0	1	0	0.333333	185	181	171	179	0	1	0	0.333333
ENSMUSP00000079691	ENSMUSP00000079691	Atp1a3	ATPase, Na+/K+ transporting, alpha 3 polypeptide [Source:MGI Symbol;Acc:MGI:88107]	23	19	21	21	0	0	0	0	168	154	175	165.667	0	0	0	0
ENSMUSP00000024739	ENSMUSP00000024739	Hsp90ab1	heat shock protein 90 alpha (cytosolic), class B member 1 [Source:MGI Symbol;Acc:MGI:96247]	23	21	22	22	3	2	2	2.33333	164	160	171	165	9	9	5	7.66667
ENSMUSP00000004140	ENSMUSP00000004140	Gstm1	glutathione S-transferase, mu 1 [Source:MGI Symbol;Acc:MGI:95860]	15	16	14	15	5	6	4	5	163	152	173	162.667	29	28	22	26.3333
ENSMUSP00000046101	ENSMUSP00000046101	Eef2	eukaryotic translation elongation factor 2 [Source:MGI Symbol;Acc:MGI:95288]	24	25	23	24	2	0	1	1	176	143	155	158	2	0	1	1
ENSMUSP00000099819	ENSMUSP00000099819	Vdac1	voltage-dependent anion channel 1 [Source:MGI Symbol;Acc:MGI:106919]	12	12	14	12.6667	0	1	0	0.333333	154	147	167	156	0	1	0	0.333333	ENSMUSP00000104693
ENSMUSP00000068931	ENSMUSP00000068931	Mta3	metastasis associated 3 [Source:MGI Symbol;Acc:MGI:2151172]	1	2	1	1.33333	1	1	1	1	118	181	141	146.667	395	288	326	336.333	ENSMUSP00000107968, ENSMUSP00000107969, ENSMUSP00000107971
ENSMUSP00000099461	ENSMUSP00000099461	Dstn	destrin [Source:MGI Symbol;Acc:MGI:1929270]	4	4	4	4	4	4	4	4	139	127	155	140.333	42	45	35	40.6667
ENSMUSP00000011896	ENSMUSP00000011896	Pgam1	phosphoglycerate mutase 1 [Source:MGI Symbol;Acc:MGI:97552]	9	8	8	8.33333	6	5	5	5.33333	133	131	148	137.333	90	75	81	82
ENSMUSP00000042457	ENSMUSP00000042457	Eef1a1	eukaryotic translation elongation factor 1 alpha 1 [Source:MGI Symbol;Acc:MGI:1096881]	10	12	11	11	1	0	0	0.333333	138	143	129	136.667	2	0	0	0.666667
ENSMUSP00000030164	ENSMUSP00000030164	Vcp	valosin containing protein [Source:MGI Symbol;Acc:MGI:99919]	15	20	17	17.3333	1	0	0	0.333333	121	124	152	132.333	1	0	0	0.333333
ENSMUSP00000032471	ENSMUSP00000032471	Rho	rhodopsin [Source:MGI Symbol;Acc:MGI:97914]	4	3	3	3.33333	0	0	0	0	137	124	136	132.333	0	0	0	0
ENSMUSP00000023934	ENSMUSP00000023934	Hbb-b1	hemoglobin, beta adult major chain [Source:MGI Symbol;Acc:MGI:96021]	9	9	8	8.66667	5	5	4	4.66667	129	131	125	128.333	48	54	57	53	ENSMUSP00000095794
ENSMUSP00000018851	ENSMUSP00000018851	Dync1h1	dynein cytoplasmic 1 heavy chain 1 [Source:MGI Symbol;Acc:MGI:103147]	37	34	37	36	0	1	0	0.333333	128	119	129	125.333	0	1	0	0.333333
ENSMUSP00000016399	ENSMUSP00000016399	Tubb1	tubulin, beta 1 class VI [Source:MGI Symbol;Acc:MGI:107814]	4	5	5	4.66667	0	1	2	1	108	131	136	125	0	3	4	2.33333
ENSMUSP00000025904	ENSMUSP00000025904	Prdx5	peroxiredoxin 5 [Source:MGI Symbol;Acc:MGI:1859821]	9	9	8	8.66667	11	10	9	10	120	116	133	123	94	87	80	87
ENSMUSP00000005292	ENSMUSP00000005292	Prdx2	peroxiredoxin 2 [Source:MGI Symbol;Acc:MGI:109486]	6	6	6	6	1	2	3	2	132	118	115	121.667	12	14	17	14.3333	ENSMUSP00000105355, ENSMUSP00000105356
ENSMUSP00000026196	ENSMUSP00000026196	Got1	glutamate oxaloacetate transaminase 1, soluble [Source:MGI Symbol;Acc:MGI:95791]	9	9	10	9.33333	2	2	2	2	127	135	102	121.333	11	10	8	9.66667
ENSMUSP00000025656	ENSMUSP00000025656	Aldh1a7	aldehyde dehydrogenase family 1, subfamily A7 [Source:MGI Symbol;Acc:MGI:1347050]	5	5	4	4.66667	0	0	0	0	123	124	113	120	0	0	0	0
ENSMUSP00000040249	ENSMUSP00000040249	Rbp3	retinol binding protein 3, interstitial [Source:MGI Symbol;Acc:MGI:97878]	20	18	21	19.6667	0	0	0	0	108	130	114	117.333	0	0	0	0
ENSMUSP00000070993	ENSMUSP00000070993	Ywhae	tyrosine 3-monooxygenase/tryptophan 5-monooxygenase activation protein, epsilon polypeptide [Source:MGI Symbol;Acc:MGI:894689]	11	11	9	10.3333	0	0	0	0	123	117	111	117	0	0	0	0
ENSMUSP00000041149	ENSMUSP00000041149	Mif	macrophage migration inhibitory factor [Source:MGI Symbol;Acc:MGI:96982]	3	3	4	3.33333	4	4	4	4	103	118	126	115.667	71	98	89	86
ENSMUSP00000033484	ENSMUSP00000033484	Syp	synaptophysin [Source:MGI Symbol;Acc:MGI:98467]	5	4	5	4.66667	0	0	0	0	125	109	107	113.667	0	0	0	0	ENSMUSP00000069429, ENSMUSP00000112336, ENSMUSP00000112337
ENSMUSP00000057308	ENSMUSP00000057308	Hist1h1e	histone cluster 1, H1e [Source:MGI Symbol;Acc:MGI:1931527]	10	7	9	8.66667	0	0	0	0	101	116	121	112.667	0	0	0	0
ENSMUSP00000079306	ENSMUSP00000079306	Hspa2	heat shock protein 2 [Source:MGI Symbol;Acc:MGI:96243]	9	9	8	8.66667	0	0	0	0	129	98	110	112.333	0	0	0	0	ENSMUSP00000106034
ENSMUSP00000015435	ENSMUSP00000015435	Gdi1	guanosine diphosphate (GDP) dissociation inhibitor 1 [Source:MGI Symbol;Acc:MGI:99846]	12	12	11	11.6667	1	1	1	1	112	100	119	110.333	10	10	11	10.3333
ENSMUSP00000008991	ENSMUSP00000008991	Spnb3	spectrin beta 3 [Source:MGI Symbol;Acc:MGI:1313261]	22	25	24	23.6667	0	1	0	0.333333	106	108	108	107.333	0	2	0	0.666667
ENSMUSP00000022894	ENSMUSP00000022894	Ywhaz	tyrosine 3-monooxygenase/tryptophan 5-monooxygenase activation protein, zeta polypeptide [Source:MGI Symbol;Acc:MGI:109484]	15	12	14	13.6667	0	1	0	0.333333	113	98	109	106.667	0	1	0	0.333333	ENSMUSP00000105990, ENSMUSP00000105991
ENSMUSP00000074994	ENSMUSP00000074994	Hist1h3f	histone cluster 1, H3f [Source:MGI Symbol;Acc:MGI:2448329]	9	9	9	9	2	2	2	2	102	136	79	105.667	17	14	13	14.6667	ENSMUSP00000088284, ENSMUSP00000089295, ENSMUSP00000089303, ENSMUSP00000096442, ENSMUSP00000097295, ENSMUSP00000100737, ENSMUSP00000100739
ENSMUSP00000030398	ENSMUSP00000030398	Slc2a1	solute carrier family 2 (facilitated glucose transporter), member 1 [Source:MGI Symbol;Acc:MGI:95755]	4	4	6	4.66667	0	0	0	0	109	104	102	105	0	0	0	0
ENSMUSP00000079670	ENSMUSP00000079670	Hist1h3g	histone cluster 1, H3g [Source:MGI Symbol;Acc:MGI:2145541]	9	8	9	8.66667	0	0	0	0	104	128	83	105	0	0	0	0	ENSMUSP00000089293, ENSMUSP00000089346, ENSMUSP00000089348
ENSMUSP00000033898	ENSMUSP00000033898	Col4a1	collagen, type IV, alpha 1 [Source:MGI Symbol;Acc:MGI:88454]	4	4	4	4	0	1	1	0.666667	107	99	107	104.333	0	1	1	0.666667
ENSMUSP00000075987	ENSMUSP00000075987	Slc25a3	solute carrier family 25 (mitochondrial carrier, phosphate carrier), member 3 [Source:MGI Symbol;Acc:MGI:1353498]	12	15	13	13.3333	0	0	0	0	111	98	103	104	0	0	0	0
ENSMUSP00000034285	ENSMUSP00000034285	Cotl1	coactosin-like 1 (Dictyostelium) [Source:MGI Symbol;Acc:MGI:1919292]	5	6	4	5	5	5	5	5	106	107	95	102.667	93	99	106	99.3333
ENSMUSP00000072510	ENSMUSP00000072510	Nap1l4	nucleosome assembly protein 1-like 4 [Source:MGI Symbol;Acc:MGI:1316687]	12	12	13	12.3333	0	0	0	0	110	101	96	102.333	0	0	0	0	ENSMUSP00000101533
ENSMUSP00000071231	ENSMUSP00000071231	Pygl	liver glycogen phosphorylase [Source:MGI Symbol;Acc:MGI:97829]	17	16	16	16.3333	0	0	0	0	106	100	99	101.667	0	0	0	0
ENSMUSP00000032934	ENSMUSP00000032934	Aldoa	aldolase A, fructose-bisphosphate [Source:MGI Symbol;Acc:MGI:87994]	13	11	13	12.3333	1	3	1	1.66667	106	89	107	100.667	2	6	5	4.33333	ENSMUSP00000084846, ENSMUSP00000101955
ENSMUSP00000045816	ENSMUSP00000045816	Hist1h1c	histone cluster 1, H1c [Source:MGI Symbol;Acc:MGI:1931526]	10	8	10	9.33333	1	0	0	0.333333	104	102	95	100.333	1	0	0	0.333333
ENSMUSP00000030805	ENSMUSP00000030805	Park7	Parkinson disease (autosomal recessive, early onset) 7 [Source:MGI Symbol;Acc:MGI:2135637]	8	8	8	8	4	6	4	4.66667	91	105	104	100	56	63	65	61.3333	ENSMUSP00000101298, ENSMUSP00000101299, ENSMUSP00000101300
ENSMUSP00000077461	ENSMUSP00000077461	Dnm1	dynamin 1 [Source:MGI Symbol;Acc:MGI:107384]	16	14	15	15	0	0	0	0	114	89	97	100	0	0	0	0	ENSMUSP00000108981, ENSMUSP00000112233
ENSMUSP00000030454	ENSMUSP00000030454	Prdx1	peroxiredoxin 1 [Source:MGI Symbol;Acc:MGI:99523]	10	12	11	11	2	2	3	2.33333	102	105	92	99.6667	7	9	8	8	ENSMUSP00000102078, ENSMUSP00000114159, ENSMUSP00000119794
ENSMUSP00000031726	ENSMUSP00000031726	Gnb2	guanine nucleotide binding protein (G protein), beta 2 [Source:MGI Symbol;Acc:MGI:95784]	9	8	7	8	0	0	0	0	124	93	82	99.6667	0	0	0	0	ENSMUSP00000106656
ENSMUSP00000034198	ENSMUSP00000034198	Gnao1	guanine nucleotide binding protein, alpha O [Source:MGI Symbol;Acc:MGI:95775]	10	8	9	9	0	1	1	0.666667	109	86	101	98.6667	0	2	2	1.33333	ENSMUSP00000114144
ENSMUSP00000016703	ENSMUSP00000016703	H3f3b	H3 histone, family 3B [Source:MGI Symbol;Acc:MGI:1101768]	9	9	9	9	2	2	2	2	99	123	73	98.3333	15	18	15	16	ENSMUSP00000079816, ENSMUSP00000102062
ENSMUSP00000067491	ENSMUSP00000067491	Hnrnpa2b1	heterogeneous nuclear ribonucleoprotein A2/B1 [Source:MGI Symbol;Acc:MGI:104819]	10	13	13	12	1	2	1	1.33333	102	87	102	97	5	11	8	8	ENSMUSP00000087453, ENSMUSP00000110103, ENSMUSP00000112308
ENSMUSP00000122103	ENSMUSP00000122103	Slc25a12	solute carrier family 25 (mitochondrial carrier, Aralar), member 12 [Source:MGI Symbol;Acc:MGI:1926080]	17	18	17	17.3333	0	0	0	0	103	95	91	96.3333	0	0	0	0
ENSMUSP00000051223	ENSMUSP00000051223	Ywhag	tyrosine 3-monooxygenase/tryptophan 5-monooxygenase activation protein, gamma polypeptide [Source:MGI Symbol;Acc:MGI:108109]	7	8	6	7	0	0	0	0	97	98	93	96	0	0	0	0
ENSMUSP00000123481	ENSMUSP00000123481	Gstm1	glutathione S-transferase, mu 1 [Source:MGI Symbol;Acc:MGI:95860]	9	10	8	9	1	2	1	1.33333	88	91	102	93.6667	3	3	1	2.33333
ENSMUSP00000026455	ENSMUSP00000026455	Mip	major intrinsic protein of eye lens fiber [Source:MGI Symbol;Acc:MGI:96990]	3	2	2	2.33333	1	0	0	0.333333	93	104	80	92.3333	1	0	0	0.333333
ENSMUSP00000035743	ENSMUSP00000035743	Pygb	brain glycogen phosphorylase [Source:MGI Symbol;Acc:MGI:97828]	11	13	13	12.3333	0	0	0	0	94	87	96	92.3333	0	0	0	0
ENSMUSP00000047564	ENSMUSP00000047564	Pygm	muscle glycogen phosphorylase [Source:MGI Symbol;Acc:MGI:97830]	16	13	15	14.6667	0	1	0	0.333333	93	89	92	91.3333	0	1	0	0.333333
ENSMUSP00000023677	ENSMUSP00000023677	Atp5o	ATP synthase, H+ transporting, mitochondrial F1 complex, O subunit [Source:MGI Symbol;Acc:MGI:106341]	7	7	8	7.33333	0	0	0	0	92	92	88	90.6667	0	0	0	0
ENSMUSP00000044395	ENSMUSP00000044395	Hist1h1d	histone cluster 1, H1d [Source:MGI Symbol;Acc:MGI:107502]	7	7	8	7.33333	1	0	0	0.333333	90	89	87	88.6667	1	0	0	0.333333
ENSMUSP00000034097	ENSMUSP00000034097	Got2	glutamate oxaloacetate transaminase 2, mitochondrial [Source:MGI Symbol;Acc:MGI:95792]	9	10	12	10.3333	0	0	0	0	93	80	92	88.3333	0	0	0	0
ENSMUSP00000025561	ENSMUSP00000025561	Anxa1	annexin A1 [Source:MGI Symbol;Acc:MGI:96819]	13	11	11	11.6667	8	6	3	5.66667	78	93	88	86.3333	24	21	13	19.3333
ENSMUSP00000035417	ENSMUSP00000035417	Pklr	pyruvate kinase liver and red blood cell [Source:MGI Symbol;Acc:MGI:97604]	3	2	2	2.33333	1	1	1	1	81	91	87	86.3333	1	4	1	2	ENSMUSP00000103106
ENSMUSP00000021458	ENSMUSP00000021458	Spnb1	spectrin beta 1 [Source:MGI Symbol;Acc:MGI:98387]	17	16	20	17.6667	1	1	1	1	85	77	97	86.3333	1	1	1	1
ENSMUSP00000001479	ENSMUSP00000001479	Kpnb1	karyopherin (importin) beta 1 [Source:MGI Symbol;Acc:MGI:107532]	11	10	10	10.3333	0	0	0	0	93	82	83	86	0	0	0	0
ENSMUSP00000074317	ENSMUSP00000074317	Gapdhs	glyceraldehyde-3-phosphate dehydrogenase, spermatogenic [Source:MGI Symbol;Acc:MGI:95653]	5	5	6	5.33333	3	2	2	2.33333	94	80	78	84	9	7	12	9.33333	ENSMUSP00000075954
ENSMUSP00000072195	ENSMUSP00000072195	Hk1	hexokinase 1 [Source:MGI Symbol;Acc:MGI:96103]	19	15	17	17	0	1	0	0.333333	88	78	86	84	0	1	0	0.333333	ENSMUSP00000097282
ENSMUSP00000014750	ENSMUSP00000014750	Slc25a11	solute carrier family 25 (mitochondrial carrier oxoglutarate carrier), member 11 [Source:MGI Symbol;Acc:MGI:1915113]	7	5	8	6.66667	0	0	0	0	83	74	91	82.6667	0	0	0	0
ENSMUSP00000023116	ENSMUSP00000023116	Aco2	aconitase 2, mitochondrial [Source:MGI Symbol;Acc:MGI:87880]	16	16	13	15	0	0	0	0	79	74	91	81.3333	0	0	0	0
ENSMUSP00000099904	ENSMUSP00000099904	Ass1	argininosuccinate synthetase 1 [Source:MGI Symbol;Acc:MGI:88090]	9	7	7	7.66667	0	0	0	0	80	80	83	81	0	0	0	0
ENSMUSP00000023226	ENSMUSP00000023226	Plec	plectin [Source:MGI Symbol;Acc:MGI:1277961]	29	24	26	26.3333	0	2	0	0.666667	87	77	78	80.6667	0	2	0	0.666667	ENSMUSP00000057158, ENSMUSP00000071765, ENSMUSP00000072478, ENSMUSP00000073124, ENSMUSP00000074383, ENSMUSP00000075693, ENSMUSP00000075772, ENSMUSP00000079668, ENSMUSP00000087037
ENSMUSP00000039263	ENSMUSP00000039263	Grifin	galectin-related inter-fiber protein [Source:MGI Symbol;Acc:MGI:1925248]	3	3	3	3	1	1	1	1	83	88	70	80.3333	20	19	16	18.3333
ENSMUSP00000029078	ENSMUSP00000029078	Car2	carbonic anhydrase 2 [Source:MGI Symbol;Acc:MGI:88269]	5	5	4	4.66667	6	6	7	6.33333	79	82	79	80	91	91	88	90
ENSMUSP00000017534	ENSMUSP00000017534	Aldoc	aldolase C, fructose-bisphosphate [Source:MGI Symbol;Acc:MGI:101863]	12	12	11	11.6667	1	1	1	1	75	89	76	80	3	3	2	2.66667	ENSMUSP00000099536
ENSMUSP00000044838	ENSMUSP00000044838	Atp6v0a1	ATPase, H+ transporting, lysosomal V0 subunit A1 [Source:MGI Symbol;Acc:MGI:103286]	6	8	7	7	0	0	0	0	76	84	79	79.6667	0	0	0	0	ENSMUSP00000090333, ENSMUSP00000099399
ENSMUSP00000035860	ENSMUSP00000035860	Crygn	crystallin, gamma N [Source:MGI Symbol;Acc:MGI:2449167]	5	4	4	4.33333	1	1	2	1.33333	72	82	81	78.3333	1	4	5	3.33333
ENSMUSP00000018470	ENSMUSP00000018470	Ywhab	tyrosine 3-monooxygenase/tryptophan 5-monooxygenase activation protein, beta polypeptide [Source:MGI Symbol;Acc:MGI:1891917]	6	4	7	5.66667	0	1	0	0.333333	83	74	77	78	0	1	0	0.333333
ENSMUSP00000039269	ENSMUSP00000039269	Hnrnpk	heterogeneous nuclear ribonucleoprotein K [Source:MGI Symbol;Acc:MGI:99894]	9	10	6	8.33333	0	0	0	0	83	73	78	78	0	0	0	0	ENSMUSP00000112104, ENSMUSP00000112105
ENSMUSP00000048425	ENSMUSP00000048425	Pebp1	phosphatidylethanolamine binding protein 1 [Source:MGI Symbol;Acc:MGI:1344408]	8	9	8	8.33333	9	11	9	9.66667	75	75	79	76.3333	181	184	185	183.333
ENSMUSP00000071636	ENSMUSP00000071636	Prdx6	peroxiredoxin 6 [Source:MGI Symbol;Acc:MGI:894320]	15	12	11	12.6667	6	5	5	5.33333	84	78	66	76	27	39	31	32.3333
ENSMUSP00000056604	ENSMUSP00000056604	Hist1h2ba	histone cluster 1, H2ba [Source:MGI Symbol;Acc:MGI:2448375]	2	3	4	3	1	0	0	0.333333	87	67	72	75.3333	1	0	0	0.333333
ENSMUSP00000034818	ENSMUSP00000034818	Idh3a	isocitrate dehydrogenase 3 (NAD+) alpha [Source:MGI Symbol;Acc:MGI:1915084]	7	7	6	6.66667	0	0	0	0	80	76	70	75.3333	0	0	0	0
ENSMUSP00000048947				10	13	16	13	1	0	0	0.333333	67	69	81	72.3333	1	0	0	0.333333	ENSMUSP00000099364
ENSMUSP00000063293	ENSMUSP00000063293	Syt1	synaptotagmin I [Source:MGI Symbol;Acc:MGI:99667]	12	11	9	10.6667	0	0	0	0	74	72	71	72.3333	0	0	0	0	ENSMUSP00000100912
ENSMUSP00000031383	ENSMUSP00000031383	Ran	RAN, member RAS oncogene family [Source:MGI Symbol;Acc:MGI:1333112]	7	6	6	6.33333	6	4	5	5	75	69	70	71.3333	71	56	72	66.3333	ENSMUSP00000106975
ENSMUSP00000001989	ENSMUSP00000001989	Uba1	ubiquitin-like modifier activating enzyme 1 [Source:MGI Symbol;Acc:MGI:98890]	16	16	16	16	0	0	0	0	65	67	82	71.3333	0	0	0	0	ENSMUSP00000086626
ENSMUSP00000016081	ENSMUSP00000016081	H2afy	H2A histone family, member Y [Source:MGI Symbol;Acc:MGI:1349392]	10	8	9	9	1	0	0	0.333333	75	66	70	70.3333	1	0	0	0.333333	ENSMUSP00000038221
ENSMUSP00000030547	ENSMUSP00000030547	Hspg2	perlecan (heparan sulfate proteoglycan 2) [Source:MGI Symbol;Acc:MGI:96257]	17	15	15	15.6667	1	1	1	1	71	72	67	70	2	3	1	2
ENSMUSP00000020522	ENSMUSP00000020522	Pfkl	phosphofructokinase, liver, B-type [Source:MGI Symbol;Acc:MGI:97547]	14	12	13	13	0	1	0	0.333333	70	80	60	70	0	2	0	0.666667
ENSMUSP00000082571				5	6	6	5.66667	6	7	6	6.33333	67	67	75	69.6667	159	153	161	157.667
ENSMUSP00000054556	ENSMUSP00000054556	Eef1a2	eukaryotic translation elongation factor 1 alpha 2 [Source:MGI Symbol;Acc:MGI:1096317]	8	9	7	8	0	0	0	0	70	71	67	69.3333	0	0	0	0
ENSMUSP00000027409	ENSMUSP00000027409	Des	desmin [Source:MGI Symbol;Acc:MGI:94885]	4	3	5	4	0	0	0	0	66	66	73	68.3333	0	0	0	0
ENSMUSP00000052440	ENSMUSP00000052440	Stxbp1	syntaxin binding protein 1 [Source:MGI Symbol;Acc:MGI:107363]	11	11	11	11	0	0	0	0	67	64	73	68	0	0	0	0	ENSMUSP00000089051
ENSMUSP00000063734	ENSMUSP00000063734	Ezr	ezrin [Source:MGI Symbol;Acc:MGI:98931]	10	11	9	10	0	0	0	0	74	71	54	66.3333	0	0	0	0	ENSMUSP00000095040
ENSMUSP00000099649	ENSMUSP00000099649	Eif4a1	eukaryotic translation initiation factor 4A1 [Source:MGI Symbol;Acc:MGI:95303]	8	9	9	8.66667	0	0	0	0	61	68	67	65.3333	0	0	0	0
ENSMUSP00000027438	ENSMUSP00000027438	Ncl	nucleolin [Source:MGI Symbol;Acc:MGI:97286]	13	9	11	11	0	0	0	0	76	52	67	65	0	0	0	0
ENSMUSP00000050689	ENSMUSP00000050689	Arf3	ADP-ribosylation factor 3 [Source:MGI Symbol;Acc:MGI:99432]	7	6	5	6	2	2	2	2	74	63	54	63.6667	16	28	23	22.3333
ENSMUSP00000079905	ENSMUSP00000079905	Arf1	ADP-ribosylation factor 1 [Source:MGI Symbol;Acc:MGI:99431]	9	5	5	6.33333	2	2	2	2	76	61	54	63.6667	16	28	23	22.3333
ENSMUSP00000061227	ENSMUSP00000061227	Pgm2	phosphoglucomutase 2 [Source:MGI Symbol;Acc:MGI:97565]	14	11	14	13	0	0	1	0.333333	64	59	65	62.6667	0	0	1	0.333333
ENSMUSP00000031131	ENSMUSP00000031131	Uchl1	ubiquitin carboxy-terminal hydrolase L1 [Source:MGI Symbol;Acc:MGI:103149]	6	7	7	6.66667	6	6	7	6.33333	60	67	59	62	80	68	85	77.6667
ENSMUSP00000080994	ENSMUSP00000080994	mt-Co2	mitochondrially encoded cytochrome c oxidase II [Source:MGI Symbol;Acc:MGI:102503]	5	5	5	5	1	1	1	1	63	65	58	62	1	3	2	2
ENSMUSP00000019128	ENSMUSP00000019128	Hnrnpd	heterogeneous nuclear ribonucleoprotein D [Source:MGI Symbol;Acc:MGI:101947]	6	6	6	6	0	1	1	0.666667	65	66	55	62	0	2	2	1.33333	ENSMUSP00000072533, ENSMUSP00000108561
ENSMUSP00000066068	ENSMUSP00000066068	Actn4	actinin alpha 4 [Source:MGI Symbol;Acc:MGI:1890773]	10	9	10	9.66667	1	0	1	0.666667	63	63	60	62	1	0	1	0.666667
ENSMUSP00000079341	ENSMUSP00000079341	Gnas	GNAS (guanine nucleotide binding protein, alpha stimulating) complex locus [Source:MGI Symbol;Acc:MGI:95777]	10	12	8	10	1	1	1	1	71	60	54	61.6667	1	2	2	1.66667	ENSMUSP00000085184
ENSMUSP00000024823	ENSMUSP00000024823	Glo1	glyoxalase 1 [Source:MGI Symbol;Acc:MGI:95742]	6	5	7	6	3	2	3	2.66667	64	53	67	61.3333	14	16	17	15.6667
ENSMUSP00000088723	ENSMUSP00000088723	Slc25a31	solute carrier family 25 (mitochondrial carrier; adenine nucleotide translocator), member 31 [Source:MGI Symbol;Acc:MGI:1920583]	2	3	3	2.66667	1	1	1	1	60	58	62	60	1	1	1	1
ENSMUSP00000005493	ENSMUSP00000005493	Slc1a3	solute carrier family 1 (glial high affinity glutamate transporter), member 3 [Source:MGI Symbol;Acc:MGI:99917]	4	4	4	4	0	0	0	0	58	62	59	59.6667	0	0	0	0
ENSMUSP00000084586	ENSMUSP00000084586	Hspa1a	heat shock protein 1A [Source:MGI Symbol;Acc:MGI:96244]	11	9	10	10	0	0	0	0	61	59	59	59.6667	0	0	0	0	ENSMUSP00000084589
ENSMUSP00000019109	ENSMUSP00000019109	Ywhah	tyrosine 3-monooxygenase/tryptophan 5-monooxygenase activation protein, eta polypeptide [Source:MGI Symbol;Acc:MGI:109194]	5	6	6	5.66667	0	0	0	0	62	60	56	59.3333	0	0	0	0
ENSMUSP00000063548	ENSMUSP00000063548	Abat	4-aminobutyrate aminotransferase [Source:MGI Symbol;Acc:MGI:2443582]	7	8	7	7.33333	0	0	0	0	59	57	62	59.3333	0	0	0	0	ENSMUSP00000111505
ENSMUSP00000027634	ENSMUSP00000027634	Dbi	diazepam binding inhibitor [Source:MGI Symbol;Acc:MGI:94865]	6	5	6	5.66667	7	8	7	7.33333	61	57	59	59	260	287	258	268.333
ENSMUSP00000058580	ENSMUSP00000058580	Ncam1	neural cell adhesion molecule 1 [Source:MGI Symbol;Acc:MGI:97281]	8	8	9	8.33333	0	0	0	0	60	60	57	59	0	0	0	0	ENSMUSP00000110125, ENSMUSP00000110127
ENSMUSP00000039726	ENSMUSP00000039726	Atp5j2	ATP synthase, H+ transporting, mitochondrial F0 complex, subunit F2 [Source:MGI Symbol;Acc:MGI:1927558]	3	3	3	3	0	0	0	0	58	61	53	57.3333	0	0	0	0
ENSMUSP00000066886	ENSMUSP00000066886	Atp6v1a	ATPase, H+ transporting, lysosomal V1 subunit A [Source:MGI Symbol;Acc:MGI:1201780]	14	14	12	13.3333	0	0	0	0	59	56	57	57.3333	0	0	0	0	ENSMUSP00000110314
ENSMUSP00000020630	ENSMUSP00000020630	Hspa4	heat shock protein 4 [Source:MGI Symbol;Acc:MGI:1342292]	11	10	11	10.6667	0	0	1	0.333333	51	57	63	57	0	0	1	0.333333
ENSMUSP00000083077	ENSMUSP00000083077	Atp1a2	ATPase, Na+/K+ transporting, alpha 2 polypeptide [Source:MGI Symbol;Acc:MGI:88106]	10	6	8	8	0	0	0	0	69	45	56	56.6667	0	0	0	0	ENSMUSP00000095072
ENSMUSP00000023599	ENSMUSP00000023599	Eif4a2	eukaryotic translation initiation factor 4A2 [Source:MGI Symbol;Acc:MGI:106906]	7	8	7	7.33333	0	0	0	0	52	62	54	56	0	0	0	0	ENSMUSP00000090876, ENSMUSP00000110998, ENSMUSP00000115649
ENSMUSP00000047790	ENSMUSP00000047790	Gstp1	glutathione S-transferase, pi 1 [Source:MGI Symbol;Acc:MGI:95865]	6	7	4	5.66667	5	4	4	4.33333	56	60	51	55.6667	43	43	46	44
ENSMUSP00000033899	ENSMUSP00000033899	Col4a2	collagen, type IV, alpha 2 [Source:MGI Symbol;Acc:MGI:88455]	5	3	4	4	0	0	0	0	62	53	52	55.6667	0	0	0	0
ENSMUSP00000100067	ENSMUSP00000100067	Ywhaq	tyrosine 3-monooxygenase/tryptophan 5-monooxygenase activation protein, theta polypeptide [Source:MGI Symbol;Acc:MGI:891963]	7	5	5	5.66667	0	0	0	0	63	53	51	55.6667	0	0	0	0	ENSMUSP00000106602, ENSMUSP00000106604, ENSMUSP00000117118, ENSMUSP00000123605
ENSMUSP00000039657	ENSMUSP00000039657	Atp1a1	ATPase, Na+/K+ transporting, alpha 1 polypeptide [Source:MGI Symbol;Acc:MGI:88105]	10	7	8	8.33333	0	0	0	0	68	41	56	55	0	0	0	0
ENSMUSP00000006435	ENSMUSP00000006435	Atp6v1b2	ATPase, H+ transporting, lysosomal V1 subunit B2 [Source:MGI Symbol;Acc:MGI:109618]	11	8	12	10.3333	0	0	0	0	66	45	52	54.3333	0	0	0	0
ENSMUSP00000041347	ENSMUSP00000041347	Ina	internexin neuronal intermediate filament protein, alpha [Source:MGI Symbol;Acc:MGI:96568]	5	5	4	4.66667	0	0	0	0	50	56	56	54	0	0	0	0
ENSMUSP00000047571	ENSMUSP00000047571	Hnrnpu	heterogeneous nuclear ribonucleoprotein U [Source:MGI Symbol;Acc:MGI:1858195]	12	8	9	9.66667	0	0	0	0	63	50	49	54	0	0	0	0
ENSMUSP00000020358	ENSMUSP00000020358	Rab1	RAB1, member RAS oncogene family [Source:MGI Symbol;Acc:MGI:97842]	5	5	6	5.33333	0	0	0	0	56	50	55	53.6667	0	0	0	0	ENSMUSP00000074301
ENSMUSP00000026743	ENSMUSP00000026743	Uqcrc1	ubiquinol-cytochrome c reductase core protein 1 [Source:MGI Symbol;Acc:MGI:107876]	8	8	6	7.33333	0	0	0	0	59	54	48	53.6667	0	0	0	0
ENSMUSP00000033650	ENSMUSP00000033650	Rs1	retinoschisis (X-linked, juvenile) 1 (human) [Source:MGI Symbol;Acc:MGI:1336189]	7	7	6	6.66667	0	0	0	0	60	48	53	53.6667	0	0	0	0	ENSMUSP00000107987
ENSMUSP00000064538	ENSMUSP00000064538	Dnm3	dynamin 3 [Source:MGI Symbol;Acc:MGI:1341299]	6	6	6	6	0	0	0	0	65	45	48	52.6667	0	0	0	0	ENSMUSP00000083241
ENSMUSP00000001204	ENSMUSP00000001204	Calm1	calmodulin 1 [Source:MGI Symbol;Acc:MGI:88251]	5	7	6	6	3	2	4	3	46	54	56	52	44	25	32	33.6667	ENSMUSP00000019514, ENSMUSP00000048857, ENSMUSP00000105709
ENSMUSP00000105796	ENSMUSP00000105796	Ndufa13	NADH dehydrogenase (ubiquinone) 1 alpha subcomplex, 13 [Source:MGI Symbol;Acc:MGI:1914434]	3	3	4	3.33333	0	0	0	0	54	52	50	52	0	0	0	0
ENSMUSP00000000590	ENSMUSP00000000590	Rdx	radixin [Source:MGI Symbol;Acc:MGI:97887]	6	7	7	6.66667	0	0	0	0	53	57	45	51.6667	0	0	0	0
ENSMUSP00000022293	ENSMUSP00000022293	Vdac2	voltage-dependent anion channel 2 [Source:MGI Symbol;Acc:MGI:106915]	8	9	8	8.33333	0	0	0	0	51	50	54	51.6667	0	0	0	0
ENSMUSP00000028683	ENSMUSP00000028683	Pdia3	protein disulfide isomerase associated 3 [Source:MGI Symbol;Acc:MGI:95834]	10	7	9	8.66667	1	1	1	1	56	48	50	51.3333	2	2	2	2
ENSMUSP00000103553	ENSMUSP00000103553	Srsf1	serine/arginine-rich splicing factor 1 [Source:MGI Symbol;Acc:MGI:98283]	5	5	6	5.33333	0	0	0	0	55	45	54	51.3333	0	0	0	0	ENSMUSP00000120595
ENSMUSP00000025804	ENSMUSP00000025804	Rab1b	RAB1B, member RAS oncogene family [Source:MGI Symbol;Acc:MGI:1923558]	3	4	5	4	0	0	0	0	53	46	54	51	0	0	0	0
ENSMUSP00000093961	ENSMUSP00000093961	Rom1	rod outer segment membrane protein 1 [Source:MGI Symbol;Acc:MGI:97998]	6	5	4	5	0	0	0	0	53	51	49	51	0	0	0	0
ENSMUSP00000099938	ENSMUSP00000099938	Mdh1	malate dehydrogenase 1, NAD (soluble) [Source:MGI Symbol;Acc:MGI:97051]	7	5	5	5.66667	1	1	1	1	54	51	47	50.6667	7	10	11	9.33333
ENSMUSP00000031271	ENSMUSP00000031271	Hnrpdl	heterogeneous nuclear ribonucleoprotein D-like [Source:MGI Symbol;Acc:MGI:1355299]	3	4	3	3.33333	0	1	1	0.666667	55	54	43	50.6667	0	2	2	1.33333	ENSMUSP00000084114, ENSMUSP00000118555, ENSMUSP00000121005
ENSMUSP00000020238	ENSMUSP00000020238	Hsp90b1	heat shock protein 90, beta (Grp94), member 1 [Source:MGI Symbol;Acc:MGI:98817]	9	9	11	9.66667	0	0	1	0.333333	46	49	56	50.3333	0	0	1	0.333333
ENSMUSP00000029266	ENSMUSP00000029266	Anxa5	annexin A5 [Source:MGI Symbol;Acc:MGI:106008]	9	10	11	10	6	6	5	5.66667	52	49	49	50	10	11	7	9.33333
ENSMUSP00000021062	ENSMUSP00000021062	Ddx5	DEAD (Asp-Glu-Ala-Asp) box polypeptide 5 [Source:MGI Symbol;Acc:MGI:105037]	11	12	10	11	0	0	0	0	47	56	47	50	0	0	0	0
ENSMUSP00000021554	ENSMUSP00000021554	Actn1	actinin, alpha 1 [Source:MGI Symbol;Acc:MGI:2137706]	7	6	7	6.66667	0	0	0	0	49	50	50	49.6667	0	0	0	0
ENSMUSP00000037304	ENSMUSP00000037304	Hist1h1t	histone cluster 1, H1t [Source:MGI Symbol;Acc:MGI:1888530]	2	2	3	2.33333	0	0	0	0	41	54	54	49.6667	0	0	0	0
ENSMUSP00000026704	ENSMUSP00000026704	Cct8	chaperonin containing Tcp1, subunit 8 (theta) [Source:MGI Symbol;Acc:MGI:107183]	9	8	9	8.66667	0	0	0	0	50	50	48	49.3333	0	0	0	0
ENSMUSP00000028239	ENSMUSP00000028239	Gsn	gelsolin [Source:MGI Symbol;Acc:MGI:95851]	10	8	10	9.33333	0	0	0	0	48	48	52	49.3333	0	0	0	0	ENSMUSP00000108639
ENSMUSP00000070068	ENSMUSP00000070068	Nap1l1	nucleosome assembly protein 1-like 1 [Source:MGI Symbol;Acc:MGI:1855693]	8	8	8	8	0	0	0	0	49	45	54	49.3333	0	0	0	0
ENSMUSP00000021001	ENSMUSP00000021001	Rab10	RAB10, member RAS oncogene family [Source:MGI Symbol;Acc:MGI:105066]	5	4	4	4.33333	0	0	0	0	52	46	49	49	0	0	0	0
ENSMUSP00000051217				6	6	6	6	0	0	0	0	52	52	41	48.3333	0	0	0	0	ENSMUSP00000113071
ENSMUSP00000117022	ENSMUSP00000117022	Nme1	non-metastatic cells 1, protein (NM23A) expressed in [Source:MGI Symbol;Acc:MGI:97355]	6	8	6	6.66667	0	0	0	0	56	51	38	48.3333	0	0	0	0
ENSMUSP00000018437	ENSMUSP00000018437	Pfn1	profilin 1 [Source:MGI Symbol;Acc:MGI:97549]	6	6	5	5.66667	5	5	5	5	42	51	51	48	57	67	58	60.6667
ENSMUSP00000021459	ENSMUSP00000021459	Rab15	RAB15, member RAS oncogene family [Source:MGI Symbol;Acc:MGI:1916865]	2	2	2	2	0	0	0	0	51	44	47	47.3333	0	0	0	0
ENSMUSP00000031492	ENSMUSP00000031492	Rab35	RAB35, member RAS oncogene family [Source:MGI Symbol;Acc:MGI:1924657]	2	2	2	2	0	0	0	0	51	44	47	47.3333	0	0	0	0
ENSMUSP00000106343				5	4	5	4.66667	1	0	1	0.666667	50	43	48	47	1	0	1	0.666667
ENSMUSP00000004134	ENSMUSP00000004134	Gstm5	glutathione S-transferase, mu 5 [Source:MGI Symbol;Acc:MGI:1309466]	8	5	7	6.66667	0	1	0	0.333333	46	39	55	46.6667	0	1	0	0.333333
ENSMUSP00000116108	ENSMUSP00000116108	Tcp1	t-complex protein 1 [Source:MGI Symbol;Acc:MGI:98535]	8	6	9	7.66667	0	0	0	0	40	48	51	46.3333	0	0	0	0
ENSMUSP00000064755	ENSMUSP00000064755	Phgdh	3-phosphoglycerate dehydrogenase [Source:MGI Symbol;Acc:MGI:1355330]	7	4	3	4.66667	0	0	0	0	44	50	44	46	0	0	0	0
sp|K22E_HUMAN				5	4	2	3.66667	10	15	12	12.3333	40	50	47	45.6667	261	220	251	244
ENSMUSP00000031160	ENSMUSP00000031160	Paics	phosphoribosylaminoimidazole carboxylase, phosphoribosylaminoribosylaminoimidazole, succinocarboxamide synthetase [Source:MGI Symbol;Acc:MGI:1914304]	11	10	14	11.6667	0	0	0	0	49	39	49	45.6667	0	0	0	0	ENSMUSP00000112879, ENSMUSP00000113483
ENSMUSP00000082652	ENSMUSP00000082652	Anp32a	acidic (leucine-rich) nuclear phosphoprotein 32 family, member A [Source:MGI Symbol;Acc:MGI:108447]	5	6	6	5.66667	0	0	0	0	44	44	46	44.6667	0	0	0	0	ENSMUSP00000122165, ENSMUSP00000123574
ENSMUSP00000019649	ENSMUSP00000019649	Ubb	ubiquitin B [Source:MGI Symbol;Acc:MGI:98888]	4	4	4	4	6	7	8	7	44	44	45	44.3333	112	101	115	109.333	ENSMUSP00000077824, ENSMUSP00000080608, ENSMUSP00000086852, ENSMUSP00000088927, ENSMUSP00000099908, ENSMUSP00000099909, ENSMUSP00000104347, ENSMUSP00000107019, ENSMUSP00000113804, ENSMUSP00000114180, ENSMUSP00000115578, ENSMUSP00000117361, ENSMUSP00000120096, ENSMUSP00000121149, ENSMUSP00000122797, ENSMUSP00000123263, ENSMUSP00000123438, ENSMUSP00000123562
ENSMUSP00000022210	ENSMUSP00000022210	Rab3c	RAB3C, member RAS oncogene family [Source:MGI Symbol;Acc:MGI:1914545]	4	3	3	3.33333	0	0	0	0	45	34	54	44.3333	0	0	0	0
ENSMUSP00000111008	ENSMUSP00000111008	Rab3d	RAB3D, member RAS oncogene family [Source:MGI Symbol;Acc:MGI:97844]	3	3	3	3	0	0	0	0	44	34	54	44	0	0	0	0	ENSMUSP00000113322, ENSMUSP00000114106, ENSMUSP00000120067
ENSMUSP00000024773	ENSMUSP00000024773	Prph2	peripherin 2 [Source:MGI Symbol;Acc:MGI:102791]	5	4	5	4.66667	0	0	0	0	45	42	44	43.6667	0	0	0	0
ENSMUSP00000025486	ENSMUSP00000025486	Lmnb1	lamin B1 [Source:MGI Symbol;Acc:MGI:96795]	11	10	8	9.66667	0	0	0	0	38	48	45	43.6667	0	0	0	0
ENSMUSP00000052346	ENSMUSP00000052346	Epb4.1l2	erythrocyte protein band 4.1-like 2 [Source:MGI Symbol;Acc:MGI:103009]	8	6	7	7	0	0	0	0	44	45	42	43.6667	0	0	0	0	ENSMUSP00000055122, ENSMUSP00000090313, ENSMUSP00000090314
ENSMUSP00000111281	ENSMUSP00000111281	Arvcf	armadillo repeat gene deleted in velo-cardio-facial syndrome [Source:MGI Symbol;Acc:MGI:109620]	13	13	12	12.6667	1	0	1	0.666667	54	41	35	43.3333	2	0	2	1.33333
ENSMUSP00000031637	ENSMUSP00000031637	Ndufa4	NADH dehydrogenase (ubiquinone) 1 alpha subcomplex, 4 [Source:MGI Symbol;Acc:MGI:107686]	2	3	3	2.66667	0	0	0	0	36	41	53	43.3333	0	0	0	0
ENSMUSP00000050374	ENSMUSP00000050374	Sfn	stratifin [Source:MGI Symbol;Acc:MGI:1891831]	3	2	2	2.33333	0	1	0	0.333333	50	42	37	43	0	1	0	0.333333
ENSMUSP00000000756	ENSMUSP00000000756	Rpl13	ribosomal protein L13 [Source:MGI Symbol;Acc:MGI:105922]	2	3	2	2.33333	0	0	0	0	40	43	45	42.6667	0	0	0	0	ENSMUSP00000078877, ENSMUSP00000112039
ENSMUSP00000027123	ENSMUSP00000027123	Hspd1	heat shock protein 1 (chaperonin) [Source:MGI Symbol;Acc:MGI:96242]	9	8	11	9.33333	1	0	0	0.333333	47	36	43	42	1	0	0	0.333333
ENSMUSP00000020640	ENSMUSP00000020640	Gnb2l1	guanine nucleotide binding protein (G protein), beta polypeptide 2 like 1 [Source:MGI Symbol;Acc:MGI:101849]	9	9	8	8.66667	0	0	0	0	39	49	38	42	0	0	0	0
ENSMUSP00000041857	ENSMUSP00000041857	Rab8b	RAB8B, member RAS oncogene family [Source:MGI Symbol;Acc:MGI:2442982]	4	3	5	4	0	0	0	0	55	32	39	42	0	0	0	0
ENSMUSP00000043765	ENSMUSP00000043765	Ank2	ankyrin 2, brain [Source:MGI Symbol;Acc:MGI:88025]	6	10	6	7.33333	0	0	0	0	40	44	42	42	0	0	0	0
ENSMUSP00000031447	ENSMUSP00000031447	Anxa3	annexin A3 [Source:MGI Symbol;Acc:MGI:1201378]	5	5	4	4.66667	5	4	4	4.33333	55	45	25	41.6667	29	37	24	30
ENSMUSP00000071616	ENSMUSP00000071616	Rpl7	ribosomal protein L7 [Source:MGI Symbol;Acc:MGI:98073]	6	6	6	6	0	0	0	0	38	42	45	41.6667	0	0	0	0	ENSMUSP00000118695
ENSMUSP00000100530				3	3	3	3	4	4	4	4	44	41	39	41.3333	91	88	85	88
ENSMUSP00000026576	ENSMUSP00000026576	Taldo1	transaldolase 1 [Source:MGI Symbol;Acc:MGI:1274789]	6	6	6	6	1	1	1	1	37	43	43	41	2	1	1	1.33333
ENSMUSP00000049407	ENSMUSP00000049407	Hnrnpl	heterogeneous nuclear ribonucleoprotein L [Source:MGI Symbol;Acc:MGI:104816]	6	6	4	5.33333	1	0	0	0.333333	41	42	40	41	1	0	0	0.333333	ENSMUSP00000096222
ENSMUSP00000036378	ENSMUSP00000036378	Ank2	ankyrin 2, brain [Source:MGI Symbol;Acc:MGI:88025]	10	11	7	9.33333	0	0	0	0	44	39	39	40.6667	0	0	0	0
ENSMUSP00000005826	ENSMUSP00000005826	Cs	citrate synthase [Source:MGI Symbol;Acc:MGI:88529]	11	10	10	10.3333	0	0	0	0	43	41	37	40.3333	0	0	0	0
ENSMUSP00000020315	ENSMUSP00000020315	Cand1	cullin associated and neddylation disassociated 1 [Source:MGI Symbol;Acc:MGI:1261820]	9	8	10	9	0	0	0	0	45	36	39	40	0	0	0	0
ENSMUSP00000032373	ENSMUSP00000032373	Ldhb	lactate dehydrogenase B [Source:MGI Symbol;Acc:MGI:96763]	7	6	8	7	0	0	0	0	40	35	45	40	0	0	0	0
ENSMUSP00000012348	ENSMUSP00000012348	Gstm2	glutathione S-transferase, mu 2 [Source:MGI Symbol;Acc:MGI:95861]	8	7	6	7	1	2	2	1.66667	44	36	39	39.6667	15	16	16	15.6667
ENSMUSP00000017884	ENSMUSP00000017884	Slc12a5	solute carrier family 12, member 5 [Source:MGI Symbol;Acc:MGI:1862037]	7	4	5	5.33333	0	0	0	0	41	36	41	39.3333	0	0	0	0
ENSMUSP00000046256	ENSMUSP00000046256	Atp5h	ATP synthase, H+ transporting, mitochondrial F0 complex, subunit d [Source:MGI Symbol;Acc:MGI:1918929]	7	6	5	6	0	0	0	0	45	35	38	39.3333	0	0	0	0	ENSMUSP00000086072, ENSMUSP00000087974, ENSMUSP00000102147
ENSMUSP00000028222	ENSMUSP00000028222	Hspa5	heat shock protein 5 [Source:MGI Symbol;Acc:MGI:95835]	9	8	7	8	1	1	1	1	46	35	36	39	1	1	1	1	ENSMUSP00000097747
ENSMUSP00000078630	ENSMUSP00000078630	Gss	glutathione synthetase [Source:MGI Symbol;Acc:MGI:95852]	6	4	5	5	1	1	2	1.33333	36	39	41	38.6667	4	1	2	2.33333
ENSMUSP00000006164	ENSMUSP00000006164	Pdc	phosducin [Source:MGI Symbol;Acc:MGI:98090]	6	4	6	5.33333	0	0	0	0	46	36	34	38.6667	0	0	0	0
ENSMUSP00000102832	ENSMUSP00000102832	Psip1	PC4 and SFRS1 interacting protein 1 [Source:MGI Symbol;Acc:MGI:2142116]	5	5	5	5	0	0	0	0	37	40	39	38.6667	0	0	0	0
ENSMUSP00000074238	ENSMUSP00000074238	Hnrnpab	heterogeneous nuclear ribonucleoprotein A/B [Source:MGI Symbol;Acc:MGI:1330294]	4	4	4	4	0	2	1	1	41	39	35	38.3333	0	3	2	1.66667	ENSMUSP00000098807, ENSMUSP00000104731
ENSMUSP00000021217	ENSMUSP00000021217	Nme2	non-metastatic cells 2, protein (NM23B) expressed in [Source:MGI Symbol;Acc:MGI:97356]	5	6	5	5.33333	1	1	1	1	50	35	30	38.3333	2	1	1	1.33333	ENSMUSP00000103476
ENSMUSP00000006181	ENSMUSP00000006181	Napa	N-ethylmaleimide sensitive fusion protein attachment protein alpha [Source:MGI Symbol;Acc:MGI:104563]	7	5	7	6.33333	0	0	0	0	39	35	41	38.3333	0	0	0	0
ENSMUSP00000032898	ENSMUSP00000032898	Ipo5	importin 5 [Source:MGI Symbol;Acc:MGI:1917822]	13	15	13	13.6667	0	0	0	0	42	36	37	38.3333	0	0	0	0
ENSMUSP00000083474	ENSMUSP00000083474	Ppp1cc	protein phosphatase 1, catalytic subunit, gamma isoform [Source:MGI Symbol;Acc:MGI:104872]	8	9	9	8.66667	0	0	0	0	32	40	42	38	0	0	0	0	ENSMUSP00000099587
ENSMUSP00000026328	ENSMUSP00000026328	Prdx4	peroxiredoxin 4 [Source:MGI Symbol;Acc:MGI:1859815]	2	2	2	2	1	1	1	1	34	45	34	37.6667	2	2	2	2	ENSMUSP00000108165, ENSMUSP00000122997
ENSMUSP00000025468	ENSMUSP00000025468	Pde6a	phosphodiesterase 6A, cGMP-specific, rod, alpha [Source:MGI Symbol;Acc:MGI:97524]	8	9	6	7.66667	0	0	0	0	38	38	37	37.6667	0	0	0	0
ENSMUSP00000072775	ENSMUSP00000072775	Gm8991	predicted pseudogene 8991 [Source:MGI Symbol;Acc:MGI:3644227]	7	7	7	7	1	1	1	1	33	33	46	37.3333	1	1	1	1	ENSMUSP00000107593
ENSMUSP00000015100	ENSMUSP00000015100	Ppp1cb	protein phosphatase 1, catalytic subunit, beta isoform [Source:MGI Symbol;Acc:MGI:104871]	8	9	8	8.33333	0	0	0	0	33	39	40	37.3333	0	0	0	0	ENSMUSP00000121550
ENSMUSP00000020637	ENSMUSP00000020637	Canx	calnexin [Source:MGI Symbol;Acc:MGI:88261]	7	4	5	5.33333	0	0	0	0	34	33	45	37.3333	0	0	0	0
ENSMUSP00000000317	ENSMUSP00000000317	Ckmt1	creatine kinase, mitochondrial 1, ubiquitous [Source:MGI Symbol;Acc:MGI:99441]	9	9	7	8.33333	0	0	0	0	40	33	38	37	0	0	0	0	ENSMUSP00000077349
ENSMUSP00000034301	ENSMUSP00000034301	Rab3a	RAB3A, member RAS oncogene family [Source:MGI Symbol;Acc:MGI:97843]	6	5	7	6	0	0	0	0	34	25	52	37	0	0	0	0	ENSMUSP00000105717, ENSMUSP00000105719, ENSMUSP00000105720
ENSMUSP00000070503	ENSMUSP00000070503	Hnrnph1	heterogeneous nuclear ribonucleoprotein H1 [Source:MGI Symbol;Acc:MGI:1891925]	5	7	5	5.66667	0	1	0	0.333333	38	34	38	36.6667	0	1	0	0.333333	ENSMUSP00000076989, ENSMUSP00000104770
ENSMUSP00000021614	ENSMUSP00000021614	Pfkp	phosphofructokinase, platelet [Source:MGI Symbol;Acc:MGI:1891833]	5	4	5	4.66667	0	0	0	0	37	40	33	36.6667	0	0	0	0	ENSMUSP00000117030
ENSMUSP00000003121	ENSMUSP00000003121	Rab8a	RAB8A, member RAS oncogene family [Source:MGI Symbol;Acc:MGI:96960]	4	3	5	4	0	0	0	0	38	32	39	36.3333	0	0	0	0	ENSMUSP00000096232
sp|TRYP_PIG				6	4	5	5	5	5	8	6	39	34	35	36	179	157	174	170
ENSMUSP00000072199	ENSMUSP00000072199	Dnm2	dynamin 2 [Source:MGI Symbol;Acc:MGI:109547]	4	5	4	4.33333	0	0	1	0.333333	40	35	33	36	0	0	1	0.333333	ENSMUSP00000088616, ENSMUSP00000111063
ENSMUSP00000026009	ENSMUSP00000026009	Arl3	ADP-ribosylation factor-like 3 [Source:MGI Symbol;Acc:MGI:1929699]	3	3	3	3	4	4	5	4.33333	37	36	34	35.6667	22	24	31	25.6667
ENSMUSP00000003038	ENSMUSP00000003038	Ap2a2	adaptor protein complex AP-2, alpha 2 subunit [Source:MGI Symbol;Acc:MGI:101920]	17	13	8	12.6667	0	0	0	0	42	30	35	35.6667	0	0	0	0
ENSMUSP00000006137	ENSMUSP00000006137	Trap1	TNF receptor-associated protein 1 [Source:MGI Symbol;Acc:MGI:1915265]	2	1	1	1.33333	0	0	0	0	33	36	38	35.6667	0	0	0	0
ENSMUSP00000090894	ENSMUSP00000090894	Hba-a2	hemoglobin alpha, adult chain 2 [Source:MGI Symbol;Acc:MGI:96016]	3	3	2	2.66667	2	4	3	3	35	34	37	35.3333	13	25	16	18	ENSMUSP00000090896
ENSMUSP00000057543	ENSMUSP00000057543	Gnai2	guanine nucleotide binding protein (G protein), alpha inhibiting 2 [Source:MGI Symbol;Acc:MGI:95772]	7	6	5	6	0	2	2	1.33333	44	35	27	35.3333	0	3	3	2
ENSMUSP00000031456	ENSMUSP00000031456	Pde6b	phosphodiesterase 6B, cGMP, rod receptor, beta polypeptide [Source:MGI Symbol;Acc:MGI:97525]	6	6	6	6	0	0	0	0	38	29	39	35.3333	0	0	0	0
ENSMUSP00000034756	ENSMUSP00000034756	Anxa2	annexin A2 [Source:MGI Symbol;Acc:MGI:88246]	8	7	6	7	0	0	0	0	37	34	35	35.3333	0	0	0	0
ENSMUSP00000077687	ENSMUSP00000077687	Aldoart1	aldolase 1 A retrogene 1 [Source:MGI Symbol;Acc:MGI:2447811]	7	7	7	7	0	1	0	0.333333	44	29	32	35	0	1	0	0.333333
ENSMUSP00000027863	ENSMUSP00000027863	Atp1b1	ATPase, Na+/K+ transporting, beta 1 polypeptide [Source:MGI Symbol;Acc:MGI:88108]	2	2	3	2.33333	0	0	0	0	39	30	36	35	0	0	0	0
ENSMUSP00000004137	ENSMUSP00000004137	Gstm7	glutathione S-transferase, mu 7 [Source:MGI Symbol;Acc:MGI:1915562]	5	4	5	4.66667	1	1	1	1	36	31	36	34.3333	15	15	14	14.6667
ENSMUSP00000054545	ENSMUSP00000054545	Rlbp1	retinaldehyde binding protein 1 [Source:MGI Symbol;Acc:MGI:97930]	8	8	6	7.33333	0	1	0	0.333333	45	30	28	34.3333	0	1	0	0.333333
ENSMUSP00000071166	ENSMUSP00000071166	Gm5619	predicted gene 5619 [Source:MGI Symbol;Acc:MGI:3643807]	5	4	6	5	0	0	1	0.333333	34	27	42	34.3333	0	0	1	0.333333
ENSMUSP00000028238	ENSMUSP00000028238	Rab14	RAB14, member RAS oncogene family [Source:MGI Symbol;Acc:MGI:1915615]	7	5	7	6.33333	0	0	0	0	35	26	42	34.3333	0	0	0	0
ENSMUSP00000032946	ENSMUSP00000032946	Rab6a	RAB6A, member RAS oncogene family [Source:MGI Symbol;Acc:MGI:894313]	2	2	2	2	0	0	0	0	36	28	39	34.3333	0	0	0	0	ENSMUSP00000095852
ENSMUSP00000082387	ENSMUSP00000082387	Gm8226	predicted gene 8226 [Source:MGI Symbol;Acc:MGI:3643827]	5	4	6	5	0	0	0	0	34	27	42	34.3333	0	0	0	0	ENSMUSP00000091314, ENSMUSP00000099962
ENSMUSP00000007130	ENSMUSP00000007130	Ctnnb1	catenin (cadherin associated protein), beta 1 [Source:MGI Symbol;Acc:MGI:88276]	9	9	5	7.66667	0	0	0	0	34	38	30	34	0	0	0	0
ENSMUSP00000001716	ENSMUSP00000001716	Ddt	D-dopachrome tautomerase [Source:MGI Symbol;Acc:MGI:1298381]	4	4	5	4.33333	4	5	5	4.66667	32	32	37	33.6667	21	22	22	21.6667
ENSMUSP00000015256	ENSMUSP00000015256	Slc25a13	solute carrier family 25 (mitochondrial carrier, adenine nucleotide translocator), member 13 [Source:MGI Symbol;Acc:MGI:1354721]	4	4	4	4	1	1	1	1	36	36	29	33.6667	15	14	13	14
sp|HBB_HUMAN				2	2	1	1.66667	1	2	3	2	37	34	30	33.6667	10	12	11	11
ENSMUSP00000052912	ENSMUSP00000052912	Pdia6	protein disulfide isomerase associated 6 [Source:MGI Symbol;Acc:MGI:1919103]	6	6	5	5.66667	2	0	0	0.666667	36	32	33	33.6667	2	0	0	0.666667
ENSMUSP00000027087	ENSMUSP00000027087	Idh1	isocitrate dehydrogenase 1 (NADP+), soluble [Source:MGI Symbol;Acc:MGI:96413]	9	10	11	10	0	0	0	0	32	35	34	33.6667	0	0	0	0	ENSMUSP00000095316
ENSMUSP00000032135	ENSMUSP00000032135	Rab43	RAB43, member RAS oncogene family [Source:MGI Symbol;Acc:MGI:1917084]	1	1	2	1.33333	0	0	0	0	35	27	38	33.3333	0	0	0	0	ENSMUSP00000077716, ENSMUSP00000109255
ENSMUSP00000021548	ENSMUSP00000021548	Rdh12	retinol dehydrogenase 12 [Source:MGI Symbol;Acc:MGI:1925224]	3	3	3	3	0	0	0	0	40	26	33	33	0	0	0	0	ENSMUSP00000112543
ENSMUSP00000031004	ENSMUSP00000031004	Crmp1	collapsin response mediator protein 1 [Source:MGI Symbol;Acc:MGI:107793]	5	6	6	5.66667	0	0	0	0	39	28	31	32.6667	0	0	0	0	ENSMUSP00000109795
ENSMUSP00000064557				3	3	3	3	3	4	4	3.66667	34	32	30	32	19	21	22	20.6667	ENSMUSP00000112259
ENSMUSP00000032216	ENSMUSP00000032216	Ptms	parathymosin [Source:MGI Symbol;Acc:MGI:1916452]	1	1	1	1	2	1	1	1.33333	27	29	40	32	22	6	13	13.6667	ENSMUSP00000108063
ENSMUSP00000020717	ENSMUSP00000020717	Arf5	ADP-ribosylation factor 5 [Source:MGI Symbol;Acc:MGI:99434]	4	4	2	3.33333	1	1	1	1	39	33	23	31.6667	6	9	8	7.66667
ENSMUSP00000022429	ENSMUSP00000022429	Arf4	ADP-ribosylation factor 4 [Source:MGI Symbol;Acc:MGI:99433]	4	4	2	3.33333	1	1	1	1	39	33	23	31.6667	6	9	8	7.66667	ENSMUSP00000107937
ENSMUSP00000082625	ENSMUSP00000082625	Hmg1l1	high-mobility group (nonhistone chromosomal) protein 1-like 1 [Source:MGI Symbol;Acc:MGI:3648695]	7	5	5	5.66667	0	1	1	0.666667	39	25	31	31.6667	0	1	1	0.666667	ENSMUSP00000082682, ENSMUSP00000106131, ENSMUSP00000106132
ENSMUSP00000082519	ENSMUSP00000082519	Ap2a1	adaptor protein complex AP-2, alpha 1 subunit [Source:MGI Symbol;Acc:MGI:101921]	9	9	9	9	0	1	0	0.333333	29	28	38	31.6667	0	1	0	0.333333	ENSMUSP00000103489
ENSMUSP00000001809	ENSMUSP00000001809	Pabpc1	poly(A) binding protein, cytoplasmic 1 [Source:MGI Symbol;Acc:MGI:1349722]	5	6	6	5.66667	0	0	0	0	32	31	32	31.6667	0	0	0	0
ENSMUSP00000022322	ENSMUSP00000022322	Glud1	glutamate dehydrogenase 1 [Source:MGI Symbol;Acc:MGI:95753]	7	5	5	5.66667	0	0	0	0	40	26	28	31.3333	0	0	0	0
ENSMUSP00000059801	ENSMUSP00000059801	Pfkm	phosphofructokinase, muscle [Source:MGI Symbol;Acc:MGI:97548]	3	3	4	3.33333	0	0	0	0	32	36	26	31.3333	0	0	0	0
ENSMUSP00000068374	ENSMUSP00000068374	Mtap1b	microtubule-associated protein 1B [Source:MGI Symbol;Acc:MGI:1306778]	8	8	7	7.66667	0	0	0	0	34	27	33	31.3333	0	0	0	0
ENSMUSP00000020932	ENSMUSP00000020932	Prkar1a	protein kinase, cAMP dependent regulatory, type I, alpha [Source:MGI Symbol;Acc:MGI:104878]	4	5	5	4.66667	0	0	0	0	25	30	38	31	0	0	0	0	ENSMUSP00000056500, ENSMUSP00000102288
ENSMUSP00000110546	ENSMUSP00000110546	Atp5c1	ATP synthase, H+ transporting, mitochondrial F1 complex, gamma polypeptide 1 [Source:MGI Symbol;Acc:MGI:1261437]	5	6	5	5.33333	0	0	0	0	29	37	27	31	0	0	0	0	ENSMUSP00000110547
ENSMUSP00000038540	ENSMUSP00000038540	Pdxk	pyridoxal (pyridoxine, vitamin B6) kinase [Source:MGI Symbol;Acc:MGI:1351869]	4	4	3	3.66667	1	1	1	1	33	28	31	30.6667	3	4	3	3.33333
ENSMUSP00000000001	ENSMUSP00000000001	Gnai3	guanine nucleotide binding protein (G protein), alpha inhibiting 3 [Source:MGI Symbol;Acc:MGI:95773]	4	4	4	4	0	1	1	0.666667	35	31	26	30.6667	0	2	2	1.33333
ENSMUSP00000030090	ENSMUSP00000030090	Alad	aminolevulinate, delta-, dehydratase [Source:MGI Symbol;Acc:MGI:96853]	5	5	5	5	0	0	0	0	24	30	38	30.6667	0	0	0	0	ENSMUSP00000103068
ENSMUSP00000023760	ENSMUSP00000023760	Gpd1	glycerol-3-phosphate dehydrogenase 1 (soluble) [Source:MGI Symbol;Acc:MGI:95679]	5	5	4	4.66667	1	2	2	1.66667	28	36	27	30.3333	4	3	4	3.66667
ENSMUSP00000003461	ENSMUSP00000003461	Ogdh	oxoglutarate dehydrogenase (lipoamide) [Source:MGI Symbol;Acc:MGI:1098267]	6	7	5	6	0	0	0	0	33	29	29	30.3333	0	0	0	0	ENSMUSP00000080569, ENSMUSP00000091041, ENSMUSP00000099090, ENSMUSP00000105421
ENSMUSP00000078388	ENSMUSP00000078388	Rpl15	ribosomal protein L15 [Source:MGI Symbol;Acc:MGI:1913730]	3	2	2	2.33333	0	0	0	0	26	32	33	30.3333	0	0	0	0	ENSMUSP00000079163, ENSMUSP00000079188, ENSMUSP00000093834, ENSMUSP00000098362, ENSMUSP00000100802, ENSMUSP00000108217
ENSMUSP00000004673	ENSMUSP00000004673	Ndrg2	N-myc downstream regulated gene 2 [Source:MGI Symbol;Acc:MGI:1352498]	2	2	3	2.33333	0	1	0	0.333333	23	29	38	30	0	1	0	0.333333	ENSMUSP00000107259
ENSMUSP00000047353	ENSMUSP00000047353	Atp1b2	ATPase, Na+/K+ transporting, beta 2 polypeptide [Source:MGI Symbol;Acc:MGI:88109]	5	4	5	4.66667	0	0	0	0	32	27	31	30	0	0	0	0
ENSMUSP00000015893	ENSMUSP00000015893	Anp32e	acidic (leucine-rich) nuclear phosphoprotein 32 family, member E [Source:MGI Symbol;Acc:MGI:1913721]	5	4	4	4.33333	0	0	0	0	27	25	37	29.6667	0	0	0	0
ENSMUSP00000070322	ENSMUSP00000070322	Syt5	synaptotagmin V [Source:MGI Symbol;Acc:MGI:1926368]	4	3	2	3	0	0	0	0	28	35	26	29.6667	0	0	0	0
ENSMUSP00000006496	ENSMUSP00000006496	Rps9	ribosomal protein S9 [Source:MGI Symbol;Acc:MGI:1924096]	5	5	6	5.33333	0	0	0	0	28	31	28	29	0	0	0	0	ENSMUSP00000104265
ENSMUSP00000049025	ENSMUSP00000049025	Srsf3	serine/arginine-rich splicing factor 3 [Source:MGI Symbol;Acc:MGI:98285]	4	3	3	3.33333	0	0	0	0	28	32	27	29	0	0	0	0	ENSMUSP00000110365, ENSMUSP00000117045
ENSMUSP00000075150	ENSMUSP00000075150	Cox6b1	cytochrome c oxidase, subunit VIb polypeptide 1 [Source:MGI Symbol;Acc:MGI:107460]	3	4	4	3.66667	0	0	0	0	26	30	31	29	0	0	0	0
ENSMUSP00000048491				2	2	3	2.33333	0	0	0	0	23	31	32	28.6667	0	0	0	0	ENSMUSP00000098160, ENSMUSP00000098179, ENSMUSP00000104066, ENSMUSP00000104067, ENSMUSP00000104068, ENSMUSP00000116311, ENSMUSP00000120774
ENSMUSP00000001051	ENSMUSP00000001051	S100a6	S100 calcium binding protein A6 (calcyclin) [Source:MGI Symbol;Acc:MGI:1339467]	3	3	3	3	2	3	3	2.66667	26	28	31	28.3333	6	8	7	7
ENSMUSP00000007708	ENSMUSP00000007708	Ppp2r1a	protein phosphatase 2 (formerly 2A), regulatory subunit A (PR 65), alpha isoform [Source:MGI Symbol;Acc:MGI:1926334]	8	10	8	8.66667	0	1	0	0.333333	32	24	29	28.3333	0	1	0	0.333333
ENSMUSP00000018875	ENSMUSP00000018875	Ap2b1	adaptor-related protein complex 2, beta 1 subunit [Source:MGI Symbol;Acc:MGI:1919020]	6	8	6	6.66667	1	0	0	0.333333	31	27	27	28.3333	1	0	0	0.333333	ENSMUSP00000070714
ENSMUSP00000001480	ENSMUSP00000001480	Npepps	aminopeptidase puromycin sensitive [Source:MGI Symbol;Acc:MGI:1101358]	10	11	9	10	0	0	0	0	28	24	33	28.3333	0	0	0	0
ENSMUSP00000004732	ENSMUSP00000004732	Lim2	lens intrinsic membrane protein 2 [Source:MGI Symbol;Acc:MGI:104698]	2	2	2	2	0	0	0	0	34	27	24	28.3333	0	0	0	0
ENSMUSP00000022062	ENSMUSP00000022062	Sdha	succinate dehydrogenase complex, subunit A, flavoprotein (Fp) [Source:MGI Symbol;Acc:MGI:1914195]	3	2	3	2.66667	0	0	0	0	33	25	27	28.3333	0	0	0	0
ENSMUSP00000033683	ENSMUSP00000033683	Rps4x	ribosomal protein S4, X-linked [Source:MGI Symbol;Acc:MGI:98158]	4	3	3	3.33333	0	0	0	0	31	28	26	28.3333	0	0	0	0
ENSMUSP00000070682	ENSMUSP00000070682	Ddx39b	DEAD (Asp-Glu-Ala-Asp) box polypeptide 39B [Source:MGI Symbol;Acc:MGI:99240]	5	5	5	5	0	0	0	0	40	22	23	28.3333	0	0	0	0	ENSMUSP00000094948
ENSMUSP00000020930	ENSMUSP00000020930	Gna13	guanine nucleotide binding protein, alpha 13 [Source:MGI Symbol;Acc:MGI:95768]	1	3	2	2	0	1	1	0.666667	31	30	23	28	0	2	2	1.33333
ENSMUSP00000005647	ENSMUSP00000005647	Ndufs3	NADH dehydrogenase (ubiquinone) Fe-S protein 3 [Source:MGI Symbol;Acc:MGI:1915599]	9	11	8	9.33333	0	0	0	0	27	28	29	28	0	0	0	0
ENSMUSP00000019226	ENSMUSP00000019226	Slc25a22	solute carrier family 25 (mitochondrial carrier, glutamate), member 22 [Source:MGI Symbol;Acc:MGI:1915517]	6	5	6	5.66667	0	0	0	0	31	28	25	28	0	0	0	0	ENSMUSP00000101629
ENSMUSP00000029722	ENSMUSP00000029722	Rps3a	ribosomal protein S3A [Source:MGI Symbol;Acc:MGI:1202063]	5	5	5	5	0	0	0	0	25	34	25	28	0	0	0	0	ENSMUSP00000073864
ENSMUSP00000061851	ENSMUSP00000061851	Ahcy	S-adenosylhomocysteine hydrolase [Source:MGI Symbol;Acc:MGI:87968]	5	5	5	5	0	0	0	0	28	27	29	28	0	0	0	0
ENSMUSP00000065940	ENSMUSP00000065940	Hmgb2	high mobility group box 2 [Source:MGI Symbol;Acc:MGI:96157]	5	4	2	3.66667	0	1	2	1	34	27	22	27.6667	0	1	3	1.33333
ENSMUSP00000028926	ENSMUSP00000028926	Napb	N-ethylmaleimide sensitive fusion protein attachment protein beta [Source:MGI Symbol;Acc:MGI:104562]	3	2	3	2.66667	1	1	0	0.666667	25	32	26	27.6667	1	1	0	0.666667
ENSMUSP00000079380	ENSMUSP00000079380	Rac1	RAS-related C3 botulinum substrate 1 [Source:MGI Symbol;Acc:MGI:97845]	5	5	7	5.66667	0	1	0	0.333333	21	28	34	27.6667	0	1	0	0.333333
ENSMUSP00000025166	ENSMUSP00000025166	Cdh2	cadherin 2 [Source:MGI Symbol;Acc:MGI:88355]	5	3	4	4	0	0	0	0	25	25	33	27.6667	0	0	0	0	ENSMUSP00000111516, ENSMUSP00000111518
ENSMUSP00000036288	ENSMUSP00000036288	Cct2	chaperonin containing Tcp1, subunit 2 (beta) [Source:MGI Symbol;Acc:MGI:107186]	10	9	6	8.33333	0	0	0	0	26	32	25	27.6667	0	0	0	0
ENSMUSP00000046908	ENSMUSP00000046908	Matr3	matrin 3 [Source:MGI Symbol;Acc:MGI:1298379]	4	4	4	4	0	1	0	0.333333	28	26	28	27.3333	0	1	0	0.333333
ENSMUSP00000022842	ENSMUSP00000022842	Cct5	chaperonin containing Tcp1, subunit 5 (epsilon) [Source:MGI Symbol;Acc:MGI:107185]	5	5	7	5.66667	0	0	0	0	28	25	29	27.3333	0	0	0	0
ENSMUSP00000032454	ENSMUSP00000032454	Slc6a1	solute carrier family 6 (neurotransmitter transporter, GABA), member 1 [Source:MGI Symbol;Acc:MGI:95627]	2	1	2	1.66667	0	0	0	0	22	31	29	27.3333	0	0	0	0
ENSMUSP00000110531	ENSMUSP00000110531	Rps10	ribosomal protein S10 [Source:MGI Symbol;Acc:MGI:1914347]	3	2	3	2.66667	0	0	0	0	30	27	25	27.3333	0	0	0	0	ENSMUSP00000110532
ENSMUSP00000007012	ENSMUSP00000007012	Sod2	superoxide dismutase 2, mitochondrial [Source:MGI Symbol;Acc:MGI:98352]	2	3	3	2.66667	0	0	0	0	28	31	21	26.6667	0	0	0	0
ENSMUSP00000022639	ENSMUSP00000022639	Nefl	neurofilament, light polypeptide [Source:MGI Symbol;Acc:MGI:97313]	4	3	4	3.66667	0	0	0	0	28	25	27	26.6667	0	0	0	0
ENSMUSP00000034276	ENSMUSP00000034276	Cox4i1	cytochrome c oxidase subunit IV isoform 1 [Source:MGI Symbol;Acc:MGI:88473]	5	3	4	4	0	0	0	0	30	25	25	26.6667	0	0	0	0
ENSMUSP00000080531	ENSMUSP00000080531	Fdps	farnesyl diphosphate synthetase [Source:MGI Symbol;Acc:MGI:104888]	3	2	3	2.66667	0	0	0	0	26	27	26	26.3333	0	0	0	0
ENSMUSP00000027853	ENSMUSP00000027853	Brp44	brain protein 44 [Source:MGI Symbol;Acc:MGI:1917706]	2	3	3	2.66667	0	0	0	0	21	25	31	25.6667	0	0	0	0
ENSMUSP00000007248	ENSMUSP00000007248	Hspa1l	heat shock protein 1-like [Source:MGI Symbol;Acc:MGI:96231]	6	5	6	5.66667	0	0	0	0	23	26	27	25.3333	0	0	0	0
ENSMUSP00000037454	ENSMUSP00000037454	Npl	N-acetylneuraminate pyruvate lyase [Source:MGI Symbol;Acc:MGI:1921341]	6	7	6	6.33333	0	0	0	0	22	29	25	25.3333	0	0	0	0
sp|K1C10_HUMAN				6	6	10	7.33333	14	18	14	15.3333	25	22	28	25	73	71	66	70
ENSMUSP00000029382	ENSMUSP00000029382	Ppid	peptidylprolyl isomerase D (cyclophilin D) [Source:MGI Symbol;Acc:MGI:1914988]	3	3	3	3	1	1	1	1	25	24	26	25	1	1	1	1
ENSMUSP00000063359	ENSMUSP00000063359	Camk2d	calcium/calmodulin-dependent protein kinase II, delta [Source:MGI Symbol;Acc:MGI:1341265]	6	4	6	5.33333	0	0	0	0	28	28	19	25	0	0	0	0	ENSMUSP00000066996, ENSMUSP00000102004, ENSMUSP00000102005, ENSMUSP00000102007, ENSMUSP00000102008, ENSMUSP00000102009, ENSMUSP00000102010, ENSMUSP00000102012
ENSMUSP00000043543	ENSMUSP00000043543	Ndufb10	NADH dehydrogenase (ubiquinone) 1 beta subcomplex, 10 [Source:MGI Symbol;Acc:MGI:1915592]	3	4	3	3.33333	0	0	0	0	25	20	29	24.6667	0	0	0	0
ENSMUSP00000031866	ENSMUSP00000031866	Mtpn	myotrophin [Source:MGI Symbol;Acc:MGI:99445]	2	2	2	2	4	3	3	3.33333	24	19	30	24.3333	41	51	51	47.6667
ENSMUSP00000045048	ENSMUSP00000045048	Hnrnpf	heterogeneous nuclear ribonucleoprotein F [Source:MGI Symbol;Acc:MGI:2138741]	6	6	4	5.33333	0	1	0	0.333333	22	26	25	24.3333	0	1	0	0.333333
ENSMUSP00000001108	ENSMUSP00000001108	Add1	adducin 1 (alpha) [Source:MGI Symbol;Acc:MGI:87918]	7	4	3	4.66667	0	0	0	0	34	22	17	24.3333	0	0	0	0	ENSMUSP00000052266, ENSMUSP00000109974, ENSMUSP00000109977, ENSMUSP00000109979
ENSMUSP00000020667	ENSMUSP00000020667	Nefh	neurofilament, heavy polypeptide [Source:MGI Symbol;Acc:MGI:97309]	3	2	1	2	0	0	0	0	26	24	23	24.3333	0	0	0	0	ENSMUSP00000091061
ENSMUSP00000030623	ENSMUSP00000030623	Sfpq	splicing factor proline/glutamine rich (polypyrimidine tract binding protein associated) [Source:MGI Symbol;Acc:MGI:1918764]	6	4	6	5.33333	0	0	0	0	22	22	29	24.3333	0	0	0	0
ENSMUSP00000038135	ENSMUSP00000038135	Dhx9	DEAH (Asp-Glu-Ala-His) box polypeptide 9 [Source:MGI Symbol;Acc:MGI:108177]	5	8	7	6.66667	0	0	0	0	15	23	35	24.3333	0	0	0	0
ENSMUSP00000083705	ENSMUSP00000083705	Rplp0	ribosomal protein, large, P0 [Source:MGI Symbol;Acc:MGI:1927636]	4	3	3	3.33333	0	0	0	0	23	24	26	24.3333	0	0	0	0
ENSMUSP00000001452	ENSMUSP00000001452	Cct3	chaperonin containing Tcp1, subunit 3 (gamma) [Source:MGI Symbol;Acc:MGI:104708]	9	7	8	8	0	0	0	0	31	22	19	24	0	0	0	0
ENSMUSP00000025918	ENSMUSP00000025918	Stip1	stress-induced phosphoprotein 1 [Source:MGI Symbol;Acc:MGI:109130]	7	4	6	5.66667	0	0	0	0	25	26	21	24	0	0	0	0
ENSMUSP00000081142	ENSMUSP00000081142	Tardbp	TAR DNA binding protein [Source:MGI Symbol;Acc:MGI:2387629]	2	2	1	1.66667	0	0	0	0	23	21	28	24	0	0	0	0
ENSMUSP00000032998	ENSMUSP00000032998	Rps3	ribosomal protein S3 [Source:MGI Symbol;Acc:MGI:1350917]	5	5	6	5.33333	0	0	0	0	22	22	27	23.6667	0	0	0	0
ENSMUSP00000086795	ENSMUSP00000086795	Lgals1	lectin, galactose binding, soluble 1 [Source:MGI Symbol;Acc:MGI:96777]	3	4	5	4	3	3	3	3	17	25	28	23.3333	8	7	11	8.66667
ENSMUSP00000034264	ENSMUSP00000034264	Pgls	6-phosphogluconolactonase [Source:MGI Symbol;Acc:MGI:1913421]	5	5	6	5.33333	2	2	1	1.66667	23	18	28	23	9	13	7	9.66667
ENSMUSP00000031862	ENSMUSP00000031862	Cbx3	chromobox homolog 3 (Drosophila HP1 gamma) [Source:MGI Symbol;Acc:MGI:108515]	6	6	6	6	3	2	3	2.66667	25	23	21	23	4	4	6	4.66667	ENSMUSP00000080177, ENSMUSP00000110089, ENSMUSP00000110091
ENSMUSP00000106481	ENSMUSP00000106481	Dld	dihydrolipoamide dehydrogenase [Source:MGI Symbol;Acc:MGI:107450]	6	5	5	5.33333	0	0	0	0	24	24	21	23	0	0	0	0
ENSMUSP00000015877	ENSMUSP00000015877	Capza2	capping protein (actin filament) muscle Z-line, alpha 2 [Source:MGI Symbol;Acc:MGI:106222]	3	3	3	3	0	0	0	0	21	22	25	22.6667	0	0	0	0	ENSMUSP00000114517, ENSMUSP00000123398
ENSMUSP00000025379	ENSMUSP00000025379	Dpysl3	dihydropyrimidinase-like 3 [Source:MGI Symbol;Acc:MGI:1349762]	5	7	6	6	0	0	0	0	23	24	21	22.6667	0	0	0	0	ENSMUSP00000112928, ENSMUSP00000113711
ENSMUSP00000048350	ENSMUSP00000048350	Vat1	vesicle amine transport protein 1 homolog (T californica) [Source:MGI Symbol;Acc:MGI:1349450]	4	3	3	3.33333	0	0	0	0	26	20	22	22.6667	0	0	0	0
ENSMUSP00000004554	ENSMUSP00000004554	Rps5	ribosomal protein S5 [Source:MGI Symbol;Acc:MGI:1097682]	3	3	3	3	0	0	0	0	27	23	17	22.3333	0	0	0	0	ENSMUSP00000104179, ENSMUSP00000118798, ENSMUSP00000121961
ENSMUSP00000034567	ENSMUSP00000034567	Dlat	dihydrolipoamide S-acetyltransferase (E2 component of pyruvate dehydrogenase complex) [Source:MGI Symbol;Acc:MGI:2385311]	6	5	4	5	0	0	0	0	24	24	19	22.3333	0	0	0	0
ENSMUSP00000074809	ENSMUSP00000074809	Ctnna2	catenin (cadherin associated protein), alpha 2 [Source:MGI Symbol;Acc:MGI:88275]	9	8	10	9	0	0	1	0.333333	20	18	27	21.6667	0	0	1	0.333333
ENSMUSP00000003397	ENSMUSP00000003397	Ap1m2	adaptor protein complex AP-1, mu 2 subunit [Source:MGI Symbol;Acc:MGI:1336974]	1	1	1	1	0	0	0	0	20	19	26	21.6667	0	0	0	0	ENSMUSP00000111093
ENSMUSP00000020397	ENSMUSP00000020397	Snrpd3	small nuclear ribonucleoprotein D3 [Source:MGI Symbol;Acc:MGI:1914582]	2	2	2	2	0	0	0	0	19	25	21	21.6667	0	0	0	0
ENSMUSP00000031314	ENSMUSP00000031314	Alb	albumin [Source:MGI Symbol;Acc:MGI:87991]	7	6	5	6	1	0	1	0.666667	28	15	21	21.3333	1	0	1	0.666667
ENSMUSP00000090633	ENSMUSP00000090633	Ahnak	AHNAK nucleoprotein (desmoyokin) [Source:MGI Symbol;Acc:MGI:1316648]	13	8	11	10.6667	2	0	0	0.666667	21	26	17	21.3333	1	0	0	0.333333
ENSMUSP00000076801	ENSMUSP00000076801	Fus	fusion, derived from t(12;16) malignant liposarcoma (human) [Source:MGI Symbol;Acc:MGI:1353633]	3	4	2	3	1	3	1	1.66667	20	20	23	21	3	4	2	3	ENSMUSP00000101858
ENSMUSP00000019354	ENSMUSP00000019354	Atp6v1e1	ATPase, H+ transporting, lysosomal V1 subunit E1 [Source:MGI Symbol;Acc:MGI:894326]	4	4	4	4	0	0	0	0	19	24	20	21	0	0	0	0
ENSMUSP00000055535	ENSMUSP00000055535	Ddx17	DEAD (Asp-Glu-Ala-Asp) box polypeptide 17 [Source:MGI Symbol;Acc:MGI:1914290]	6	7	5	6	0	0	0	0	20	27	16	21	0	0	0	0
ENSMUSP00000063054	ENSMUSP00000063054	Rab33b	RAB33B, member of RAS oncogene family [Source:MGI Symbol;Acc:MGI:1330805]	2	2	2	2	0	0	0	0	21	15	27	21	0	0	0	0	ENSMUSP00000112045
ENSMUSP00000063804	ENSMUSP00000063804	Rab39	RAB39, member RAS oncogene family [Source:MGI Symbol;Acc:MGI:2442855]	2	2	2	2	0	0	0	0	21	15	27	21	0	0	0	0
ENSMUSP00000086886	ENSMUSP00000086886	Cds2	CDP-diacylglycerol synthase (phosphatidate cytidylyltransferase) 2 [Source:MGI Symbol;Acc:MGI:1332236]	2	1	2	1.66667	0	0	0	0	21	15	27	21	0	0	0	0	ENSMUSP00000099470, ENSMUSP00000121769
ENSMUSP00000019517	ENSMUSP00000019517	Cops3	COP9 (constitutive photomorphogenic) homolog, subunit 3 (Arabidopsis thaliana) [Source:MGI Symbol;Acc:MGI:1349409]	3	2	3	2.66667	0	0	0	0	21	19	22	20.6667	0	0	0	0
ENSMUSP00000021259	ENSMUSP00000021259	Gucy2e	guanylate cyclase 2e [Source:MGI Symbol;Acc:MGI:105123]	7	8	8	7.66667	0	0	0	0	20	19	23	20.6667	0	0	0	0	ENSMUSP00000104304, ENSMUSP00000104305
ENSMUSP00000081544	ENSMUSP00000081544	Oat	ornithine aminotransferase [Source:MGI Symbol;Acc:MGI:97394]	5	6	3	4.66667	1	1	1	1	17	25	19	20.3333	1	1	2	1.33333
ENSMUSP00000020283	ENSMUSP00000020283	H2afy2	H2A histone family, member Y2 [Source:MGI Symbol;Acc:MGI:3037658]	4	3	4	3.66667	0	0	0	0	25	17	19	20.3333	0	0	0	0
ENSMUSP00000072568	ENSMUSP00000072568	Gm10063	predicted gene 10063 [Source:MGI Symbol;Acc:MGI:3642518]	3	3	3	3	0	0	0	0	20	24	17	20.3333	0	0	0	0	ENSMUSP00000073581, ENSMUSP00000073879, ENSMUSP00000083973, ENSMUSP00000089878, ENSMUSP00000090743, ENSMUSP00000098820, ENSMUSP00000100481
ENSMUSP00000005017	ENSMUSP00000005017	Hdgf	hepatoma-derived growth factor [Source:MGI Symbol;Acc:MGI:1194494]	3	3	4	3.33333	2	1	2	1.66667	22	14	24	20	8	2	4	4.66667
ENSMUSP00000021290	ENSMUSP00000021290	Rcvrn	recoverin [Source:MGI Symbol;Acc:MGI:97883]	5	4	4	4.33333	0	0	0	0	19	19	22	20	0	0	0	0
ENSMUSP00000041299	ENSMUSP00000041299	Usp5	ubiquitin specific peptidase 5 (isopeptidase T) [Source:MGI Symbol;Acc:MGI:1347343]	5	3	8	5.33333	0	0	0	0	22	18	20	20	0	0	0	0	ENSMUSP00000114000
ENSMUSP00000077118	ENSMUSP00000077118	Rpl14	ribosomal protein L14 [Source:MGI Symbol;Acc:MGI:1914365]	3	3	3	3	0	0	0	0	21	17	22	20	0	0	0	0
ENSMUSP00000099763	ENSMUSP00000099763	Guk1	guanylate kinase 1 [Source:MGI Symbol;Acc:MGI:95871]	2	2	3	2.33333	1	1	1	1	19	17	23	19.6667	14	8	10	10.6667
ENSMUSP00000009234	ENSMUSP00000009234	Ap1b1	adaptor protein complex AP-1, beta 1 subunit [Source:MGI Symbol;Acc:MGI:1096368]	7	8	6	7	1	0	0	0.333333	27	19	13	19.6667	1	0	0	0.333333	ENSMUSP00000070598, ENSMUSP00000099134, ENSMUSP00000105523
ENSMUSP00000034966	ENSMUSP00000034966	Rpl4	ribosomal protein L4 [Source:MGI Symbol;Acc:MGI:1915141]	4	4	4	4	0	0	0	0	18	21	20	19.6667	0	0	0	0
ENSMUSP00000011895	ENSMUSP00000011895	Spnb4	spectrin beta 4 [Source:MGI Symbol;Acc:MGI:1890574]	2	2	3	2.33333	0	0	1	0.333333	24	16	18	19.3333	0	0	1	0.333333
ENSMUSP00000001544	ENSMUSP00000001544	Vwa5a	von Willebrand factor A domain containing 5A [Source:MGI Symbol;Acc:MGI:1915026]	5	7	4	5.33333	0	0	0	0	21	21	16	19.3333	0	0	0	0	ENSMUSP00000113596
ENSMUSP00000077262	ENSMUSP00000077262	Cfl2	cofilin 2, muscle [Source:MGI Symbol;Acc:MGI:101763]	1	1	2	1.33333	1	1	1	1	22	18	17	19	15	12	16	14.3333
ENSMUSP00000068479	ENSMUSP00000068479	Ak1	adenylate kinase 1 [Source:MGI Symbol;Acc:MGI:87977]	5	5	3	4.33333	2	2	1	1.66667	20	18	19	19	5	8	2	5	ENSMUSP00000108902, ENSMUSP00000108903
ENSMUSP00000007814	ENSMUSP00000007814	Khsrp	KH-type splicing regulatory protein [Source:MGI Symbol;Acc:MGI:1336214]	4	5	5	4.66667	0	0	0	0	22	16	19	19	0	0	0	0
ENSMUSP00000027579	ENSMUSP00000027579	Actr3	ARP3 actin-related protein 3 homolog (yeast) [Source:MGI Symbol;Acc:MGI:1921367]	5	5	5	5	0	0	0	0	21	18	18	19	0	0	0	0
ENSMUSP00000031402	ENSMUSP00000031402	Cct6a	chaperonin containing Tcp1, subunit 6a (zeta) [Source:MGI Symbol;Acc:MGI:107943]	3	4	4	3.66667	0	0	0	0	15	19	23	19	0	0	0	0
ENSMUSP00000039844	ENSMUSP00000039844	Actr1a	ARP1 actin-related protein 1 homolog A, centractin alpha (yeast) [Source:MGI Symbol;Acc:MGI:1858964]	5	4	5	4.66667	0	0	0	0	21	17	19	19	0	0	0	0
ENSMUSP00000008036	ENSMUSP00000008036	Rplp1	ribosomal protein, large, P1 [Source:MGI Symbol;Acc:MGI:1927099]	1	2	2	1.66667	0	0	0	0	14	21	21	18.6667	0	0	0	0
ENSMUSP00000022706	ENSMUSP00000022706	Sucla2	succinate-Coenzyme A ligase, ADP-forming, beta subunit [Source:MGI Symbol;Acc:MGI:1306775]	4	5	2	3.66667	0	0	0	0	17	21	18	18.6667	0	0	0	0
ENSMUSP00000030541	ENSMUSP00000030541	Hp1bp3	heterochromatin protein 1, binding protein 3 [Source:MGI Symbol;Acc:MGI:109369]	4	5	4	4.33333	0	0	0	0	19	22	15	18.6667	0	0	0	0	ENSMUSP00000095447, ENSMUSP00000101451, ENSMUSP00000101452, ENSMUSP00000101453
ENSMUSP00000052872	ENSMUSP00000052872	Fasn	fatty acid synthase [Source:MGI Symbol;Acc:MGI:95485]	5	7	6	6	0	0	0	0	20	17	19	18.6667	0	0	0	0
ENSMUSP00000033176	ENSMUSP00000033176	Uqcrc2	ubiquinol cytochrome c reductase core protein 2 [Source:MGI Symbol;Acc:MGI:1914253]	4	5	5	4.66667	0	0	1	0.333333	18	22	15	18.3333	0	0	1	0.333333
ENSMUSP00000023269	ENSMUSP00000023269	Rpl24	ribosomal protein L24 [Source:MGI Symbol;Acc:MGI:1915443]	4	3	4	3.66667	0	0	0	0	20	18	17	18.3333	0	0	0	0	ENSMUSP00000110094, ENSMUSP00000114135
ENSMUSP00000077875	ENSMUSP00000077875	Rtn4	reticulon 4 [Source:MGI Symbol;Acc:MGI:1915835]	3	2	3	2.66667	0	0	0	0	19	18	18	18.3333	0	0	0	0
ENSMUSP00000001460	ENSMUSP00000001460	Snd1	staphylococcal nuclease and tudor domain containing 1 [Source:MGI Symbol;Acc:MGI:1929266]	3	6	5	4.66667	0	0	0	0	14	19	21	18	0	0	0	0
ENSMUSP00000047326	ENSMUSP00000047326	Actr1b	ARP1 actin-related protein 1 homolog B, centractin beta (yeast) [Source:MGI Symbol;Acc:MGI:1917446]	5	3	4	4	0	0	0	0	21	16	17	18	0	0	0	0
ENSMUSP00000059404	ENSMUSP00000059404	Pura	purine rich element binding protein A [Source:MGI Symbol;Acc:MGI:103079]	3	3	3	3	0	0	0	0	14	19	21	18	0	0	0	0
ENSMUSP00000025217	ENSMUSP00000025217	Hspa9	heat shock protein 9 [Source:MGI Symbol;Acc:MGI:96245]	4	5	3	4	0	0	0	0	17	18	18	17.6667	0	0	0	0
ENSMUSP00000038961	ENSMUSP00000038961	Gm11273	predicted gene 11273 [Source:MGI Symbol;Acc:MGI:3649411]	2	3	3	2.66667	0	0	0	0	15	17	21	17.6667	0	0	0	0	ENSMUSP00000079944
ENSMUSP00000074112	ENSMUSP00000074112	Rps24	ribosomal protein S24 [Source:MGI Symbol;Acc:MGI:98147]	2	1	2	1.66667	0	0	0	0	16	16	21	17.6667	0	0	0	0	ENSMUSP00000077825, ENSMUSP00000108001, ENSMUSP00000108003
ENSMUSP00000001592	ENSMUSP00000001592	Jup	junction plakoglobin [Source:MGI Symbol;Acc:MGI:96650]	3	2	1	2	0	0	0	0	18	18	16	17.3333	0	0	0	0	ENSMUSP00000103026
ENSMUSP00000021076	ENSMUSP00000021076	Rab37	RAB37, member of RAS oncogene family [Source:MGI Symbol;Acc:MGI:1929945]	1	1	1	1	0	0	0	0	18	14	20	17.3333	0	0	0	0
ENSMUSP00000068349	ENSMUSP00000068349	Rab27b	RAB27b, member RAS oncogene family [Source:MGI Symbol;Acc:MGI:1931295]	1	1	1	1	0	0	0	0	18	14	20	17.3333	0	0	0	0	ENSMUSP00000112807, ENSMUSP00000114094
ENSMUSP00000019246	ENSMUSP00000019246	Aldh3a1	aldehyde dehydrogenase family 3, subfamily A1 [Source:MGI Symbol;Acc:MGI:1353451]	3	6	3	4	1	1	1	1	16	19	16	17	6	4	4	4.66667	ENSMUSP00000104356
ENSMUSP00000003215	ENSMUSP00000003215	Pafah1b2	platelet-activating factor acetylhydrolase, isoform 1b, subunit 2 [Source:MGI Symbol;Acc:MGI:108415]	3	3	4	3.33333	1	1	1	1	14	17	20	17	3	3	4	3.33333
ENSMUSP00000021273	ENSMUSP00000021273	Vamp2	vesicle-associated membrane protein 2 [Source:MGI Symbol;Acc:MGI:1313277]	2	2	2	2	0	0	0	0	12	21	18	17	0	0	0	0	ENSMUSP00000112611
ENSMUSP00000088041	ENSMUSP00000088041	Sars	seryl-aminoacyl-tRNA synthetase [Source:MGI Symbol;Acc:MGI:102809]	4	5	4	4.33333	0	0	0	0	17	16	18	17	0	0	0	0	ENSMUSP00000099685
ENSMUSP00000042658	ENSMUSP00000042658	Hnrnpa1	heterogeneous nuclear ribonucleoprotein A1 [Source:MGI Symbol;Acc:MGI:104820]	5	5	7	5.66667	0	1	0	0.333333	16	12	22	16.6667	0	1	0	0.333333	ENSMUSP00000084609
ENSMUSP00000027478	ENSMUSP00000027478	Ndufa10	NADH dehydrogenase (ubiquinone) 1 alpha subcomplex 10 [Source:MGI Symbol;Acc:MGI:1914523]	4	6	4	4.66667	0	0	0	0	16	15	19	16.6667	0	0	0	0
ENSMUSP00000046189	ENSMUSP00000046189	Snap91	synaptosomal-associated protein 91 [Source:MGI Symbol;Acc:MGI:109132]	3	3	2	2.66667	0	0	0	0	19	19	12	16.6667	0	0	0	0	ENSMUSP00000074066, ENSMUSP00000074095, ENSMUSP00000096096
ENSMUSP00000017430	ENSMUSP00000017430	Glod4	glyoxalase domain containing 4 [Source:MGI Symbol;Acc:MGI:1914451]	3	4	4	3.66667	2	2	1	1.66667	17	15	17	16.3333	7	7	2	5.33333
ENSMUSP00000090088	ENSMUSP00000090088	Ank3	ankyrin 3, epithelial [Source:MGI Symbol;Acc:MGI:88026]	3	2	2	2.33333	1	0	1	0.666667	14	18	17	16.3333	1	0	1	0.666667
ENSMUSP00000007131	ENSMUSP00000007131	Acly	ATP citrate lyase [Source:MGI Symbol;Acc:MGI:103251]	6	4	5	5	0	0	0	0	15	15	19	16.3333	0	0	0	0	ENSMUSP00000098025, ENSMUSP00000103012
ENSMUSP00000020562	ENSMUSP00000020562	Cct4	chaperonin containing Tcp1, subunit 4 (delta) [Source:MGI Symbol;Acc:MGI:104689]	6	4	6	5.33333	0	0	0	0	20	12	17	16.3333	0	0	0	0
ENSMUSP00000028517	ENSMUSP00000028517	Ola1	Obg-like ATPase 1 [Source:MGI Symbol;Acc:MGI:1914309]	3	2	3	2.66667	0	0	0	0	16	21	12	16.3333	0	0	0	0
ENSMUSP00000044168	ENSMUSP00000044168	Pacsin1	protein kinase C and casein kinase substrate in neurons 1 [Source:MGI Symbol;Acc:MGI:1345181]	4	2	3	3	0	0	0	0	23	10	16	16.3333	0	0	0	0	ENSMUSP00000094973, ENSMUSP00000110522, ENSMUSP00000110523
ENSMUSP00000093955	ENSMUSP00000093955	Eef1g	eukaryotic translation elongation factor 1 gamma [Source:MGI Symbol;Acc:MGI:1914410]	5	4	6	5	0	0	0	0	17	15	17	16.3333	0	0	0	0
ENSMUSP00000099509	ENSMUSP00000099509	Snrnp200	small nuclear ribonucleoprotein 200 (U5) [Source:MGI Symbol;Acc:MGI:2444401]	3	4	6	4.33333	0	0	0	0	17	14	18	16.3333	0	0	0	0
ENSMUSP00000114529	ENSMUSP00000114529	Rps2	ribosomal protein S2 [Source:MGI Symbol;Acc:MGI:105110]	2	2	1	1.66667	0	0	0	0	16	21	12	16.3333	0	0	0	0
ENSMUSP00000030455	ENSMUSP00000030455	Akr1a1	aldo-keto reductase family 1, member A1 (aldehyde reductase) [Source:MGI Symbol;Acc:MGI:1929955]	3	6	5	4.66667	3	4	3	3.33333	15	18	15	16	13	15	16	14.6667
ENSMUSP00000064691	ENSMUSP00000064691	Gfap	glial fibrillary acidic protein [Source:MGI Symbol;Acc:MGI:95697]	2	6	4	4	1	1	1	1	20	14	14	16	6	5	3	4.66667	ENSMUSP00000077061
ENSMUSP00000084864	ENSMUSP00000084864	Hnrnpm	heterogeneous nuclear ribonucleoprotein M [Source:MGI Symbol;Acc:MGI:1926465]	6	5	7	6	1	2	0	1	22	10	16	16	1	2	0	1	ENSMUSP00000120115
ENSMUSP00000013304	ENSMUSP00000013304	Atp6v0d1	ATPase, H+ transporting, lysosomal V0 subunit D1 [Source:MGI Symbol;Acc:MGI:1201778]	6	3	5	4.66667	0	0	0	0	17	12	19	16	0	0	0	0
ENSMUSP00000025679	ENSMUSP00000025679	Otub1	OTU domain, ubiquitin aldehyde binding 1 [Source:MGI Symbol;Acc:MGI:2147616]	1	1	2	1.33333	0	0	0	0	14	17	17	16	0	0	0	0	ENSMUSP00000115195
ENSMUSP00000062030	ENSMUSP00000062030	Hist1h1a	histone cluster 1, H1a [Source:MGI Symbol;Acc:MGI:1931523]	4	4	5	4.33333	0	0	0	0	18	15	15	16	0	0	0	0
ENSMUSP00000070821	ENSMUSP00000070821	Dnpep	aspartyl aminopeptidase [Source:MGI Symbol;Acc:MGI:1278328]	2	2	2	2	0	0	0	0	14	19	15	16	0	0	0	0	ENSMUSP00000109235
ENSMUSP00000072040	ENSMUSP00000072040	Acsl6	acyl-CoA synthetase long-chain family member 6 [Source:MGI Symbol;Acc:MGI:894291]	6	5	6	5.66667	0	0	0	0	16	10	22	16	0	0	0	0	ENSMUSP00000090795, ENSMUSP00000091746, ENSMUSP00000104533
ENSMUSP00000076336	ENSMUSP00000076336	Hspa4l	heat shock protein 4 like [Source:MGI Symbol;Acc:MGI:107422]	9	5	4	6	0	0	0	0	23	13	12	16	0	0	0	0	ENSMUSP00000103721
ENSMUSP00000085531	ENSMUSP00000085531	Obp1a	odorant binding protein Ia [Source:MGI Symbol;Acc:MGI:1277949]	2	3	3	2.66667	5	6	4	5	19	12	16	15.6667	65	69	72	68.6667
ENSMUSP00000111442	ENSMUSP00000111442	Ube2v2	ubiquitin-conjugating enzyme E2 variant 2 [Source:MGI Symbol;Acc:MGI:1917870]	2	2	2	2	0	1	1	0.666667	23	12	12	15.6667	0	2	1	1	ENSMUSP00000111443
ENSMUSP00000035220	ENSMUSP00000035220	Prkar2a	protein kinase, cAMP dependent regulatory, type II alpha [Source:MGI Symbol;Acc:MGI:108025]	5	5	6	5.33333	0	0	0	0	19	13	15	15.6667	0	0	0	0
ENSMUSP00000074216	ENSMUSP00000074216	Gm8894	predicted gene 8894 [Source:MGI Symbol;Acc:MGI:3643084]	3	3	2	2.66667	0	0	0	0	13	20	14	15.6667	0	0	0	0
ENSMUSP00000082254	ENSMUSP00000082254	Sv2b	synaptic vesicle glycoprotein 2 b [Source:MGI Symbol;Acc:MGI:1927338]	3	3	3	3	0	0	0	0	16	17	14	15.6667	0	0	0	0
ENSMUSP00000099907	ENSMUSP00000099907	Rtn4	reticulon 4 [Source:MGI Symbol;Acc:MGI:1915835]	4	2	3	3	0	0	0	0	17	16	14	15.6667	0	0	0	0
ENSMUSP00000110021	ENSMUSP00000110021	Rab11b	RAB11B, member RAS oncogene family [Source:MGI Symbol;Acc:MGI:99425]	2	2	1	1.66667	0	0	0	0	18	14	15	15.6667	0	0	0	0
ENSMUSP00000032078	ENSMUSP00000032078	Cct7	chaperonin containing Tcp1, subunit 7 (eta) [Source:MGI Symbol;Acc:MGI:107184]	6	3	5	4.66667	0	0	0	0	18	9	19	15.3333	0	0	0	0
ENSMUSP00000045216	ENSMUSP00000045216	Slc16a1	solute carrier family 16 (monocarboxylic acid transporters), member 1 [Source:MGI Symbol;Acc:MGI:106013]	2	2	3	2.33333	0	0	0	0	19	9	18	15.3333	0	0	0	0
ENSMUSP00000052373	ENSMUSP00000052373	Csl	citrate synthase like [Source:MGI Symbol;Acc:MGI:1919082]	4	2	4	3.33333	0	0	0	0	18	14	14	15.3333	0	0	0	0
ENSMUSP00000102198	ENSMUSP00000102198	Rps15a	ribosomal protein S15A [Source:MGI Symbol;Acc:MGI:2389091]	4	5	5	4.66667	0	0	0	0	17	13	16	15.3333	0	0	0	0	ENSMUSP00000119975
ENSMUSP00000100045	ENSMUSP00000100045	Akr1b3	aldo-keto reductase family 1, member B3 (aldose reductase) [Source:MGI Symbol;Acc:MGI:1353494]	3	2	3	2.66667	2	2	3	2.33333	14	12	19	15	10	12	11	11
ENSMUSP00000018484	ENSMUSP00000018544	2012-09-04	septin 4 [Source:MGI Symbol;Acc:MGI:1270156]	7	3	6	5.33333	1	1	1	1	20	14	11	15	2	3	4	3	ENSMUSP00000099788, ENSMUSP00000104511
ENSMUSP00000088174	ENSMUSP00000088174	Rap1a	RAS-related protein-1a [Source:MGI Symbol;Acc:MGI:97852]	3	3	4	3.33333	0	1	0	0.333333	13	15	17	15	0	1	0	0.333333
ENSMUSP00000054856	ENSMUSP00000054856	Uqcr10	ubiquinol-cytochrome c reductase, complex III subunit X [Source:MGI Symbol;Acc:MGI:1913402]	2	2	2	2	0	0	0	0	16	16	13	15	0	0	0	0
ENSMUSP00000066312	ENSMUSP00000066312	Myef2	myelin basic protein expression factor 2, repressor [Source:MGI Symbol;Acc:MGI:104592]	4	3	5	4	0	0	0	0	17	14	14	15	0	0	0	0	ENSMUSP00000087258, ENSMUSP00000106127, ENSMUSP00000123088
ENSMUSP00000074724	ENSMUSP00000074724	Hspe1	heat shock protein 1 (chaperonin 10) [Source:MGI Symbol;Acc:MGI:104680]	4	4	3	3.66667	0	0	0	0	11	17	17	15	0	0	0	0
ENSMUSP00000054562				3	4	3	3.33333	1	2	1	1.33333	15	19	10	14.6667	2	6	4	4
ENSMUSP00000069823	ENSMUSP00000069823	D830013O20Rik	RIKEN cDNA D830013O20 gene [Source:MGI Symbol;Acc:MGI:2685737]	2	1	1	1.33333	1	1	1	1	17	12	15	14.6667	1	1	1	1
ENSMUSP00000005164	ENSMUSP00000005164	Prkacb	protein kinase, cAMP dependent, catalytic, beta [Source:MGI Symbol;Acc:MGI:97594]	5	3	5	4.33333	1	0	0	0.333333	16	13	15	14.6667	1	0	0	0.333333
ENSMUSP00000000727	ENSMUSP00000000727	Rab5b	RAB5B, member RAS oncogene family [Source:MGI Symbol;Acc:MGI:105938]	4	4	4	4	0	0	0	0	18	12	14	14.6667	0	0	0	0
ENSMUSP00000021497	ENSMUSP00000021497	Rtn1	reticulon 1 [Source:MGI Symbol;Acc:MGI:1933947]	3	3	3	3	0	0	0	0	16	13	15	14.6667	0	0	0	0	ENSMUSP00000120033
ENSMUSP00000034581	ENSMUSP00000034581	Cadm1	cell adhesion molecule 1 [Source:MGI Symbol;Acc:MGI:1889272]	3	3	2	2.66667	0	0	0	0	17	15	12	14.6667	0	0	0	0	ENSMUSP00000124555
ENSMUSP00000040222	ENSMUSP00000040222	Lap3	leucine aminopeptidase 3 [Source:MGI Symbol;Acc:MGI:1914238]	3	4	3	3.33333	0	0	0	0	13	18	13	14.6667	0	0	0	0
ENSMUSP00000051092	ENSMUSP00000051092	Picalm	phosphatidylinositol binding clathrin assembly protein [Source:MGI Symbol;Acc:MGI:2385902]	2	1	1	1.33333	0	0	0	0	18	16	10	14.6667	0	0	0	0	ENSMUSP00000102841, ENSMUSP00000102843
ENSMUSP00000059419	ENSMUSP00000059419	Sfxn3	sideroflexin 3 [Source:MGI Symbol;Acc:MGI:2137679]	5	6	4	5	0	0	0	0	14	18	12	14.6667	0	0	0	0	ENSMUSP00000081537
ENSMUSP00000073061	ENSMUSP00000073061	Pgrmc1	progesterone receptor membrane component 1 [Source:MGI Symbol;Acc:MGI:1858305]	3	3	2	2.66667	0	0	0	0	11	18	15	14.6667	0	0	0	0
ENSMUSP00000089918				1	1	1	1	0	0	0	0	17	13	14	14.6667	0	0	0	0
ENSMUSP00000000090	ENSMUSP00000000090	Cox5a	cytochrome c oxidase, subunit Va [Source:MGI Symbol;Acc:MGI:88474]	3	3	3	3	0	0	0	0	16	10	17	14.3333	0	0	0	0
ENSMUSP00000027111	ENSMUSP00000027111	Ndufs1	NADH dehydrogenase (ubiquinone) Fe-S protein 1 [Source:MGI Symbol;Acc:MGI:2443241]	3	6	3	4	0	0	0	0	12	17	14	14.3333	0	0	0	0
ENSMUSP00000051222	ENSMUSP00000051222	Atp5k	ATP synthase, H+ transporting, mitochondrial F1F0 complex, subunit e [Source:MGI Symbol;Acc:MGI:106636]	3	4	3	3.33333	0	0	0	0	15	15	13	14.3333	0	0	0	0
ENSMUSP00000004375	ENSMUSP00000004375	Phb2	prohibitin 2 [Source:MGI Symbol;Acc:MGI:102520]	4	2	4	3.33333	0	1	0	0.333333	12	11	19	14	0	1	0	0.333333
ENSMUSP00000008812	ENSMUSP00000008812	Rps18	ribosomal protein S18 [Source:MGI Symbol;Acc:MGI:98146]	3	3	3	3	0	0	0	0	16	11	15	14	0	0	0	0	ENSMUSP00000088922
ENSMUSP00000010239	ENSMUSP00000010239	Slc3a2	solute carrier family 3 (activators of dibasic and neutral amino acid transport), member 2 [Source:MGI Symbol;Acc:MGI:96955]	6	4	4	4.66667	0	0	0	0	12	16	14	14	0	0	0	0
ENSMUSP00000019268	ENSMUSP00000019268	Scrn1	secernin 1 [Source:MGI Symbol;Acc:MGI:1917188]	2	2	1	1.66667	0	0	0	0	17	14	11	14	0	0	0	0
ENSMUSP00000031411	ENSMUSP00000031411	Aldh2	aldehyde dehydrogenase 2, mitochondrial [Source:MGI Symbol;Acc:MGI:99600]	4	3	4	3.66667	0	0	0	0	15	12	15	14	0	0	0	0
ENSMUSP00000031617	ENSMUSP00000031617	Rpl6	ribosomal protein L6 [Source:MGI Symbol;Acc:MGI:108057]	4	3	5	4	0	0	0	0	15	12	15	14	0	0	0	0
ENSMUSP00000032143	ENSMUSP00000032143	Rpn1	ribophorin I [Source:MGI Symbol;Acc:MGI:98084]	5	3	5	4.33333	0	0	0	0	15	12	15	14	0	0	0	0
ENSMUSP00000050838	ENSMUSP00000050838	Hnrnph2	heterogeneous nuclear ribonucleoprotein H2 [Source:MGI Symbol;Acc:MGI:1201779]	4	4	3	3.66667	0	0	0	0	15	15	12	14	0	0	0	0	ENSMUSP00000074483, ENSMUSP00000108827, ENSMUSP00000108828, ENSMUSP00000108829
ENSMUSP00000057664	ENSMUSP00000057664	Rab2a	RAB2A, member RAS oncogene family [Source:MGI Symbol;Acc:MGI:1928750]	2	4	2	2.66667	0	0	0	0	13	17	12	14	0	0	0	0
ENSMUSP00000086165	ENSMUSP00000086165	Sri	sorcin [Source:MGI Symbol;Acc:MGI:98419]	5	4	4	4.33333	1	2	1	1.33333	15	9	17	13.6667	1	4	4	3	ENSMUSP00000118221
ENSMUSP00000020768	ENSMUSP00000020768	Pgam2	phosphoglycerate mutase 2 [Source:MGI Symbol;Acc:MGI:1933118]	3	2	3	2.66667	1	1	1	1	18	11	12	13.6667	2	2	2	2
ENSMUSP00000028892	ENSMUSP00000028892	Idh3b	isocitrate dehydrogenase 3 (NAD+) beta [Source:MGI Symbol;Acc:MGI:2158650]	2	2	1	1.66667	0	1	1	0.666667	16	16	9	13.6667	0	1	2	1
ENSMUSP00000037576	ENSMUSP00000037576	Sv2a	synaptic vesicle glycoprotein 2 a [Source:MGI Symbol;Acc:MGI:1927139]	2	2	2	2	1	0	1	0.666667	8	13	20	13.6667	1	0	2	1
ENSMUSP00000002817	ENSMUSP00000002817	Camk2b	calcium/calmodulin-dependent protein kinase II, beta [Source:MGI Symbol;Acc:MGI:88257]	3	2	4	3	0	0	0	0	17	12	12	13.6667	0	0	0	0	ENSMUSP00000019133, ENSMUSP00000065101, ENSMUSP00000087925, ENSMUSP00000091046, ENSMUSP00000099119, ENSMUSP00000099120, ENSMUSP00000105437, ENSMUSP00000105438, ENSMUSP00000105440
ENSMUSP00000024897	ENSMUSP00000024897	Vapa	vesicle-associated membrane protein, associated protein A [Source:MGI Symbol;Acc:MGI:1353561]	3	3	3	3	0	0	0	0	11	17	13	13.6667	0	0	0	0
ENSMUSP00000025961	ENSMUSP00000025961	Prdx3	peroxiredoxin 3 [Source:MGI Symbol;Acc:MGI:88034]	3	2	2	2.33333	0	0	0	0	15	14	12	13.6667	0	0	0	0
ENSMUSP00000033008	ENSMUSP00000033008	Psma1	proteasome (prosome, macropain) subunit, alpha type 1 [Source:MGI Symbol;Acc:MGI:1347005]	3	4	4	3.66667	0	0	0	0	17	10	14	13.6667	0	0	0	0
ENSMUSP00000047960	ENSMUSP00000047960	Atp5l	ATP synthase, H+ transporting, mitochondrial F0 complex, subunit g [Source:MGI Symbol;Acc:MGI:1351597]	3	3	2	2.66667	0	0	0	0	13	16	12	13.6667	0	0	0	0
ENSMUSP00000055596	ENSMUSP00000055596	Purb	purine rich element binding protein B [Source:MGI Symbol;Acc:MGI:1338779]	2	2	3	2.33333	0	0	0	0	15	11	15	13.6667	0	0	0	0
ENSMUSP00000065089	ENSMUSP00000065089	Aldh7a1	aldehyde dehydrogenase family 7, member A1 [Source:MGI Symbol;Acc:MGI:108186]	4	4	5	4.33333	0	0	0	0	15	14	12	13.6667	0	0	0	0	ENSMUSP00000112334
ENSMUSP00000076607	ENSMUSP00000076607	Gm7536	predicted gene 7536 [Source:MGI Symbol;Acc:MGI:3645137]	3	3	4	3.33333	0	0	0	0	13	13	15	13.6667	0	0	0	0	ENSMUSP00000081030, ENSMUSP00000123410
ENSMUSP00000063714	ENSMUSP00000063714	Arhgdia	Rho GDP dissociation inhibitor (GDI) alpha [Source:MGI Symbol;Acc:MGI:2178103]	4	3	4	3.66667	2	2	2	2	12	9	19	13.3333	3	3	3	3	ENSMUSP00000101803
ENSMUSP00000026094	ENSMUSP00000026094	Hdgfrp3	hepatoma-derived growth factor, related protein 3 [Source:MGI Symbol;Acc:MGI:1352760]	3	1	1	1.66667	1	1	0	0.666667	15	13	12	13.3333	1	1	0	0.666667	ENSMUSP00000102926
ENSMUSP00000005256	ENSMUSP00000005256	Ndrg1	N-myc downstream regulated gene 1 [Source:MGI Symbol;Acc:MGI:1341799]	4	5	3	4	0	0	1	0.333333	13	13	14	13.3333	0	0	1	0.333333
ENSMUSP00000001240	ENSMUSP00000001240	Agpat3	1-acylglycerol-3-phosphate O-acyltransferase 3 [Source:MGI Symbol;Acc:MGI:1336186]	5	3	4	4	0	0	0	0	14	9	17	13.3333	0	0	0	0	ENSMUSP00000101026, ENSMUSP00000101027, ENSMUSP00000101028, ENSMUSP00000101029
ENSMUSP00000003714	ENSMUSP00000003714	Cp	ceruloplasmin [Source:MGI Symbol;Acc:MGI:88476]	4	3	4	3.66667	0	0	0	0	12	13	15	13.3333	0	0	0	0	ENSMUSP00000088857, ENSMUSP00000103961, ENSMUSP00000103963, ENSMUSP00000103964, ENSMUSP00000103965
ENSMUSP00000026122	ENSMUSP00000026122	P4hb	prolyl 4-hydroxylase, beta polypeptide [Source:MGI Symbol;Acc:MGI:97464]	5	5	6	5.33333	0	0	0	0	13	12	15	13.3333	0	0	0	0
ENSMUSP00000026667	ENSMUSP00000026667	Eif4a3	eukaryotic translation initiation factor 4A3 [Source:MGI Symbol;Acc:MGI:1923731]	1	1	3	1.66667	0	0	0	0	14	12	14	13.3333	0	0	0	0	ENSMUSP00000075207, ENSMUSP00000101861
ENSMUSP00000034983	ENSMUSP00000034983	Atp1b3	ATPase, Na+/K+ transporting, beta 3 polypeptide [Source:MGI Symbol;Acc:MGI:107788]	2	2	1	1.66667	0	0	0	0	18	13	9	13.3333	0	0	0	0
ENSMUSP00000035158	ENSMUSP00000035158	Trf	transferrin [Source:MGI Symbol;Acc:MGI:98821]	3	3	4	3.33333	0	0	0	0	13	11	16	13.3333	0	0	0	0	ENSMUSP00000108264
ENSMUSP00000037679	ENSMUSP00000037679	Crocc	ciliary rootlet coiled-coil, rootletin [Source:MGI Symbol;Acc:MGI:3529431]	6	6	5	5.66667	0	0	0	0	14	12	14	13.3333	0	0	0	0	ENSMUSP00000095425, ENSMUSP00000099549
ENSMUSP00000038839	ENSMUSP00000038839	Eif3l	eukaryotic translation initiation factor 3, subunit L [Source:MGI Symbol;Acc:MGI:2386251]	3	4	3	3.33333	0	0	0	0	12	13	15	13.3333	0	0	0	0
ENSMUSP00000003754	ENSMUSP00000003754	Calb2	calbindin 2 [Source:MGI Symbol;Acc:MGI:101914]	4	4	4	4	1	1	1	1	14	12	13	13	1	1	2	1.33333
ENSMUSP00000017831	ENSMUSP00000017831	Rhot1	ras homolog gene family, member T1 [Source:MGI Symbol;Acc:MGI:1926078]	4	3	3	3.33333	0	0	0	0	16	13	10	13	0	0	0	0	ENSMUSP00000057669, ENSMUSP00000076664, ENSMUSP00000090533
ENSMUSP00000020286	ENSMUSP00000020286	Ppa1	pyrophosphatase (inorganic) 1 [Source:MGI Symbol;Acc:MGI:97831]	4	2	3	3	0	0	0	0	15	13	11	13	0	0	0	0
ENSMUSP00000024206	ENSMUSP00000024206	Gnb3	guanine nucleotide binding protein (G protein), beta 3 [Source:MGI Symbol;Acc:MGI:95785]	6	5	4	5	0	0	0	0	17	12	10	13	0	0	0	0
ENSMUSP00000072829	ENSMUSP00000072829	Gm10053	predicted gene 10053 [Source:MGI Symbol;Acc:MGI:3704493]	2	2	2	2	0	0	0	0	15	11	13	13	0	0	0	0	ENSMUSP00000076944, ENSMUSP00000100496
ENSMUSP00000084464	ENSMUSP00000084464	Cnga1	cyclic nucleotide gated channel alpha 1 [Source:MGI Symbol;Acc:MGI:88436]	3	3	4	3.33333	0	0	0	0	11	12	16	13	0	0	0	0
ENSMUSP00000111893	ENSMUSP00000111893	Gm7251	predicted pseudogene 7251 [Source:MGI Symbol;Acc:MGI:3646144]	4	3	6	4.33333	0	0	0	0	16	8	15	13	0	0	0	0
ENSMUSP00000039576				4	3	2	3	1	1	1	1	17	13	8	12.6667	2	3	2	2.33333	ENSMUSP00000109112, ENSMUSP00000109114, ENSMUSP00000116028, ENSMUSP00000117493, ENSMUSP00000120444
ENSMUSP00000021770	ENSMUSP00000021770	Scgn	secretagogin, EF-hand calcium binding protein [Source:MGI Symbol;Acc:MGI:2384873]	3	3	1	2.33333	0	1	0	0.333333	14	13	11	12.6667	0	1	0	0.333333
ENSMUSP00000032069	ENSMUSP00000032069	Add2	adducin 2 (beta) [Source:MGI Symbol;Acc:MGI:87919]	3	4	2	3	0	1	0	0.333333	21	12	5	12.6667	0	1	0	0.333333
ENSMUSP00000077794	ENSMUSP00000077794	Pabpc4	poly(A) binding protein, cytoplasmic 4 [Source:MGI Symbol;Acc:MGI:2385206]	1	1	1	1	0	1	0	0.333333	14	12	12	12.6667	0	1	0	0.333333	ENSMUSP00000079070, ENSMUSP00000079967, ENSMUSP00000101848, ENSMUSP00000101850
ENSMUSP00000047384				3	3	4	3.33333	0	0	0	0	12	13	13	12.6667	0	0	0	0	ENSMUSP00000076000, ENSMUSP00000103940
ENSMUSP00000085523	ENSMUSP00000085523	Ndufa9	NADH dehydrogenase (ubiquinone) 1 alpha subcomplex, 9 [Source:MGI Symbol;Acc:MGI:1913358]	3	4	3	3.33333	0	0	0	0	15	13	10	12.6667	0	0	0	0
ENSMUSP00000101651	ENSMUSP00000101651	Rnh1	ribonuclease/angiogenin inhibitor 1 [Source:MGI Symbol;Acc:MGI:1195456]	6	6	5	5.66667	0	0	0	0	15	15	8	12.6667	0	0	0	0
ENSMUSP00000108609				3	3	2	2.66667	3	3	3	3	14	11	12	12.3333	21	29	20	23.3333
ENSMUSP00000020775	ENSMUSP00000020775	Dynll2	dynein light chain LC8-type 2 [Source:MGI Symbol;Acc:MGI:1915347]	2	1	1	1.33333	1	0	1	0.666667	12	12	13	12.3333	2	0	2	1.33333	ENSMUSP00000103556
ENSMUSP00000017629	ENSMUSP00000017629	Top2b	topoisomerase (DNA) II beta [Source:MGI Symbol;Acc:MGI:98791]	4	4	4	4	0	1	1	0.666667	12	15	10	12.3333	0	1	1	0.666667
ENSMUSP00000121397	ENSMUSP00000121397	Ndufs2	NADH dehydrogenase (ubiquinone) Fe-S protein 2 [Source:MGI Symbol;Acc:MGI:2385112]	2	1	4	2.33333	1	0	0	0.333333	14	9	14	12.3333	1	0	0	0.333333
ENSMUSP00000001042	ENSMUSP00000001042	Ilf2	interleukin enhancer binding factor 2 [Source:MGI Symbol;Acc:MGI:1915031]	5	4	4	4.33333	0	0	0	0	16	9	12	12.3333	0	0	0	0	ENSMUSP00000102977
ENSMUSP00000006764	ENSMUSP00000006764	Aprt	adenine phosphoribosyl transferase [Source:MGI Symbol;Acc:MGI:88061]	3	2	4	3	0	0	0	0	15	9	13	12.3333	0	0	0	0
ENSMUSP00000010007	ENSMUSP00000010007	Sdhb	succinate dehydrogenase complex, subunit B, iron sulfur (Ip) [Source:MGI Symbol;Acc:MGI:1914930]	2	3	2	2.33333	0	0	0	0	12	15	10	12.3333	0	0	0	0
ENSMUSP00000025955	ENSMUSP00000025955	Eif3a	eukaryotic translation initiation factor 3, subunit A [Source:MGI Symbol;Acc:MGI:95301]	5	4	4	4.33333	0	0	0	0	16	11	10	12.3333	0	0	0	0
ENSMUSP00000033673	ENSMUSP00000033673	Nono	non-POU-domain-containing, octamer binding protein [Source:MGI Symbol;Acc:MGI:1855692]	5	4	5	4.66667	0	0	0	0	16	8	13	12.3333	0	0	0	0
ENSMUSP00000049394	ENSMUSP00000049394	Cbr1	carbonyl reductase 1 [Source:MGI Symbol;Acc:MGI:88284]	4	4	3	3.66667	1	1	1	1	8	13	15	12	3	1	2	2
ENSMUSP00000042602	ENSMUSP00000042602	Apex1	apurinic/apyrimidinic endonuclease 1 [Source:MGI Symbol;Acc:MGI:88042]	3	4	3	3.33333	1	1	1	1	13	12	11	12	1	2	1	1.33333	ENSMUSP00000116319
ENSMUSP00000020538	ENSMUSP00000020538	Xpo1	exportin 1, CRM1 homolog (yeast) [Source:MGI Symbol;Acc:MGI:2144013]	4	4	3	3.66667	0	0	0	0	15	9	12	12	0	0	0	0	ENSMUSP00000099933, ENSMUSP00000099934, ENSMUSP00000105178
ENSMUSP00000050987	ENSMUSP00000050987	Synm	synemin, intermediate filament protein [Source:MGI Symbol;Acc:MGI:2661187]	2	3	3	2.66667	0	0	0	0	12	13	11	12	0	0	0	0	ENSMUSP00000073855
ENSMUSP00000076294	ENSMUSP00000076294	Pcbp2	poly(rC) binding protein 2 [Source:MGI Symbol;Acc:MGI:108202]	3	3	3	3	0	0	0	0	12	11	13	12	0	0	0	0	ENSMUSP00000077509, ENSMUSP00000104466
ENSMUSP00000109399	ENSMUSP00000109399	Rpl9	ribosomal protein L9 [Source:MGI Symbol;Acc:MGI:1298373]	3	2	3	2.66667	0	0	0	0	13	8	15	12	0	0	0	0	ENSMUSP00000113704
ENSMUSP00000022573	ENSMUSP00000022573	Esd	esterase D/formylglutathione hydrolase [Source:MGI Symbol;Acc:MGI:95421]	3	5	2	3.33333	1	1	0	0.666667	8	17	10	11.6667	1	1	0	0.666667
ENSMUSP00000042967	ENSMUSP00000042967	Ndufv1	NADH dehydrogenase (ubiquinone) flavoprotein 1 [Source:MGI Symbol;Acc:MGI:107851]	6	3	4	4.33333	0	0	0	0	15	9	11	11.6667	0	0	0	0	ENSMUSP00000123069
ENSMUSP00000013842	ENSMUSP00000013842	Pea15a	phosphoprotein enriched in astrocytes 15A [Source:MGI Symbol;Acc:MGI:104799]	1	1	1	1	3	3	3	3	11	12	11	11.3333	22	36	27	28.3333
ENSMUSP00000021306	ENSMUSP00000021306	Eftud2	elongation factor Tu GTP binding domain containing 2 [Source:MGI Symbol;Acc:MGI:1336880]	4	3	2	3	1	1	1	1	13	9	12	11.3333	5	5	3	4.33333	ENSMUSP00000102675
ENSMUSP00000096932	ENSMUSP00000096932	Ube2n	ubiquitin-conjugating enzyme E2N [Source:MGI Symbol;Acc:MGI:1934835]	5	5	6	5.33333	1	1	0	0.666667	10	10	14	11.3333	1	1	0	0.666667
ENSMUSP00000029549	ENSMUSP00000029549	Tpm3	tropomyosin 3, gamma [Source:MGI Symbol;Acc:MGI:1890149]	1	1	2	1.33333	0	0	0	0	10	12	12	11.3333	0	0	0	0	ENSMUSP00000072197, ENSMUSP00000113056, ENSMUSP00000113219
ENSMUSP00000066393	ENSMUSP00000066393	Srsf7	serine/arginine-rich splicing factor 7 [Source:MGI Symbol;Acc:MGI:1926232]	3	1	1	1.66667	0	0	0	0	11	10	13	11.3333	0	0	0	0	ENSMUSP00000070983, ENSMUSP00000108040
ENSMUSP00000088168				5	4	3	4	0	0	0	0	13	12	9	11.3333	0	0	0	0	ENSMUSP00000113022
ENSMUSP00000092223	ENSMUSP00000092223	Mtap1a	microtubule-associated protein 1 A [Source:MGI Symbol;Acc:MGI:1306776]	1	3	1	1.66667	0	0	0	0	14	9	11	11.3333	0	0	0	0	ENSMUSP00000106269
ENSMUSP00000092658	ENSMUSP00000092658	Rab7	RAB7, member RAS oncogene family [Source:MGI Symbol;Acc:MGI:105068]	5	4	4	4.33333	0	0	0	0	12	13	9	11.3333	0	0	0	0	ENSMUSP00000109226, ENSMUSP00000109227, ENSMUSP00000109228, ENSMUSP00000109230
ENSMUSP00000029515	ENSMUSP00000029515	S100a11	S100 calcium binding protein A11 (calgizzarin) [Source:MGI Symbol;Acc:MGI:1338798]	1	1	2	1.33333	1	1	1	1	8	11	14	11	15	11	16	14	ENSMUSP00000100653
ENSMUSP00000019317	ENSMUSP00000019317	Rab5c	RAB5C, member RAS oncogene family [Source:MGI Symbol;Acc:MGI:105306]	3	3	4	3.33333	0	0	0	0	12	8	13	11	0	0	0	0	ENSMUSP00000102987
ENSMUSP00000023477	ENSMUSP00000023477	Dnm1l	dynamin 1-like [Source:MGI Symbol;Acc:MGI:1921256]	6	5	5	5.33333	0	0	0	0	14	9	10	11	0	0	0	0	ENSMUSP00000093944, ENSMUSP00000093945, ENSMUSP00000111415
ENSMUSP00000032220	ENSMUSP00000032220	Cops7a	COP9 (constitutive photomorphogenic) homolog, subunit 7a (Arabidopsis thaliana) [Source:MGI Symbol;Acc:MGI:1349400]	2	2	3	2.33333	0	0	0	0	12	8	13	11	0	0	0	0	ENSMUSP00000108057, ENSMUSP00000108058, ENSMUSP00000114420, ENSMUSP00000117584
ENSMUSP00000033470	ENSMUSP00000033470	Rbmx	RNA binding motif protein, X chromosome [Source:MGI Symbol;Acc:MGI:1343044]	4	4	2	3.33333	0	0	0	0	13	14	6	11	0	0	0	0	ENSMUSP00000096070, ENSMUSP00000110374, ENSMUSP00000110378
ENSMUSP00000036299	ENSMUSP00000036299	Slc32a1	solute carrier family 32 (GABA vesicular transporter), member 1 [Source:MGI Symbol;Acc:MGI:1194488]	3	3	3	3	0	0	0	0	15	11	7	11	0	0	0	0	ENSMUSP00000105109
ENSMUSP00000040591	ENSMUSP00000040591	Aldh5a1	aldhehyde dehydrogenase family 5, subfamily A1 [Source:MGI Symbol;Acc:MGI:2441982]	4	6	4	4.66667	0	0	0	0	9	13	11	11	0	0	0	0
ENSMUSP00000060468				4	4	5	4.33333	0	0	0	0	8	9	16	11	0	0	0	0	ENSMUSP00000074218, ENSMUSP00000099757
ENSMUSP00000075198	ENSMUSP00000075198	Hnrnpc	heterogeneous nuclear ribonucleoprotein C [Source:MGI Symbol;Acc:MGI:107795]	3	5	5	4.33333	0	0	0	0	9	15	9	11	0	0	0	0	ENSMUSP00000107237
ENSMUSP00000049532	ENSMUSP00000049532	Gja8	gap junction protein, alpha 8 [Source:MGI Symbol;Acc:MGI:99953]	2	2	2	2	1	1	1	1	13	8	11	10.6667	1	1	1	1
ENSMUSP00000096829	ENSMUSP00000096829	Csnk2a1	casein kinase 2, alpha 1 polypeptide [Source:MGI Symbol;Acc:MGI:88543]	4	3	3	3.33333	1	0	1	0.666667	13	12	7	10.6667	1	0	1	0.666667
ENSMUSP00000034560	ENSMUSP00000034560	Ppp2r1b	protein phosphatase 2 (formerly 2A), regulatory subunit A (PR 65), beta isoform [Source:MGI Symbol;Acc:MGI:1920949]	3	3	2	2.66667	0	1	0	0.333333	13	9	10	10.6667	0	1	0	0.333333	ENSMUSP00000110080
ENSMUSP00000005041	ENSMUSP00000005041	U2af2	U2 small nuclear ribonucleoprotein auxiliary factor (U2AF) 2 [Source:MGI Symbol;Acc:MGI:98886]	3	6	4	4.33333	0	0	0	0	10	12	10	10.6667	0	0	0	0
ENSMUSP00000017365	ENSMUSP00000017365	Psmd3	proteasome (prosome, macropain) 26S subunit, non-ATPase, 3 [Source:MGI Symbol;Acc:MGI:98858]	4	5	7	5.33333	0	0	0	0	9	12	11	10.6667	0	0	0	0
ENSMUSP00000022268	ENSMUSP00000022268	Pdhb	pyruvate dehydrogenase (lipoamide) beta [Source:MGI Symbol;Acc:MGI:1915513]	4	3	4	3.66667	0	0	0	0	12	12	8	10.6667	0	0	0	0
ENSMUSP00000023039	ENSMUSP00000023039	St13	suppression of tumorigenicity 13 [Source:MGI Symbol;Acc:MGI:1917606]	2	2	1	1.66667	0	0	0	0	12	9	11	10.6667	0	0	0	0
ENSMUSP00000025519	ENSMUSP00000025519	Camk2a	calcium/calmodulin-dependent protein kinase II alpha [Source:MGI Symbol;Acc:MGI:88256]	3	2	4	3	0	0	0	0	10	12	10	10.6667	0	0	0	0	ENSMUSP00000099952
ENSMUSP00000029699	ENSMUSP00000029699	Lmna	lamin A [Source:MGI Symbol;Acc:MGI:96794]	4	5	4	4.33333	0	0	0	0	12	11	9	10.6667	0	0	0	0	ENSMUSP00000113093
ENSMUSP00000029850	ENSMUSP00000029850	Cryz	crystallin, zeta [Source:MGI Symbol;Acc:MGI:88527]	2	2	2	2	0	0	0	0	11	8	13	10.6667	0	0	0	0	ENSMUSP00000118449, ENSMUSP00000121269
ENSMUSP00000030185	ENSMUSP00000030185	Tpm1	tropomyosin 1, alpha [Source:MGI Symbol;Acc:MGI:98809]	1	1	1	1	0	0	0	0	10	12	10	10.6667	0	0	0	0	ENSMUSP00000034928, ENSMUSP00000051888, ENSMUSP00000109315, ENSMUSP00000109317, ENSMUSP00000109323, ENSMUSP00000109327, ENSMUSP00000109331, ENSMUSP00000109335, ENSMUSP00000109337
ENSMUSP00000094863	ENSMUSP00000094863	Gpx4	glutathione peroxidase 4 [Source:MGI Symbol;Acc:MGI:104767]	3	3	4	3.33333	3	4	2	3	11	7	13	10.3333	5	9	4	6	ENSMUSP00000101011
ENSMUSP00000023462	ENSMUSP00000023462	Mapk1	mitogen-activated protein kinase 1 [Source:MGI Symbol;Acc:MGI:1346858]	3	2	3	2.66667	1	0	0	0.333333	16	8	7	10.3333	1	0	0	0.333333	ENSMUSP00000065983, ENSMUSP00000111396
ENSMUSP00000030538	ENSMUSP00000030538	Ddost	dolichyl-di-phosphooligosaccharide-protein glycotransferase [Source:MGI Symbol;Acc:MGI:1194508]	3	3	2	2.66667	0	0	0	0	12	12	7	10.3333	0	0	0	0
ENSMUSP00000031673	ENSMUSP00000031673	Gngt1	guanine nucleotide binding protein (G protein), gamma transducing activity polypeptide 1 [Source:MGI Symbol;Acc:MGI:109165]	2	2	2	2	0	0	0	0	12	10	9	10.3333	0	0	0	0
ENSMUSP00000033076				1	1	2	1.33333	0	0	0	0	10	6	15	10.3333	0	0	0	0	ENSMUSP00000101874
ENSMUSP00000034547	ENSMUSP00000034547	Acat1	acetyl-Coenzyme A acetyltransferase 1 [Source:MGI Symbol;Acc:MGI:87870]	2	3	1	2	0	0	0	0	10	11	10	10.3333	0	0	0	0
ENSMUSP00000034848	ENSMUSP00000034848	Psma4	proteasome (prosome, macropain) subunit, alpha type 4 [Source:MGI Symbol;Acc:MGI:1347060]	3	3	2	2.66667	0	0	0	0	11	9	11	10.3333	0	0	0	0
ENSMUSP00000051619	ENSMUSP00000051619	Mapk3	mitogen-activated protein kinase 3 [Source:MGI Symbol;Acc:MGI:1346859]	3	3	3	3	0	0	0	0	14	10	7	10.3333	0	0	0	0
ENSMUSP00000053273				4	4	4	4	0	0	0	0	11	12	8	10.3333	0	0	0	0	ENSMUSP00000103007
ENSMUSP00000062392	ENSMUSP00000062392	Prkca	protein kinase C, alpha [Source:MGI Symbol;Acc:MGI:97595]	2	2	2	2	0	0	0	0	13	6	12	10.3333	0	0	0	0
ENSMUSP00000084014				2	3	3	2.66667	0	0	0	0	11	9	11	10.3333	0	0	0	0
sp|CATA_HUMAN				2	1	1	1.33333	1	1	0	0.666667	11	8	11	10	1	1	0	0.666667
ENSMUSP00000013995	ENSMUSP00000013995	Abca4	ATP-binding cassette, sub-family A (ABC1), member 4 [Source:MGI Symbol;Acc:MGI:109424]	1	4	5	3.33333	0	0	0	0	7	11	12	10	0	0	0	0
ENSMUSP00000020361	ENSMUSP00000020361	Ndufs7	NADH dehydrogenase (ubiquinone) Fe-S protein 7 [Source:MGI Symbol;Acc:MGI:1922656]	4	3	4	3.66667	0	0	0	0	10	8	12	10	0	0	0	0	ENSMUSP00000101003
ENSMUSP00000021412	ENSMUSP00000021412	Psma6	proteasome (prosome, macropain) subunit, alpha type 6 [Source:MGI Symbol;Acc:MGI:1347006]	3	3	2	2.66667	0	0	0	0	12	9	9	10	0	0	0	0
ENSMUSP00000021807	ENSMUSP00000021807	Dek	DEK oncogene (DNA binding) [Source:MGI Symbol;Acc:MGI:1926209]	3	2	2	2.33333	0	0	0	0	13	8	9	10	0	0	0	0
ENSMUSP00000021993	ENSMUSP00000021993	Uqcrb	ubiquinol-cytochrome c reductase binding protein [Source:MGI Symbol;Acc:MGI:1914780]	3	2	3	2.66667	0	0	0	0	10	7	13	10	0	0	0	0
ENSMUSP00000025408	ENSMUSP00000025408	Afg3l2	AFG3(ATPase family gene 3)-like 2 (yeast) [Source:MGI Symbol;Acc:MGI:1916847]	1	2	3	2	0	0	0	0	11	7	12	10	0	0	0	0
ENSMUSP00000029277	ENSMUSP00000029277	Spata5	spermatogenesis associated 5 [Source:MGI Symbol;Acc:MGI:1927170]	1	1	1	1	0	0	0	0	9	11	10	10	0	0	0	0	ENSMUSP00000103747
ENSMUSP00000033699	ENSMUSP00000033699	Flna	filamin, alpha [Source:MGI Symbol;Acc:MGI:95556]	5	8	5	6	0	0	0	0	7	14	9	10	0	0	0	0	ENSMUSP00000098997, ENSMUSP00000109938, ENSMUSP00000109941, ENSMUSP00000121082
ENSMUSP00000041826	ENSMUSP00000041826	Coro2b	coronin, actin binding protein, 2B [Source:MGI Symbol;Acc:MGI:2444283]	3	4	3	3.33333	0	0	0	0	10	11	9	10	0	0	0	0	ENSMUSP00000109618
ENSMUSP00000053101	ENSMUSP00000053101	Ppp3ca	protein phosphatase 3, catalytic subunit, alpha isoform [Source:MGI Symbol;Acc:MGI:107164]	4	4	5	4.33333	0	0	0	0	7	12	11	10	0	0	0	0	ENSMUSP00000071040
ENSMUSP00000058687				2	2	1	1.66667	0	0	0	0	7	11	12	10	0	0	0	0
ENSMUSP00000079356	ENSMUSP00000079356	Hist1h1b	histone cluster 1, H1b [Source:MGI Symbol;Acc:MGI:1861461]	3	4	3	3.33333	0	0	0	0	9	7	14	10	0	0	0	0
ENSMUSP00000088362	ENSMUSP00000088362	Ssb	Sjogren syndrome antigen B [Source:MGI Symbol;Acc:MGI:98423]	3	2	2	2.33333	0	0	0	0	15	8	7	10	0	0	0	0	ENSMUSP00000088365, ENSMUSP00000107879, ENSMUSP00000119773
ENSMUSP00000028610	ENSMUSP00000028610	Cat	catalase [Source:MGI Symbol;Acc:MGI:88271]	1	1	1	1	2	1	0	1	10	8	11	9.66667	2	1	0	1
ENSMUSP00000049007	ENSMUSP00000049007	Ctnna1	catenin (cadherin associated protein), alpha 1 [Source:MGI Symbol;Acc:MGI:88274]	2	4	2	2.66667	0	1	0	0.333333	8	13	8	9.66667	0	1	0	0.333333
ENSMUSP00000068260	ENSMUSP00000068260	Cap1	CAP, adenylate cyclase-associated protein 1 (yeast) [Source:MGI Symbol;Acc:MGI:88262]	2	4	4	3.33333	1	0	0	0.333333	6	12	11	9.66667	1	0	0	0.333333	ENSMUSP00000101862, ENSMUSP00000101864
ENSMUSP00000093965	ENSMUSP00000093965	Ganab	alpha glucosidase 2 alpha neutral subunit [Source:MGI Symbol;Acc:MGI:1097667]	3	4	6	4.33333	0	1	0	0.333333	9	8	12	9.66667	0	1	0	0.333333	ENSMUSP00000093966
ENSMUSP00000002790	ENSMUSP00000002790	Cse1l	chromosome segregation 1-like (S. cerevisiae) [Source:MGI Symbol;Acc:MGI:1339951]	4	3	4	3.66667	0	0	0	0	10	9	10	9.66667	0	0	0	0
ENSMUSP00000021930	ENSMUSP00000021930	Sfxn1	sideroflexin 1 [Source:MGI Symbol;Acc:MGI:2137677]	2	3	3	2.66667	0	0	0	0	8	12	9	9.66667	0	0	0	0
ENSMUSP00000029773	ENSMUSP00000029773	Cnn3	calponin 3, acidic [Source:MGI Symbol;Acc:MGI:1919244]	2	2	2	2	0	0	0	0	12	9	8	9.66667	0	0	0	0
ENSMUSP00000031229	ENSMUSP00000031229	Rufy3	RUN and FYVE domain containing 3 [Source:MGI Symbol;Acc:MGI:106484]	4	2	3	3	0	0	0	0	11	8	10	9.66667	0	0	0	0	ENSMUSP00000084255, ENSMUSP00000098609, ENSMUSP00000108864
ENSMUSP00000053431	ENSMUSP00000053431	Vat1l	vesicle amine transport protein 1 homolog-like (T. californica) [Source:MGI Symbol;Acc:MGI:2142534]	1	2	1	1.33333	0	0	0	0	7	12	10	9.66667	0	0	0	0
ENSMUSP00000065770	ENSMUSP00000065770	Ilf3	interleukin enhancer binding factor 3 [Source:MGI Symbol;Acc:MGI:1339973]	5	4	5	4.66667	0	0	0	0	8	11	10	9.66667	0	0	0	0
ENSMUSP00000071720	ENSMUSP00000071720	Camk2g	calcium/calmodulin-dependent protein kinase II gamma [Source:MGI Symbol;Acc:MGI:88259]	3	2	3	2.66667	0	0	0	0	8	12	9	9.66667	0	0	0	0	ENSMUSP00000079298, ENSMUSP00000098398
ENSMUSP00000083281	ENSMUSP00000083281	Ap2s1	adaptor-related protein complex 2, sigma 1 subunit [Source:MGI Symbol;Acc:MGI:2141861]	1	1	2	1.33333	0	0	0	0	11	9	9	9.66667	0	0	0	0
ENSMUSP00000108190	ENSMUSP00000108190	Dpy30	dpy-30 homolog (C. elegans) [Source:MGI Symbol;Acc:MGI:1913560]	2	2	2	2	0	0	0	0	8	12	9	9.66667	0	0	0	0
sp|GELS_HUMAN				4	3	2	3	0	0	0	0	14	10	5	9.66667	0	0	0	0
ENSMUSP00000036413	ENSMUSP00000036413	Gm9762	predicted pseudogene 9762 [Source:MGI Symbol;Acc:MGI:3704220]	3	2	3	2.66667	1	1	1	1	12	8	8	9.33333	1	1	2	1.33333	ENSMUSP00000101898
ENSMUSP00000021332	ENSMUSP00000021332	Fkbp3	FK506 binding protein 3 [Source:MGI Symbol;Acc:MGI:1353460]	2	4	2	2.66667	1	0	0	0.333333	9	12	7	9.33333	2	0	0	0.666667
ENSMUSP00000024974	ENSMUSP00000024974	Hagh	hydroxyacyl glutathione hydrolase [Source:MGI Symbol;Acc:MGI:95745]	3	3	3	3	1	0	0	0.333333	8	10	10	9.33333	2	0	0	0.666667	ENSMUSP00000113051
ENSMUSP00000005234	ENSMUSP00000005234	Wdr1	WD repeat domain 1 [Source:MGI Symbol;Acc:MGI:1337100]	4	2	4	3.33333	0	0	0	0	8	7	13	9.33333	0	0	0	0
ENSMUSP00000007216	ENSMUSP00000007216	Ap2m1	adaptor protein complex AP-2, mu1 [Source:MGI Symbol;Acc:MGI:1298405]	3	4	3	3.33333	0	0	0	0	10	11	7	9.33333	0	0	0	0	ENSMUSP00000087477
ENSMUSP00000007959	ENSMUSP00000007959	Rhoa	ras homolog gene family, member A [Source:MGI Symbol;Acc:MGI:1096342]	3	4	4	3.66667	0	0	0	0	8	14	6	9.33333	0	0	0	0
ENSMUSP00000014457	ENSMUSP00000014457	Cox6c	cytochrome c oxidase, subunit VIc [Source:MGI Symbol;Acc:MGI:104614]	4	3	3	3.33333	0	0	0	0	9	9	10	9.33333	0	0	0	0	ENSMUSP00000123609
ENSMUSP00000025956	ENSMUSP00000025956	Pde6c	phosphodiesterase 6C, cGMP specific, cone, alpha prime [Source:MGI Symbol;Acc:MGI:105956]	1	1	2	1.33333	0	0	0	0	8	9	11	9.33333	0	0	0	0	ENSMUSP00000107948
ENSMUSP00000033662	ENSMUSP00000033662	Pdha1	pyruvate dehydrogenase E1 alpha 1 [Source:MGI Symbol;Acc:MGI:97532]	3	3	3	3	0	0	0	0	8	9	11	9.33333	0	0	0	0
ENSMUSP00000036025	ENSMUSP00000036025	Pgm5	phosphoglucomutase 5 [Source:MGI Symbol;Acc:MGI:1925668]	4	2	2	2.66667	0	0	0	0	11	9	8	9.33333	0	0	0	0
ENSMUSP00000052968	ENSMUSP00000052968	Lenep	lens epithelial protein [Source:MGI Symbol;Acc:MGI:1930020]	2	2	2	2	0	0	0	0	10	11	7	9.33333	0	0	0	0
ENSMUSP00000016771	ENSMUSP00000016771	Myh9	myosin, heavy polypeptide 9, non-muscle [Source:MGI Symbol;Acc:MGI:107717]	5	4	5	4.66667	1	1	2	1.33333	6	12	9	9	5	4	12	7
ENSMUSP00000080854	ENSMUSP00000080854	Rpl5	ribosomal protein L5 [Source:MGI Symbol;Acc:MGI:102854]	6	3	3	4	1	1	0	0.666667	9	10	8	9	1	1	0	0.666667
ENSMUSP00000000137	ENSMUSP00000000137	Actr2	ARP2 actin-related protein 2 homolog (yeast) [Source:MGI Symbol;Acc:MGI:1913963]	5	5	4	4.66667	0	0	1	0.333333	8	11	8	9	0	0	1	0.333333
ENSMUSP00000052745	ENSMUSP00000052745	2012-09-07	septin 7 [Source:MGI Symbol;Acc:MGI:1335094]	3	3	4	3.33333	0	1	0	0.333333	10	9	8	9	0	1	0	0.333333	ENSMUSP00000110927
ENSMUSP00000009003	ENSMUSP00000009003	Rala	v-ral simian leukemia viral oncogene homolog A (ras related) [Source:MGI Symbol;Acc:MGI:1927243]	3	2	2	2.33333	0	0	0	0	12	8	7	9	0	0	0	0
ENSMUSP00000023043	ENSMUSP00000023043	Adsl	adenylosuccinate lyase [Source:MGI Symbol;Acc:MGI:103202]	3	3	4	3.33333	0	0	0	0	11	8	8	9	0	0	0	0
ENSMUSP00000030642	ENSMUSP00000030642	Psmb2	proteasome (prosome, macropain) subunit, beta type 2 [Source:MGI Symbol;Acc:MGI:1347045]	1	1	2	1.33333	0	0	0	0	8	9	10	9	0	0	0	0
ENSMUSP00000061092	ENSMUSP00000061092	Mtap	methylthioadenosine phosphorylase [Source:MGI Symbol;Acc:MGI:1914152]	5	2	3	3.33333	0	0	0	0	14	4	9	9	0	0	0	0
ENSMUSP00000083211	ENSMUSP00000083211	Gbas	glioblastoma amplified sequence [Source:MGI Symbol;Acc:MGI:1278343]	2	3	4	3	0	0	0	0	6	9	12	9	0	0	0	0	ENSMUSP00000117705
ENSMUSP00000085494	ENSMUSP00000085494	Rtn3	reticulon 3 [Source:MGI Symbol;Acc:MGI:1339970]	2	1	2	1.66667	0	0	0	0	11	8	8	9	0	0	0	0
ENSMUSP00000026050	ENSMUSP00000026050	Gsto1	glutathione S-transferase omega 1 [Source:MGI Symbol;Acc:MGI:1342273]	1	1	1	1	1	1	1	1	10	8	8	8.66667	3	4	5	4
ENSMUSP00000015361	ENSMUSP00000015361	Hmgb3	high mobility group box 3 [Source:MGI Symbol;Acc:MGI:1098219]	1	3	1	1.66667	0	1	1	0.666667	8	11	7	8.66667	0	1	1	0.666667	ENSMUSP00000086260, ENSMUSP00000110229, ENSMUSP00000110232, ENSMUSP00000116937
ENSMUSP00000063825	ENSMUSP00000063825	Pcx	pyruvate carboxylase [Source:MGI Symbol;Acc:MGI:97520]	3	6	4	4.33333	1	0	1	0.666667	9	9	8	8.66667	1	0	1	0.666667	ENSMUSP00000109456
ENSMUSP00000033198	ENSMUSP00000033198	Crym	crystallin, mu [Source:MGI Symbol;Acc:MGI:102675]	2	2	4	2.66667	0	1	0	0.333333	6	8	12	8.66667	0	1	0	0.333333
ENSMUSP00000054863	ENSMUSP00000054863	Pcbp1	poly(rC) binding protein 1 [Source:MGI Symbol;Acc:MGI:1345635]	2	3	2	2.33333	0	0	1	0.333333	8	11	7	8.66667	0	0	1	0.333333
ENSMUSP00000003345	ENSMUSP00000003345	Amph	amphiphysin [Source:MGI Symbol;Acc:MGI:103574]	2	2	2	2	0	0	0	0	9	7	10	8.66667	0	0	0	0
ENSMUSP00000004327	ENSMUSP00000004327	G6pdx	glucose-6-phosphate dehydrogenase X-linked [Source:MGI Symbol;Acc:MGI:105979]	4	4	4	4	0	0	0	0	11	6	9	8.66667	0	0	0	0
ENSMUSP00000018887	ENSMUSP00000018887	Myh10	myosin, heavy polypeptide 10, non-muscle [Source:MGI Symbol;Acc:MGI:1930780]	7	2	4	4.33333	0	0	0	0	13	5	8	8.66667	0	0	0	0	ENSMUSP00000090661, ENSMUSP00000099671
ENSMUSP00000033269	ENSMUSP00000033269	Ctbp2	C-terminal binding protein 2 [Source:MGI Symbol;Acc:MGI:1201686]	3	1	3	2.33333	0	0	0	0	10	11	5	8.66667	0	0	0	0
ENSMUSP00000040756	ENSMUSP00000040756	Atp6v1h	ATPase, H+ transporting, lysosomal V1 subunit H [Source:MGI Symbol;Acc:MGI:1914864]	2	1	1	1.33333	0	0	0	0	8	10	8	8.66667	0	0	0	0
ENSMUSP00000050036	ENSMUSP00000050036	Cnrip1	cannabinoid receptor interacting protein 1 [Source:MGI Symbol;Acc:MGI:1917505]	2	1	3	2	0	0	0	0	12	3	11	8.66667	0	0	0	0
ENSMUSP00000054634	ENSMUSP00000054634	Cdc42	cell division cycle 42 homolog (S. cerevisiae) [Source:MGI Symbol;Acc:MGI:106211]	3	2	2	2.33333	0	0	0	0	7	6	13	8.66667	0	0	0	0
ENSMUSP00000059587	ENSMUSP00000059587	Gja3	gap junction protein, alpha 3 [Source:MGI Symbol;Acc:MGI:95714]	2	1	2	1.66667	0	0	0	0	5	9	12	8.66667	0	0	0	0
ENSMUSP00000084572	ENSMUSP00000084572	Vars	valyl-tRNA synthetase [Source:MGI Symbol;Acc:MGI:90675]	6	4	4	4.66667	0	0	0	0	13	6	7	8.66667	0	0	0	0
ENSMUSP00000096549	ENSMUSP00000096549	Elavl1	ELAV (embryonic lethal, abnormal vision, Drosophila)-like 1 (Hu antigen R) [Source:MGI Symbol;Acc:MGI:1100851]	7	3	4	4.66667	0	0	0	0	12	7	7	8.66667	0	0	0	0	ENSMUSP00000112196
ENSMUSP00000044502	ENSMUSP00000044502	Efhd2	EF hand domain containing 2 [Source:MGI Symbol;Acc:MGI:106504]	3	3	4	3.33333	1	1	1	1	4	9	12	8.33333	12	20	17	16.3333
ENSMUSP00000005247	ENSMUSP00000005247	Mybpc1	myosin binding protein C, slow-type [Source:MGI Symbol;Acc:MGI:1336213]	1	2	2	1.66667	1	1	1	1	7	10	8	8.33333	7	7	7	7	ENSMUSP00000112615, ENSMUSP00000112699
ENSMUSP00000001148	ENSMUSP00000001148	Pcbp3	poly(rC) binding protein 3 [Source:MGI Symbol;Acc:MGI:1890470]	2	2	2	2	0	0	0	0	10	8	7	8.33333	0	0	0	0	ENSMUSP00000101051
ENSMUSP00000005705	ENSMUSP00000005705	Trim28	tripartite motif-containing 28 [Source:MGI Symbol;Acc:MGI:109274]	4	2	2	2.66667	0	0	0	0	10	6	9	8.33333	0	0	0	0
ENSMUSP00000016033	ENSMUSP00000016033	Lta4h	leukotriene A4 hydrolase [Source:MGI Symbol;Acc:MGI:96836]	2	2	3	2.33333	0	0	0	0	6	6	13	8.33333	0	0	0	0
ENSMUSP00000025541	ENSMUSP00000025541	Gnaq	guanine nucleotide binding protein, alpha q polypeptide [Source:MGI Symbol;Acc:MGI:95776]	3	4	3	3.33333	0	0	0	0	8	9	8	8.33333	0	0	0	0
ENSMUSP00000029610	ENSMUSP00000029610	Hadh	hydroxyacyl-Coenzyme A dehydrogenase [Source:MGI Symbol;Acc:MGI:96009]	2	2	2	2	0	0	0	0	6	12	7	8.33333	0	0	0	0
ENSMUSP00000033873	ENSMUSP00000033873	Erlin2	ER lipid raft associated 2 [Source:MGI Symbol;Acc:MGI:2387215]	2	3	2	2.33333	0	0	0	0	6	10	9	8.33333	0	0	0	0
ENSMUSP00000037317	ENSMUSP00000037317	Stx3	syntaxin 3 [Source:MGI Symbol;Acc:MGI:103077]	4	2	4	3.33333	0	0	0	0	11	3	11	8.33333	0	0	0	0	ENSMUSP00000069529, ENSMUSP00000108588
ENSMUSP00000060346	ENSMUSP00000060346	Dlst	dihydrolipoamide S-succinyltransferase (E2 component of 2-oxo-glutarate complex) [Source:MGI Symbol;Acc:MGI:1926170]	2	2	2	2	0	0	0	0	8	9	8	8.33333	0	0	0	0
ENSMUSP00000074392	ENSMUSP00000074392	Hsph1	heat shock 105kDa/110kDa protein 1 [Source:MGI Symbol;Acc:MGI:105053]	2	1	2	1.66667	0	0	0	0	11	6	8	8.33333	0	0	0	0	ENSMUSP00000075746, ENSMUSP00000106124, ENSMUSP00000106125
ENSMUSP00000077732	ENSMUSP00000077732	Clta	clathrin, light polypeptide (Lca) [Source:MGI Symbol;Acc:MGI:894297]	1	1	2	1.33333	0	0	0	0	10	6	9	8.33333	0	0	0	0	ENSMUSP00000103477, ENSMUSP00000103478, ENSMUSP00000103479, ENSMUSP00000103481, ENSMUSP00000103483
ENSMUSP00000119603	ENSMUSP00000119603	Phb	prohibitin [Source:MGI Symbol;Acc:MGI:97572]	3	4	4	3.66667	0	0	0	0	9	8	8	8.33333	0	0	0	0
sp|DHE3_BOVIN				7	4	4	5	0	0	0	0	11	7	7	8.33333	0	0	0	0
ENSMUSP00000023709	ENSMUSP00000023709	Krt5	keratin 5 [Source:MGI Symbol;Acc:MGI:96702]	4	4	2	3.33333	1	2	2	1.66667	13	7	4	8	51	53	46	50	ENSMUSP00000079053
ENSMUSP00000030491	ENSMUSP00000030491	Cmpk1	cytidine monophosphate (UMP-CMP) kinase 1 [Source:MGI Symbol;Acc:MGI:1913838]	3	2	3	2.66667	1	2	2	1.66667	6	9	9	8	2	4	4	3.33333
ENSMUSP00000023994	ENSMUSP00000023994	Serping1	serine (or cysteine) peptidase inhibitor, clade G, member 1 [Source:MGI Symbol;Acc:MGI:894696]	1	1	1	1	1	1	0	0.666667	4	11	9	8	1	1	0	0.666667	ENSMUSP00000107268, ENSMUSP00000107269
ENSMUSP00000026839	ENSMUSP00000026839	Prps2	phosphoribosyl pyrophosphate synthetase 2 [Source:MGI Symbol;Acc:MGI:97776]	3	3	3	3	1	0	0	0.333333	8	4	12	8	2	0	0	0.666667	ENSMUSP00000033809
ENSMUSP00000087756	ENSMUSP00000087756	Myh11	myosin, heavy polypeptide 11, smooth muscle [Source:MGI Symbol;Acc:MGI:102643]	4	3	3	3.33333	0	1	0	0.333333	8	9	7	8	0	1	0	0.333333
ENSMUSP00000000285	ENSMUSP00000000285	Dgke	diacylglycerol kinase, epsilon [Source:MGI Symbol;Acc:MGI:1889276]	2	2	2	2	0	0	0	0	6	8	10	8	0	0	0	0	ENSMUSP00000103526
ENSMUSP00000000804	ENSMUSP00000000804	Ddx3x	DEAD/H (Asp-Glu-Ala-Asp/His) box polypeptide 3, X-linked [Source:MGI Symbol;Acc:MGI:103064]	3	3	4	3.33333	0	0	0	0	7	10	7	8	0	0	0	0
ENSMUSP00000001845	ENSMUSP00000001845	Capns1	calpain, small subunit 1 [Source:MGI Symbol;Acc:MGI:88266]	1	1	1	1	0	0	0	0	8	6	10	8	0	0	0	0	ENSMUSP00000117951
ENSMUSP00000022380	ENSMUSP00000022380	Psmc6	proteasome (prosome, macropain) 26S subunit, ATPase, 6 [Source:MGI Symbol;Acc:MGI:1914339]	5	6	5	5.33333	0	0	0	0	5	11	8	8	0	0	0	0
ENSMUSP00000022960	ENSMUSP00000022960	Eif3e	eukaryotic translation initiation factor 3, subunit E [Source:MGI Symbol;Acc:MGI:99257]	3	3	3	3	0	0	0	0	7	7	10	8	0	0	0	0
ENSMUSP00000027810	ENSMUSP00000027810	Fh1	fumarate hydratase 1 [Source:MGI Symbol;Acc:MGI:95530]	2	1	4	2.33333	0	0	0	0	8	5	11	8	0	0	0	0
ENSMUSP00000033901	ENSMUSP00000033901	Carkd	carbohydrate kinase domain containing [Source:MGI Symbol;Acc:MGI:1913353]	4	2	3	3	0	0	0	0	9	7	8	8	0	0	0	0
ENSMUSP00000088749				2	2	4	2.66667	0	0	0	0	5	9	10	8	0	0	0	0	ENSMUSP00000094452, ENSMUSP00000111560
ENSMUSP00000099584	ENSMUSP00000099584	Arpc3	actin related protein 2/3 complex, subunit 3 [Source:MGI Symbol;Acc:MGI:1928375]	1	1	1	1	0	0	0	0	9	8	7	8	0	0	0	0
ENSMUSP00000110157	ENSMUSP00000110157	Gls	glutaminase [Source:MGI Symbol;Acc:MGI:95752]	4	3	3	3.33333	0	0	0	0	10	6	8	8	0	0	0	0	ENSMUSP00000110158
ENSMUSP00000004396	ENSMUSP00000004396	Atp6v1f	ATPase, H+ transporting, lysosomal V1 subunit F [Source:MGI Symbol;Acc:MGI:1913394]	2	2	2	2	0	0	0	0	6	2	15	7.66667	0	0	0	0	ENSMUSP00000116986
ENSMUSP00000019382	ENSMUSP00000019382	Tecr	trans-2,3-enoyl-CoA reductase [Source:MGI Symbol;Acc:MGI:1915408]	2	2	2	2	0	0	0	0	8	9	6	7.66667	0	0	0	0
ENSMUSP00000020939	ENSMUSP00000020939	Nrcam	neuron-glia-CAM-related cell adhesion molecule [Source:MGI Symbol;Acc:MGI:104750]	4	4	3	3.66667	0	0	0	0	9	9	5	7.66667	0	0	0	0	ENSMUSP00000106376, ENSMUSP00000106378, ENSMUSP00000106379
ENSMUSP00000024843	ENSMUSP00000024843	Epb4.1l3	erythrocyte protein band 4.1-like 3 [Source:MGI Symbol;Acc:MGI:103008]	2	2	2	2	0	0	0	0	6	10	7	7.66667	0	0	0	0	ENSMUSP00000079098, ENSMUSP00000108299, ENSMUSP00000108300
ENSMUSP00000031788	ENSMUSP00000031788	Hibadh	3-hydroxyisobutyrate dehydrogenase [Source:MGI Symbol;Acc:MGI:1889802]	3	3	3	3	0	0	0	0	6	6	11	7.66667	0	0	0	0
ENSMUSP00000032412				3	3	3	3	0	0	0	0	9	8	6	7.66667	0	0	0	0	ENSMUSP00000114839
ENSMUSP00000036181	ENSMUSP00000036181	Myo6	myosin VI [Source:MGI Symbol;Acc:MGI:104785]	3	4	4	3.66667	0	0	0	0	7	6	10	7.66667	0	0	0	0	ENSMUSP00000075501, ENSMUSP00000108891, ENSMUSP00000108893
ENSMUSP00000043580	ENSMUSP00000043580	Alg2	asparagine-linked glycosylation 2 homolog (yeast, alpha-1,3-mannosyltransferase) [Source:MGI Symbol;Acc:MGI:1914731]	1	2	3	2	0	0	0	0	7	5	11	7.66667	0	0	0	0	ENSMUSP00000112042
ENSMUSP00000075175	ENSMUSP00000075175	Eif3b	eukaryotic translation initiation factor 3, subunit B [Source:MGI Symbol;Acc:MGI:106478]	5	4	3	4	0	0	0	0	7	9	7	7.66667	0	0	0	0	ENSMUSP00000098076
ENSMUSP00000078397	ENSMUSP00000078397	Gm8290	predicted gene 8290 [Source:MGI Symbol;Acc:MGI:3648461]	2	3	3	2.66667	0	0	0	0	6	9	8	7.66667	0	0	0	0	ENSMUSP00000093719, ENSMUSP00000097032, ENSMUSP00000097034, ENSMUSP00000097035, ENSMUSP00000097036, ENSMUSP00000099541, ENSMUSP00000100528, ENSMUSP00000100593, ENSMUSP00000100711
ENSMUSP00000079676	ENSMUSP00000079676	Gm5453	predicted gene 5453 [Source:MGI Symbol;Acc:MGI:3648523]	1	2	2	1.66667	0	0	0	0	7	9	7	7.66667	0	0	0	0
ENSMUSP00000081782	ENSMUSP00000081782	Ipo7	importin 7 [Source:MGI Symbol;Acc:MGI:2152414]	5	4	3	4	0	0	0	0	11	8	4	7.66667	0	0	0	0
ENSMUSP00000082124	ENSMUSP00000082124	Rps13-ps1	ribosomal protein S13, pseudogene 1 [Source:MGI Symbol;Acc:MGI:3647042]	5	3	5	4.33333	0	0	0	0	8	6	9	7.66667	0	0	0	0	ENSMUSP00000091035
ENSMUSP00000087880	ENSMUSP00000087880	Usp7	ubiquitin specific peptidase 7 [Source:MGI Symbol;Acc:MGI:2182061]	2	2	3	2.33333	0	0	0	0	10	4	9	7.66667	0	0	0	0	ENSMUSP00000111502
ENSMUSP00000059749	ENSMUSP00000059749	Rbp1	retinol binding protein 1, cellular [Source:MGI Symbol;Acc:MGI:97876]	2	2	2	2	4	4	4	4	7	8	7	7.33333	24	26	20	23.3333
ENSMUSP00000003572	ENSMUSP00000003572	Gars	glycyl-tRNA synthetase [Source:MGI Symbol;Acc:MGI:2449057]	1	3	1	1.66667	0	0	0	0	7	8	7	7.33333	0	0	0	0
ENSMUSP00000005532	ENSMUSP00000005532	Nid1	nidogen 1 [Source:MGI Symbol;Acc:MGI:97342]	2	2	3	2.33333	0	0	0	0	7	7	8	7.33333	0	0	0	0
ENSMUSP00000005606	ENSMUSP00000005606	Prkaca	protein kinase, cAMP dependent, catalytic, alpha [Source:MGI Symbol;Acc:MGI:97592]	4	3	4	3.66667	0	0	0	0	8	5	9	7.33333	0	0	0	0	ENSMUSP00000105424
ENSMUSP00000018561	ENSMUSP00000018561	Myo1b	myosin IB [Source:MGI Symbol;Acc:MGI:107752]	3	2	3	2.66667	0	0	0	0	7	7	8	7.33333	0	0	0	0	ENSMUSP00000040447, ENSMUSP00000110184, ENSMUSP00000110188
ENSMUSP00000020263	ENSMUSP00000020263	Hnrnph3	heterogeneous nuclear ribonucleoprotein H3 [Source:MGI Symbol;Acc:MGI:1926462]	1	1	1	1	0	0	0	0	10	7	5	7.33333	0	0	0	0	ENSMUSP00000112424
ENSMUSP00000024755	ENSMUSP00000024755	Clic5	chloride intracellular channel 5 [Source:MGI Symbol;Acc:MGI:1917912]	2	2	2	2	0	0	0	0	8	7	7	7.33333	0	0	0	0
ENSMUSP00000029353	ENSMUSP00000029353	Kpna4	karyopherin (importin) alpha 4 [Source:MGI Symbol;Acc:MGI:1100848]	2	1	1	1.33333	0	0	0	0	9	5	8	7.33333	0	0	0	0
ENSMUSP00000030779	ENSMUSP00000030779	Acot7	acyl-CoA thioesterase 7 [Source:MGI Symbol;Acc:MGI:1917275]	1	3	2	2	0	0	0	0	7	9	6	7.33333	0	0	0	0	ENSMUSP00000074827, ENSMUSP00000101277
ENSMUSP00000042835	ENSMUSP00000042835	Fau	Finkel-Biskis-Reilly murine sarcoma virus (FBR-MuSV) ubiquitously expressed (fox derived) [Source:MGI Symbol;Acc:MGI:102547]	2	2	1	1.66667	0	0	0	0	6	8	8	7.33333	0	0	0	0
ENSMUSP00000044955	ENSMUSP00000044955	Ptplad1	protein tyrosine phosphatase-like A domain containing 1 [Source:MGI Symbol;Acc:MGI:1889341]	2	3	2	2.33333	0	0	0	0	8	10	4	7.33333	0	0	0	0
ENSMUSP00000053371	ENSMUSP00000053371	Cltb	clathrin, light polypeptide (Lcb) [Source:MGI Symbol;Acc:MGI:1921575]	3	0	2	1.66667	0	0	0	0	14	0	8	7.33333	0	0	0	0	ENSMUSP00000089198
ENSMUSP00000066860	ENSMUSP00000066860	Hspa12a	heat shock protein 12A [Source:MGI Symbol;Acc:MGI:1920692]	3	5	2	3.33333	0	0	0	0	8	10	4	7.33333	0	0	0	0
ENSMUSP00000069508	ENSMUSP00000069508	Farsb	phenylalanyl-tRNA synthetase, beta subunit [Source:MGI Symbol;Acc:MGI:1346035]	2	1	1	1.33333	0	0	0	0	8	6	8	7.33333	0	0	0	0
ENSMUSP00000081239	ENSMUSP00000081239	Hnrnpr	heterogeneous nuclear ribonucleoprotein R [Source:MGI Symbol;Acc:MGI:1891692]	3	2	3	2.66667	0	0	0	0	9	5	8	7.33333	0	0	0	0	ENSMUSP00000101476
ENSMUSP00000088349	ENSMUSP00000088349	Selenbp1	selenium binding protein 1 [Source:MGI Symbol;Acc:MGI:96825]	2	1	2	1.66667	0	0	0	0	9	6	7	7.33333	0	0	0	0	ENSMUSP00000112012
ENSMUSP00000102381	ENSMUSP00000102381	Capza1	capping protein (actin filament) muscle Z-line, alpha 1 [Source:MGI Symbol;Acc:MGI:106227]	1	2	1	1.33333	0	0	0	0	8	6	8	7.33333	0	0	0	0
ENSMUSP00000030187	ENSMUSP00000030187	Tln1	talin 1 [Source:MGI Symbol;Acc:MGI:1099832]	2	2	4	2.66667	1	2	1	1.33333	5	8	8	7	3	6	1	3.33333
ENSMUSP00000035129	ENSMUSP00000035129	Ephb1	Eph receptor B1 [Source:MGI Symbol;Acc:MGI:1096337]	1	1	1	1	1	2	0	1	5	7	9	7	1	3	0	1.33333	ENSMUSP00000082261
ENSMUSP00000066359	ENSMUSP00000066359	Fam49b	family with sequence similarity 49, member B [Source:MGI Symbol;Acc:MGI:1923520]	4	4	4	4	1	0	0	0.333333	7	9	5	7	1	0	0	0.333333
ENSMUSP00000002452	ENSMUSP00000002452	Ndufa11	NADH dehydrogenase (ubiquinone) 1 alpha subcomplex 11 [Source:MGI Symbol;Acc:MGI:1917125]	3	1	3	2.33333	0	0	0	0	5	4	12	7	0	0	0	0
ENSMUSP00000011492	ENSMUSP00000011492	Acad9	acyl-Coenzyme A dehydrogenase family, member 9 [Source:MGI Symbol;Acc:MGI:1914272]	1	2	2	1.66667	0	0	0	0	8	6	7	7	0	0	0	0
ENSMUSP00000023210	ENSMUSP00000023210	Cyc1	cytochrome c-1 [Source:MGI Symbol;Acc:MGI:1913695]	2	2	2	2	0	0	0	0	5	9	7	7	0	0	0	0
ENSMUSP00000023235	ENSMUSP00000023235	Eef1d	eukaryotic translation elongation factor 1 delta (guanine nucleotide exchange protein) [Source:MGI Symbol;Acc:MGI:1913906]	2	3	3	2.66667	0	0	0	0	8	7	6	7	0	0	0	0	ENSMUSP00000087109, ENSMUSP00000087110, ENSMUSP00000105599, ENSMUSP00000105602, ENSMUSP00000105603, ENSMUSP00000112141, ENSMUSP00000114753, ENSMUSP00000116360
ENSMUSP00000025546	ENSMUSP00000025546	Cndp2	CNDP dipeptidase 2 (metallopeptidase M20 family) [Source:MGI Symbol;Acc:MGI:1913304]	3	3	3	3	0	0	0	0	7	9	5	7	0	0	0	0
ENSMUSP00000027494	ENSMUSP00000027494	Ppp1r7	protein phosphatase 1, regulatory (inhibitor) subunit 7 [Source:MGI Symbol;Acc:MGI:1913635]	2	3	3	2.66667	0	0	0	0	6	7	8	7	0	0	0	0
ENSMUSP00000035105	ENSMUSP00000035105	Rpsa	ribosomal protein SA [Source:MGI Symbol;Acc:MGI:105381]	5	4	3	4	0	0	0	0	7	6	8	7	0	0	0	0
ENSMUSP00000064699	ENSMUSP00000064699	Vapb	vesicle-associated membrane protein, associated protein B and C [Source:MGI Symbol;Acc:MGI:1928744]	2	3	2	2.33333	0	0	0	0	4	9	8	7	0	0	0	0
ENSMUSP00000072652	ENSMUSP00000072652	Serpina1a	serine (or cysteine) peptidase inhibitor, clade A, member 1A [Source:MGI Symbol;Acc:MGI:891971]	1	1	1	1	0	0	0	0	8	7	6	7	0	0	0	0	ENSMUSP00000073695, ENSMUSP00000082132
ENSMUSP00000075067	ENSMUSP00000075067	Npm1	nucleophosmin 1 [Source:MGI Symbol;Acc:MGI:106184]	2	2	2	2	0	0	0	0	7	7	7	7	0	0	0	0	ENSMUSP00000090891
ENSMUSP00000082130	ENSMUSP00000082130	Serpina1e	serine (or cysteine) peptidase inhibitor, clade A, member 1E [Source:MGI Symbol;Acc:MGI:891967]	1	1	1	1	0	0	0	0	8	7	6	7	0	0	0	0	ENSMUSP00000113606
ENSMUSP00000082489	ENSMUSP00000082489	Slc17a7	solute carrier family 17 (sodium-dependent inorganic phosphate cotransporter), member 7 [Source:MGI Symbol;Acc:MGI:1920211]	2	1	2	1.66667	0	0	0	0	10	3	8	7	0	0	0	0
ENSMUSP00000088358	ENSMUSP00000088358	Selenbp2	selenium binding protein 2 [Source:MGI Symbol;Acc:MGI:104859]	1	1	2	1.33333	0	0	0	0	8	6	7	7	0	0	0	0
ENSMUSP00000093101	ENSMUSP00000093101	Serpina1b	serine (or cysteine) preptidase inhibitor, clade A, member 1B [Source:MGI Symbol;Acc:MGI:891970]	1	1	1	1	0	0	0	0	8	7	6	7	0	0	0	0
ENSMUSP00000111809				2	3	2	2.33333	0	0	0	0	8	5	8	7	0	0	0	0
ENSMUSP00000120528	ENSMUSP00000120528	Rps20	ribosomal protein S20 [Source:MGI Symbol;Acc:MGI:1914677]	1	2	1	1.33333	0	0	0	0	6	8	7	7	0	0	0	0
ENSMUSP00000053559				3	3	1	2.33333	1	2	1	1.33333	12	6	2	6.66667	51	53	44	49.3333
ENSMUSP00000027127	ENSMUSP00000027127	Sf3b1	splicing factor 3b, subunit 1 [Source:MGI Symbol;Acc:MGI:1932339]	3	2	2	2.33333	1	1	1	1	6	6	8	6.66667	1	2	1	1.33333
ENSMUSP00000029876	ENSMUSP00000029876	Calb1	calbindin 1 [Source:MGI Symbol;Acc:MGI:88248]	2	2	3	2.33333	1	1	1	1	5	8	7	6.66667	1	1	2	1.33333
ENSMUSP00000026125	ENSMUSP00000026125	Alyref	Aly/REF export factor [Source:MGI Symbol;Acc:MGI:1341044]	4	1	3	2.66667	0	1	1	0.666667	5	5	10	6.66667	0	1	1	0.666667
ENSMUSP00000046837	ENSMUSP00000046837	Ppp2r4	protein phosphatase 2A, regulatory subunit B (PR 53) [Source:MGI Symbol;Acc:MGI:1346006]	2	2	1	1.66667	0	1	1	0.666667	6	8	6	6.66667	0	1	1	0.666667
ENSMUSP00000059395	ENSMUSP00000059395	Eif2s3x	eukaryotic translation initiation factor 2, subunit 3, structural gene X-linked [Source:MGI Symbol;Acc:MGI:1349431]	2	2	3	2.33333	0	1	0	0.333333	8	7	5	6.66667	0	1	0	0.333333
ENSMUSP00000001834	ENSMUSP00000001834	D10Wsu52e	DNA segment, Chr 10, Wayne State University 52, expressed [Source:MGI Symbol;Acc:MGI:106379]	3	3	3	3	0	0	0	0	6	6	8	6.66667	0	0	0	0
ENSMUSP00000001950	ENSMUSP00000001950	Tollip	toll interacting protein [Source:MGI Symbol;Acc:MGI:1891808]	2	1	1	1.33333	0	0	0	0	7	7	6	6.66667	0	0	0	0	ENSMUSP00000051485
ENSMUSP00000007212	ENSMUSP00000007212	Psmd2	proteasome (prosome, macropain) 26S subunit, non-ATPase, 2 [Source:MGI Symbol;Acc:MGI:1096584]	4	2	4	3.33333	0	0	0	0	8	4	8	6.66667	0	0	0	0
ENSMUSP00000014920	ENSMUSP00000014920	Nol3	nucleolar protein 3 (apoptosis repressor with CARD domain) [Source:MGI Symbol;Acc:MGI:1925938]	1	2	2	1.66667	0	0	0	0	6	6	8	6.66667	0	0	0	0
ENSMUSP00000030518	ENSMUSP00000030518	Capzb	capping protein (actin filament) muscle Z-line, beta [Source:MGI Symbol;Acc:MGI:104652]	3	2	4	3	0	0	0	0	6	4	10	6.66667	0	0	0	0	ENSMUSP00000038011, ENSMUSP00000099565, ENSMUSP00000099566, ENSMUSP00000111972
ENSMUSP00000046059	ENSMUSP00000046059	Myh14	myosin, heavy polypeptide 14 [Source:MGI Symbol;Acc:MGI:1919210]	3	3	3	3	0	0	0	0	4	9	7	6.66667	0	0	0	0	ENSMUSP00000103531, ENSMUSP00000103532
ENSMUSP00000046733	ENSMUSP00000046733	Dync2h1	dynein cytoplasmic 2 heavy chain 1 [Source:MGI Symbol;Acc:MGI:107736]	1	1	1	1	0	0	0	0	9	6	5	6.66667	0	0	0	0	ENSMUSP00000116679, ENSMUSP00000120007
ENSMUSP00000066181	ENSMUSP00000066181	Immt	inner membrane protein, mitochondrial [Source:MGI Symbol;Acc:MGI:1923864]	2	4	4	3.33333	0	0	0	0	6	5	9	6.66667	0	0	0	0	ENSMUSP00000098859, ENSMUSP00000109788, ENSMUSP00000109793
ENSMUSP00000075883	ENSMUSP00000075883	Camk2g	calcium/calmodulin-dependent protein kinase II gamma [Source:MGI Symbol;Acc:MGI:88259]	1	1	1	1	0	0	0	0	5	10	5	6.66667	0	0	0	0
ENSMUSP00000077289	ENSMUSP00000077289	Impdh1	inosine 5'-phosphate dehydrogenase 1 [Source:MGI Symbol;Acc:MGI:96567]	1	1	3	1.66667	0	0	0	0	9	6	5	6.66667	0	0	0	0	ENSMUSP00000124269, ENSMUSP00000124541, ENSMUSP00000124931, ENSMUSP00000125077
ENSMUSP00000089551	ENSMUSP00000089551	Rpl17-ps3	ribosomal protein L17, pseudogene 3 [Source:MGI Symbol;Acc:MGI:3642206]	3	2	3	2.66667	0	0	0	0	7	6	7	6.66667	0	0	0	0
ENSMUSP00000090854	ENSMUSP00000090854	Cyfip2	cytoplasmic FMR1 interacting protein 2 [Source:MGI Symbol;Acc:MGI:1924134]	2	3	2	2.33333	0	0	0	0	6	12	2	6.66667	0	0	0	0
ENSMUSP00000106480	ENSMUSP00000106480	Lpgat1	lysophosphatidylglycerol acyltransferase 1 [Source:MGI Symbol;Acc:MGI:2446186]	1	1	1	1	0	0	0	0	8	5	7	6.66667	0	0	0	0
ENSMUSP00000017270	ENSMUSP00000017270	Krt42	keratin 42 [Source:MGI Symbol;Acc:MGI:1915489]	1	1	1	1	4	3	3	3.33333	7	7	5	6.33333	38	28	33	33
ENSMUSP00000060956	ENSMUSP00000060956	Ptp4a3	protein tyrosine phosphatase 4a3 [Source:MGI Symbol;Acc:MGI:1277098]	1	1	1	1	1	1	1	1	3	7	9	6.33333	6	4	6	5.33333
ENSMUSP00000003079	ENSMUSP00000003079	Prkar2b	protein kinase, cAMP dependent regulatory, type II beta [Source:MGI Symbol;Acc:MGI:97760]	2	3	3	2.66667	0	0	0	0	8	4	7	6.33333	0	0	0	0	ENSMUSP00000039797
ENSMUSP00000003521	ENSMUSP00000003521	Rps11	ribosomal protein S11 [Source:MGI Symbol;Acc:MGI:1351329]	3	2	2	2.33333	0	0	0	0	11	5	3	6.33333	0	0	0	0	ENSMUSP00000071377
ENSMUSP00000015011	ENSMUSP00000015011	Surf4	surfeit gene 4 [Source:MGI Symbol;Acc:MGI:98445]	3	2	2	2.33333	0	0	0	0	11	3	5	6.33333	0	0	0	0
ENSMUSP00000020107	ENSMUSP00000020107	Atp2b1	ATPase, Ca++ transporting, plasma membrane 1 [Source:MGI Symbol;Acc:MGI:104653]	4	2	2	2.66667	0	0	0	0	11	4	4	6.33333	0	0	0	0
ENSMUSP00000023071	ENSMUSP00000023071	Samm50	sorting and assembly machinery component 50 homolog (S. cerevisiae) [Source:MGI Symbol;Acc:MGI:1915903]	2	3	3	2.66667	0	0	0	0	6	6	7	6.33333	0	0	0	0
ENSMUSP00000029780	ENSMUSP00000029780	Ptbp2	polypyrimidine tract binding protein 2 [Source:MGI Symbol;Acc:MGI:1860489]	2	3	2	2.33333	0	0	0	0	4	7	8	6.33333	0	0	0	0
ENSMUSP00000032963	ENSMUSP00000032963	Ppme1	protein phosphatase methylesterase 1 [Source:MGI Symbol;Acc:MGI:1919840]	2	3	3	2.66667	0	0	0	0	6	6	7	6.33333	0	0	0	0
ENSMUSP00000058368	ENSMUSP00000058368	Rpl18a	ribosomal protein L18A [Source:MGI Symbol;Acc:MGI:1924058]	2	1	2	1.66667	0	0	0	0	5	5	9	6.33333	0	0	0	0
ENSMUSP00000077842				3	2	1	2	0	0	0	0	9	5	5	6.33333	0	0	0	0	ENSMUSP00000105474
ENSMUSP00000079180	ENSMUSP00000079180	Rps25	ribosomal protein S25 [Source:MGI Symbol;Acc:MGI:1922867]	3	2	1	2	0	0	0	0	6	6	7	6.33333	0	0	0	0	ENSMUSP00000111798
ENSMUSP00000091180	ENSMUSP00000091180	Gm9755	predicted pseudogene 9755 [Source:MGI Symbol;Acc:MGI:3642279]	1	2	2	1.66667	0	0	0	0	4	7	8	6.33333	0	0	0	0	ENSMUSP00000095656, ENSMUSP00000102000
ENSMUSP00000094515	ENSMUSP00000094515	Hnrnpul2	heterogeneous nuclear ribonucleoprotein U-like 2 [Source:MGI Symbol;Acc:MGI:1915943]	2	3	2	2.33333	0	0	0	0	7	8	4	6.33333	0	0	0	0
ENSMUSP00000099435	ENSMUSP00000099435	Rpl23	ribosomal protein L23 [Source:MGI Symbol;Acc:MGI:1929455]	3	2	2	2.33333	0	0	0	0	8	6	5	6.33333	0	0	0	0
ENSMUSP00000107092	ENSMUSP00000107092	Mtch2	mitochondrial carrier homolog 2 (C. elegans) [Source:MGI Symbol;Acc:MGI:1929260]	2	2	3	2.33333	0	0	0	0	6	7	6	6.33333	0	0	0	0	ENSMUSP00000118566, ENSMUSP00000121851
ENSMUSP00000117347	ENSMUSP00000117347	Erp29	endoplasmic reticulum protein 29 [Source:MGI Symbol;Acc:MGI:1914647]	5	2	2	3	0	0	0	0	9	5	5	6.33333	0	0	0	0
sp|K2C1_HUMAN				5	5	3	4.33333	16	17	17	16.6667	7	8	3	6	79	91	85	85
ENSMUSP00000074293	ENSMUSP00000074293	2012-09-11	septin 11 [Source:MGI Symbol;Acc:MGI:1277214]	2	2	2	2	2	1	2	1.66667	8	7	3	6	7	12	3	7.33333	ENSMUSP00000084175, ENSMUSP00000108670
ENSMUSP00000030583	ENSMUSP00000030583	Ak2	adenylate kinase 2 [Source:MGI Symbol;Acc:MGI:87978]	2	1	3	2	1	1	1	1	6	6	6	6	2	2	2	2	ENSMUSP00000099664
ENSMUSP00000003029	ENSMUSP00000003029	Timm44	translocase of inner mitochondrial membrane 44 [Source:MGI Symbol;Acc:MGI:1343262]	3	3	3	3	1	0	1	0.666667	5	8	5	6	1	0	1	0.666667
ENSMUSP00000038061	ENSMUSP00000038061	Fn3krp	fructosamine 3 kinase related protein [Source:MGI Symbol;Acc:MGI:2679256]	1	3	2	2	0	1	0	0.333333	4	6	8	6	0	2	0	0.666667
ENSMUSP00000022904	ENSMUSP00000022904	Atp6v1c1	ATPase, H+ transporting, lysosomal V1 subunit C1 [Source:MGI Symbol;Acc:MGI:1913585]	2	3	2	2.33333	0	0	0	0	7	6	5	6	0	0	0	0
ENSMUSP00000025649	ENSMUSP00000025649	Ddb1	damage specific DNA binding protein 1 [Source:MGI Symbol;Acc:MGI:1202384]	4	4	3	3.66667	0	0	0	0	6	7	5	6	0	0	0	0
ENSMUSP00000028727	ENSMUSP00000028727	Snap25	synaptosomal-associated protein 25 [Source:MGI Symbol;Acc:MGI:98331]	4	2	2	2.66667	0	0	0	0	7	5	6	6	0	0	0	0	ENSMUSP00000105725
ENSMUSP00000030572	ENSMUSP00000030572	Hpca	hippocalcin [Source:MGI Symbol;Acc:MGI:1336200]	1	1	2	1.33333	0	0	0	0	6	4	8	6	0	0	0	0	ENSMUSP00000093486, ENSMUSP00000112143, ENSMUSP00000112145, ENSMUSP00000115031, ENSMUSP00000119178
ENSMUSP00000031841	ENSMUSP00000031841	Tra2a	transformer 2 alpha homolog (Drosophila) [Source:MGI Symbol;Acc:MGI:1933972]	1	1	1	1	0	0	0	0	8	4	6	6	0	0	0	0
ENSMUSP00000033827	ENSMUSP00000033827	Grk1	G protein-coupled receptor kinase 1 [Source:MGI Symbol;Acc:MGI:1345146]	3	4	3	3.33333	0	0	0	0	5	6	7	6	0	0	0	0
ENSMUSP00000036849	ENSMUSP00000036849	Gm5884	predicted pseudogene 5884 [Source:MGI Symbol;Acc:MGI:3644646]	2	2	2	2	0	0	0	0	7	4	7	6	0	0	0	0	ENSMUSP00000077891
ENSMUSP00000045841	ENSMUSP00000045841	Eprs	glutamyl-prolyl-tRNA synthetase [Source:MGI Symbol;Acc:MGI:97838]	3	2	2	2.33333	0	0	0	0	7	7	4	6	0	0	0	0
ENSMUSP00000056643	ENSMUSP00000056643	Pgrmc2	progesterone receptor membrane component 2 [Source:MGI Symbol;Acc:MGI:1918054]	2	2	2	2	0	0	0	0	8	6	4	6	0	0	0	0
ENSMUSP00000070751	ENSMUSP00000070751	Bsg	basigin [Source:MGI Symbol;Acc:MGI:88208]	1	2	1	1.33333	0	0	0	0	6	8	4	6	0	0	0	0	ENSMUSP00000101020
ENSMUSP00000077744	ENSMUSP00000077744	Uqcrh	ubiquinol-cytochrome c reductase hinge protein [Source:MGI Symbol;Acc:MGI:1913826]	2	2	1	1.66667	0	0	0	0	8	5	5	6	0	0	0	0
ENSMUSP00000102927				2	2	1	1.66667	0	0	0	0	6	7	5	6	0	0	0	0
ENSMUSP00000029644	ENSMUSP00000029644	Ppa2	pyrophosphatase (inorganic) 2 [Source:MGI Symbol;Acc:MGI:1922026]	1	2	2	1.66667	1	1	1	1	4	6	7	5.66667	2	2	3	2.33333	ENSMUSP00000113369
ENSMUSP00000030169	ENSMUSP00000030169	Stoml2	stomatin (Epb7.2)-like 2 [Source:MGI Symbol;Acc:MGI:1913842]	1	1	2	1.33333	1	1	0	0.666667	5	5	7	5.66667	2	2	0	1.33333	ENSMUSP00000118465
ENSMUSP00000027036	ENSMUSP00000027036	Lypla1	lysophospholipase 1 [Source:MGI Symbol;Acc:MGI:1344588]	2	2	2	2	0	1	1	0.666667	8	3	6	5.66667	0	1	2	1
ENSMUSP00000002127	ENSMUSP00000002127	Unc119	unc-119 homolog (C. elegans) [Source:MGI Symbol;Acc:MGI:1328357]	4	2	3	3	0	0	1	0.333333	6	5	6	5.66667	0	0	1	0.333333	ENSMUSP00000103930
ENSMUSP00000032882	ENSMUSP00000032882	Ndufc2	NADH dehydrogenase (ubiquinone) 1, subcomplex unknown, 2 [Source:MGI Symbol;Acc:MGI:1344370]	2	1	1	1.33333	1	0	0	0.333333	7	6	4	5.66667	1	0	0	0.333333
ENSMUSP00000002171	ENSMUSP00000002171	Psmc3	proteasome (prosome, macropain) 26S subunit, ATPase 3 [Source:MGI Symbol;Acc:MGI:1098754]	4	3	3	3.33333	0	0	0	0	7	6	4	5.66667	0	0	0	0	ENSMUSP00000071054, ENSMUSP00000107068
ENSMUSP00000003404	ENSMUSP00000003404	Glg1	golgi apparatus protein 1 [Source:MGI Symbol;Acc:MGI:104967]	2	2	1	1.66667	0	0	0	0	8	5	4	5.66667	0	0	0	0
ENSMUSP00000003912	ENSMUSP00000003912	Calr	calreticulin [Source:MGI Symbol;Acc:MGI:88252]	4	4	1	3	0	0	0	0	7	8	2	5.66667	0	0	0	0
ENSMUSP00000006611	ENSMUSP00000006611	Srm	spermidine synthase [Source:MGI Symbol;Acc:MGI:102690]	2	2	2	2	0	0	0	0	5	6	6	5.66667	0	0	0	0
ENSMUSP00000006912	ENSMUSP00000006912	Pip4k2a	phosphatidylinositol-5-phosphate 4-kinase, type II, alpha [Source:MGI Symbol;Acc:MGI:1298206]	1	2	1	1.33333	0	0	0	0	7	6	4	5.66667	0	0	0	0
ENSMUSP00000008035	ENSMUSP00000008035	Ctsd	cathepsin D [Source:MGI Symbol;Acc:MGI:88562]	2	1	3	2	0	0	0	0	8	3	6	5.66667	0	0	0	0	ENSMUSP00000117247, ENSMUSP00000121203
ENSMUSP00000018992	ENSMUSP00000018992	Rars	arginyl-tRNA synthetase [Source:MGI Symbol;Acc:MGI:1914297]	5	5	2	4	0	0	0	0	7	6	4	5.66667	0	0	0	0
ENSMUSP00000023696	ENSMUSP00000023696	Synj1	synaptojanin 1 [Source:MGI Symbol;Acc:MGI:1354961]	4	2	2	2.66667	0	0	0	0	9	4	4	5.66667	0	0	0	0	ENSMUSP00000113308, ENSMUSP00000113518, ENSMUSP00000119712
ENSMUSP00000026723	ENSMUSP00000026723	Hprt	hypoxanthine guanine phosphoribosyl transferase [Source:MGI Symbol;Acc:MGI:96217]	2	3	4	3	0	0	0	0	3	6	8	5.66667	0	0	0	0
ENSMUSP00000027602	ENSMUSP00000027602	Dars	aspartyl-tRNA synthetase [Source:MGI Symbol;Acc:MGI:2442544]	4	4	1	3	0	0	0	0	8	8	1	5.66667	0	0	0	0
ENSMUSP00000032399	ENSMUSP00000032399	Kras	v-Ki-ras2 Kirsten rat sarcoma viral oncogene homolog [Source:MGI Symbol;Acc:MGI:96680]	2	2	3	2.33333	0	0	0	0	5	5	7	5.66667	0	0	0	0
ENSMUSP00000033915	ENSMUSP00000033915	Gpm6a	glycoprotein m6a [Source:MGI Symbol;Acc:MGI:107671]	3	1	1	1.66667	0	0	0	0	8	5	4	5.66667	0	0	0	0
ENSMUSP00000041814	ENSMUSP00000041814	Lonp1	lon peptidase 1, mitochondrial [Source:MGI Symbol;Acc:MGI:1921392]	5	1	3	3	0	0	0	0	7	4	6	5.66667	0	0	0	0	ENSMUSP00000094904
ENSMUSP00000043061	ENSMUSP00000043061	Mpst	mercaptopyruvate sulfurtransferase [Source:MGI Symbol;Acc:MGI:2179733]	2	3	2	2.33333	0	0	0	0	3	7	7	5.66667	0	0	0	0	ENSMUSP00000098044
ENSMUSP00000045606	ENSMUSP00000045606	Hibch	3-hydroxyisobutyryl-Coenzyme A hydrolase [Source:MGI Symbol;Acc:MGI:1923792]	1	1	2	1.33333	0	0	0	0	5	5	7	5.66667	0	0	0	0	ENSMUSP00000124976
ENSMUSP00000049625	ENSMUSP00000049625	Gtf2i	general transcription factor II I [Source:MGI Symbol;Acc:MGI:1202722]	3	2	3	2.66667	0	0	0	0	6	5	6	5.66667	0	0	0	0	ENSMUSP00000080714, ENSMUSP00000106890, ENSMUSP00000106891, ENSMUSP00000106892
ENSMUSP00000061278	ENSMUSP00000061278	Ppm1e	protein phosphatase 1E (PP2C domain containing) [Source:MGI Symbol;Acc:MGI:2444096]	2	2	2	2	0	0	0	0	7	7	3	5.66667	0	0	0	0
ENSMUSP00000063744	ENSMUSP00000063744	Syncrip	synaptotagmin binding, cytoplasmic RNA interacting protein [Source:MGI Symbol;Acc:MGI:1891690]	2	2	1	1.66667	0	0	0	0	6	7	4	5.66667	0	0	0	0
ENSMUSP00000065824	ENSMUSP00000065824	Snrnp70	small nuclear ribonucleoprotein 70 (U1) [Source:MGI Symbol;Acc:MGI:98341]	2	1	2	1.66667	0	0	0	0	7	4	6	5.66667	0	0	0	0	ENSMUSP00000074160
ENSMUSP00000071624	ENSMUSP00000071624	Psma3	proteasome (prosome, macropain) subunit, alpha type 3 [Source:MGI Symbol;Acc:MGI:104883]	3	3	2	2.66667	0	0	0	0	7	5	5	5.66667	0	0	0	0
ENSMUSP00000073175	ENSMUSP00000073175	Rpl26	ribosomal protein L26 [Source:MGI Symbol;Acc:MGI:106022]	2	2	3	2.33333	0	0	0	0	4	6	7	5.66667	0	0	0	0	ENSMUSP00000074560, ENSMUSP00000076909, ENSMUSP00000098576, ENSMUSP00000119329
ENSMUSP00000087098	ENSMUSP00000087098	Mapk15	mitogen-activated protein kinase 15 [Source:MGI Symbol;Acc:MGI:2652894]	1	2	1	1.33333	0	0	0	0	10	4	3	5.66667	0	0	0	0
ENSMUSP00000090305	ENSMUSP00000090305	Rpl27	ribosomal protein L27 [Source:MGI Symbol;Acc:MGI:98036]	1	1	1	1	0	0	0	0	7	5	5	5.66667	0	0	0	0	ENSMUSP00000095287, ENSMUSP00000102870
ENSMUSP00000095455	ENSMUSP00000095455	Srsf10	serine/arginine-rich splicing factor 10 [Source:MGI Symbol;Acc:MGI:1333805]	1	1	2	1.33333	0	0	0	0	4	6	7	5.66667	0	0	0	0	ENSMUSP00000099603, ENSMUSP00000101479, ENSMUSP00000114564
ENSMUSP00000100991	ENSMUSP00000100991	Reep6	receptor accessory protein 6 [Source:MGI Symbol;Acc:MGI:1917585]	3	4	3	3.33333	0	0	0	0	6	6	5	5.66667	0	0	0	0
ENSMUSP00000106140	ENSMUSP00000106140	Psma2	proteasome (prosome, macropain) subunit, alpha type 2 [Source:MGI Symbol;Acc:MGI:104885]	2	2	2	2	0	0	0	0	5	6	6	5.66667	0	0	0	0
ENSMUSP00000110652	ENSMUSP00000110652	Xpnpep2	X-prolyl aminopeptidase (aminopeptidase P) 2, membrane-bound [Source:MGI Symbol;Acc:MGI:2180001]	1	1	1	1	0	0	0	0	9	3	5	5.66667	0	0	0	0
ENSMUSP00000119741				2	2	2	2	0	0	0	0	5	5	7	5.66667	0	0	0	0
ENSMUSP00000106859	ENSMUSP00000106859	Tagln2	transgelin 2 [Source:MGI Symbol;Acc:MGI:1312985]	1	2	1	1.33333	2	1	2	1.66667	3	5	8	5.33333	6	2	3	3.66667	ENSMUSP00000106861, ENSMUSP00000106863
ENSMUSP00000034903	ENSMUSP00000034903	Gsta4	glutathione S-transferase, alpha 4 [Source:MGI Symbol;Acc:MGI:1309515]	3	2	2	2.33333	2	1	2	1.66667	5	6	5	5.33333	3	1	2	2
ENSMUSP00000079661				2	2	2	2	1	2	2	1.66667	6	6	4	5.33333	2	2	2	2	ENSMUSP00000106519
ENSMUSP00000020420	ENSMUSP00000020420	Ap3d1	adaptor-related protein complex 3, delta 1 subunit [Source:MGI Symbol;Acc:MGI:107734]	3	3	3	3	1	0	0	0.333333	7	5	4	5.33333	1	0	0	0.333333
ENSMUSP00000097875	ENSMUSP00000097875	Prkca	protein kinase C, alpha [Source:MGI Symbol;Acc:MGI:97595]	1	1	1	1	0	1	0	0.333333	6	4	6	5.33333	0	1	0	0.333333
ENSMUSP00000000476	ENSMUSP00000000476	Pdgfra	platelet derived growth factor receptor, alpha polypeptide [Source:MGI Symbol;Acc:MGI:97530]	1	1	1	1	0	0	0	0	10	3	3	5.33333	0	0	0	0
ENSMUSP00000003493	ENSMUSP00000003493	Prkcsh	protein kinase C substrate 80K-H [Source:MGI Symbol;Acc:MGI:107877]	2	2	2	2	0	0	0	0	4	7	5	5.33333	0	0	0	0	ENSMUSP00000110987
ENSMUSP00000008826	ENSMUSP00000008826	Rpl10	ribosomal protein 10 [Source:MGI Symbol;Acc:MGI:105943]	1	1	1	1	0	0	0	0	4	6	6	5.33333	0	0	0	0	ENSMUSP00000082055, ENSMUSP00000115919
ENSMUSP00000014913	ENSMUSP00000014913	Psmb1	proteasome (prosome, macropain) subunit, beta type 1 [Source:MGI Symbol;Acc:MGI:104884]	2	2	2	2	0	0	0	0	4	4	8	5.33333	0	0	0	0
ENSMUSP00000025522	ENSMUSP00000025522	Pdgfrb	platelet derived growth factor receptor, beta polypeptide [Source:MGI Symbol;Acc:MGI:97531]	1	1	1	1	0	0	0	0	10	3	3	5.33333	0	0	0	0	ENSMUSP00000110929
ENSMUSP00000025602	ENSMUSP00000025602	Gna14	guanine nucleotide binding protein, alpha 14 [Source:MGI Symbol;Acc:MGI:95769]	1	2	2	1.66667	0	0	0	0	4	6	6	5.33333	0	0	0	0	ENSMUSP00000043190
ENSMUSP00000029149	ENSMUSP00000029149	Rbm39	RNA binding motif protein 39 [Source:MGI Symbol;Acc:MGI:2157953]	3	2	2	2.33333	0	0	0	0	6	5	5	5.33333	0	0	0	0	ENSMUSP00000105216, ENSMUSP00000116820, ENSMUSP00000117462, ENSMUSP00000119298
ENSMUSP00000030348	ENSMUSP00000030348	Magoh	mago-nashi homolog, proliferation-associated (Drosophila) [Source:MGI Symbol;Acc:MGI:1330312]	3	2	2	2.33333	0	0	0	0	8	3	5	5.33333	0	0	0	0
ENSMUSP00000032920	ENSMUSP00000032920	Cdipt	CDP-diacylglycerol--inositol 3-phosphatidyltransferase (phosphatidylinositol synthase) [Source:MGI Symbol;Acc:MGI:105491]	2	1	1	1.33333	0	0	0	0	9	4	3	5.33333	0	0	0	0
ENSMUSP00000034946	ENSMUSP00000034946	Snx1	sorting nexin 1 [Source:MGI Symbol;Acc:MGI:1928395]	2	2	1	1.66667	0	0	0	0	5	9	2	5.33333	0	0	0	0
ENSMUSP00000047008	ENSMUSP00000047008	Eif5a	eukaryotic translation initiation factor 5A [Source:MGI Symbol;Acc:MGI:106248]	2	1	1	1.33333	0	0	0	0	7	4	5	5.33333	0	0	0	0	ENSMUSP00000067077, ENSMUSP00000068651, ENSMUSP00000104247, ENSMUSP00000104248, ENSMUSP00000104249, ENSMUSP00000104250, ENSMUSP00000104251, ENSMUSP00000104252, ENSMUSP00000104253, ENSMUSP00000123402
ENSMUSP00000048469	ENSMUSP00000048469	Rpl10a	ribosomal protein L10A [Source:MGI Symbol;Acc:MGI:1343877]	2	1	2	1.66667	0	0	0	0	5	5	6	5.33333	0	0	0	0
ENSMUSP00000049070	ENSMUSP00000049070	Tulp1	tubby like protein 1 [Source:MGI Symbol;Acc:MGI:109571]	1	2	2	1.66667	0	0	0	0	4	7	5	5.33333	0	0	0	0	ENSMUSP00000116844
ENSMUSP00000055288	ENSMUSP00000055288	Ranbp1	RAN binding protein 1 [Source:MGI Symbol;Acc:MGI:96269]	2	1	2	1.66667	0	0	0	0	6	5	5	5.33333	0	0	0	0	ENSMUSP00000111309
ENSMUSP00000065337	ENSMUSP00000065337	Asna1	arsA arsenite transporter, ATP-binding, homolog 1 (bacterial) [Source:MGI Symbol;Acc:MGI:1928379]	1	2	1	1.33333	0	0	0	0	6	6	4	5.33333	0	0	0	0
ENSMUSP00000098295	ENSMUSP00000098295	Psmd9	proteasome (prosome, macropain) 26S subunit, non-ATPase, 9 [Source:MGI Symbol;Acc:MGI:1914401]	3	3	3	3	0	0	0	0	5	6	5	5.33333	0	0	0	0
ENSMUSP00000099878	ENSMUSP00000099878	Rps6	ribosomal protein S6 [Source:MGI Symbol;Acc:MGI:98159]	4	4	3	3.66667	0	0	0	0	6	6	4	5.33333	0	0	0	0
ENSMUSP00000113169	ENSMUSP00000113169	Ndufb5	NADH dehydrogenase (ubiquinone) 1 beta subcomplex, 5 [Source:MGI Symbol;Acc:MGI:1913296]	3	3	2	2.66667	0	0	0	0	6	6	4	5.33333	0	0	0	0	ENSMUSP00000114963, ENSMUSP00000117240
ENSMUSP00000045930	ENSMUSP00000045930	Mycbp2	MYC binding protein 2 [Source:MGI Symbol;Acc:MGI:2179432]	1	1	1	1	1	1	1	1	2	7	6	5	9	13	13	11.6667
ENSMUSP00000025476	ENSMUSP00000025476	Txnl1	thioredoxin-like 1 [Source:MGI Symbol;Acc:MGI:1860078]	1	2	1	1.33333	1	0	1	0.666667	5	5	5	5	2	0	1	1
ENSMUSP00000026551	ENSMUSP00000026551	Dpysl4	dihydropyrimidinase-like 4 [Source:MGI Symbol;Acc:MGI:1349764]	4	3	3	3.33333	0	1	1	0.666667	7	5	3	5	0	1	2	1
ENSMUSP00000097754	ENSMUSP00000097754	Krt76	keratin 76 [Source:MGI Symbol;Acc:MGI:1924305]	3	4	0	2.33333	0	1	1	0.666667	11	4	0	5	0	1	2	1
ENSMUSP00000035366	ENSMUSP00000035366	Dync1li1	dynein cytoplasmic 1 light intermediate chain 1 [Source:MGI Symbol;Acc:MGI:2135610]	1	2	1	1.33333	0	0	1	0.333333	6	6	3	5	0	0	2	0.666667
ENSMUSP00000018186	ENSMUSP00000018186	Cyb5r3	cytochrome b5 reductase 3 [Source:MGI Symbol;Acc:MGI:94893]	4	2	1	2.33333	0	0	0	0	12	2	1	5	0	0	0	0	ENSMUSP00000055473
ENSMUSP00000018542				2	1	2	1.66667	0	0	0	0	6	5	4	5	0	0	0	0	ENSMUSP00000104612, ENSMUSP00000104615, ENSMUSP00000112920, ENSMUSP00000113038, ENSMUSP00000113775, ENSMUSP00000120427
ENSMUSP00000019911	ENSMUSP00000019911	Hdac2	histone deacetylase 2 [Source:MGI Symbol;Acc:MGI:1097691]	1	2	1	1.33333	0	0	0	0	6	5	4	5	0	0	0	0	ENSMUSP00000078339, ENSMUSP00000099657, ENSMUSP00000101149
ENSMUSP00000028635	ENSMUSP00000028635	Cops2	COP9 (constitutive photomorphogenic) homolog, subunit 2 (Arabidopsis thaliana) [Source:MGI Symbol;Acc:MGI:1330276]	2	1	1	1.33333	0	0	0	0	8	2	5	5	0	0	0	0	ENSMUSP00000106090, ENSMUSP00000106092
ENSMUSP00000030345	ENSMUSP00000030345	Cpt2	carnitine palmitoyltransferase 2 [Source:MGI Symbol;Acc:MGI:109176]	4	2	3	3	0	0	0	0	6	3	6	5	0	0	0	0	ENSMUSP00000102332
ENSMUSP00000033720	ENSMUSP00000033720	Rbbp7	retinoblastoma binding protein 7 [Source:MGI Symbol;Acc:MGI:1194910]	2	3	1	2	0	0	0	0	5	6	4	5	0	0	0	0	ENSMUSP00000099658, ENSMUSP00000107945, ENSMUSP00000107946
ENSMUSP00000034046	ENSMUSP00000034046	Acsl1	acyl-CoA synthetase long-chain family member 1 [Source:MGI Symbol;Acc:MGI:102797]	2	3	3	2.66667	0	0	0	0	5	6	4	5	0	0	0	0	ENSMUSP00000106000, ENSMUSP00000106001
ENSMUSP00000057291	ENSMUSP00000057291	Lmnb2	lamin B2 [Source:MGI Symbol;Acc:MGI:96796]	2	1	1	1.33333	0	0	0	0	6	5	4	5	0	0	0	0	ENSMUSP00000100969
ENSMUSP00000064706	ENSMUSP00000064706	Cadps	Ca2+-dependent secretion activator [Source:MGI Symbol;Acc:MGI:1350922]	3	3	4	3.33333	0	0	0	0	5	4	6	5	0	0	0	0	ENSMUSP00000108276, ENSMUSP00000108277
ENSMUSP00000065987	ENSMUSP00000065987	Ddx1	DEAD (Asp-Glu-Ala-Asp) box polypeptide 1 [Source:MGI Symbol;Acc:MGI:2144727]	4	0	1	1.66667	0	0	0	0	13	0	2	5	0	0	0	0
ENSMUSP00000067283	ENSMUSP00000067283	Arhgap1	Rho GTPase activating protein 1 [Source:MGI Symbol;Acc:MGI:2445003]	2	3	2	2.33333	0	0	0	0	6	5	4	5	0	0	0	0	ENSMUSP00000088105, ENSMUSP00000106961, ENSMUSP00000106962, ENSMUSP00000106963
ENSMUSP00000076623	ENSMUSP00000076623	Dctn1	dynactin 1 [Source:MGI Symbol;Acc:MGI:107745]	3	1	2	2	0	0	0	0	5	5	5	5	0	0	0	0	ENSMUSP00000109540, ENSMUSP00000109546, ENSMUSP00000109551, ENSMUSP00000109552
ENSMUSP00000091706	ENSMUSP00000091706	Serpinh1	serine (or cysteine) peptidase inhibitor, clade H, member 1 [Source:MGI Symbol;Acc:MGI:88283]	3	2	3	2.66667	0	0	0	0	4	5	6	5	0	0	0	0
ENSMUSP00000096114	ENSMUSP00000096114	Myo6	myosin VI [Source:MGI Symbol;Acc:MGI:104785]	2	4	3	3	0	0	0	0	2	5	8	5	0	0	0	0
ENSMUSP00000043074	ENSMUSP00000043074	Sncb	synuclein, beta [Source:MGI Symbol;Acc:MGI:1889011]	1	3	3	2.33333	2	1	1	1.33333	3	4	7	4.66667	4	6	4	4.66667	ENSMUSP00000116296
ENSMUSP00000027444	ENSMUSP00000027444	Pde6d	phosphodiesterase 6D, cGMP-specific, rod, delta [Source:MGI Symbol;Acc:MGI:1270843]	2	1	1	1.33333	1	0	1	0.666667	5	6	3	4.66667	2	0	2	1.33333
ENSMUSP00000038653	ENSMUSP00000038653	Iqsec3	IQ motif and Sec7 domain 3 [Source:MGI Symbol;Acc:MGI:2677208]	3	4	1	2.66667	0	1	1	0.666667	6	7	1	4.66667	0	1	2	1
ENSMUSP00000094750	ENSMUSP00000094750	2012-09-05	septin 5 [Source:MGI Symbol;Acc:MGI:1195461]	3	2	2	2.33333	1	0	1	0.666667	6	4	4	4.66667	2	0	1	1
ENSMUSP00000071402	ENSMUSP00000071402	Gm4968	predicted gene 4968 [Source:MGI Symbol;Acc:MGI:3647516]	1	1	1	1	0	0	1	0.333333	4	2	8	4.66667	0	0	1	0.333333
ENSMUSP00000004316	ENSMUSP00000004316	Psap	prosaposin [Source:MGI Symbol;Acc:MGI:97783]	2	1	1	1.33333	0	0	0	0	5	5	4	4.66667	0	0	0	0	ENSMUSP00000101105
ENSMUSP00000005714	ENSMUSP00000005714	Ube2m	ubiquitin-conjugating enzyme E2M (UBC12 homolog, yeast) [Source:MGI Symbol;Acc:MGI:108278]	2	2	1	1.66667	0	0	0	0	5	6	3	4.66667	0	0	0	0	ENSMUSP00000120234, ENSMUSP00000122638
ENSMUSP00000007236	ENSMUSP00000007236	Syngr3	synaptogyrin 3 [Source:MGI Symbol;Acc:MGI:1341881]	1	1	1	1	0	0	0	0	8	3	3	4.66667	0	0	0	0
ENSMUSP00000017458	ENSMUSP00000017458	Mpp2	membrane protein, palmitoylated 2 (MAGUK p55 subfamily member 2) [Source:MGI Symbol;Acc:MGI:1858257]	2	1	1	1.33333	0	0	0	0	6	4	4	4.66667	0	0	0	0	ENSMUSP00000097967
ENSMUSP00000021514	ENSMUSP00000021514	Ppm1a	protein phosphatase 1A, magnesium dependent, alpha isoform [Source:MGI Symbol;Acc:MGI:99878]	2	1	1	1.33333	0	0	0	0	6	4	4	4.66667	0	0	0	0
ENSMUSP00000023851	ENSMUSP00000023851	Ndufa5	NADH dehydrogenase (ubiquinone) 1 alpha subcomplex, 5 [Source:MGI Symbol;Acc:MGI:1915452]	2	2	2	2	0	0	0	0	4	6	4	4.66667	0	0	0	0
ENSMUSP00000027921	ENSMUSP00000027921	Iars2	isoleucine-tRNA synthetase 2, mitochondrial [Source:MGI Symbol;Acc:MGI:1919586]	1	4	0	1.66667	0	0	0	0	4	10	0	4.66667	0	0	0	0
ENSMUSP00000028279	ENSMUSP00000028279	Strbp	spermatid perinuclear RNA binding protein [Source:MGI Symbol;Acc:MGI:104626]	3	1	2	2	0	0	0	0	5	3	6	4.66667	0	0	0	0	ENSMUSP00000072047
ENSMUSP00000030560	ENSMUSP00000030560	Tinagl1	tubulointerstitial nephritis antigen-like 1 [Source:MGI Symbol;Acc:MGI:2137617]	1	2	1	1.33333	0	0	0	0	4	6	4	4.66667	0	0	0	0	ENSMUSP00000058474, ENSMUSP00000101619, ENSMUSP00000101620, ENSMUSP00000101621
ENSMUSP00000031625	ENSMUSP00000031625	Arpc1a	actin related protein 2/3 complex, subunit 1A [Source:MGI Symbol;Acc:MGI:1928896]	3	1	2	2	0	0	0	0	6	3	5	4.66667	0	0	0	0
ENSMUSP00000034905	ENSMUSP00000034905	Gclc	glutamate-cysteine ligase, catalytic subunit [Source:MGI Symbol;Acc:MGI:104990]	2	2	2	2	0	0	0	0	4	5	5	4.66667	0	0	0	0
ENSMUSP00000039139	ENSMUSP00000039139	Arhgap44	Rho GTPase activating protein 44 [Source:MGI Symbol;Acc:MGI:2144423]	2	1	1	1.33333	0	0	0	0	6	3	5	4.66667	0	0	0	0	ENSMUSP00000090681, ENSMUSP00000090682
ENSMUSP00000041839	ENSMUSP00000041839	Txndc5	thioredoxin domain containing 5 [Source:MGI Symbol;Acc:MGI:2145316]	1	2	2	1.66667	0	0	0	0	2	7	5	4.66667	0	0	0	0	ENSMUSP00000124401, ENSMUSP00000124516
ENSMUSP00000043738	ENSMUSP00000043738	Fam169a	family with sequence similarity 169, member A [Source:MGI Symbol;Acc:MGI:2444268]	2	2	3	2.33333	0	0	0	0	4	4	6	4.66667	0	0	0	0
ENSMUSP00000070052	ENSMUSP00000070052	Ndrg3	N-myc downstream regulated gene 3 [Source:MGI Symbol;Acc:MGI:1352499]	1	1	2	1.33333	0	0	0	0	1	7	6	4.66667	0	0	0	0	ENSMUSP00000072144, ENSMUSP00000105185
ENSMUSP00000078001				3	2	3	2.66667	0	0	0	0	5	5	4	4.66667	0	0	0	0	ENSMUSP00000078670, ENSMUSP00000081663, ENSMUSP00000099595
ENSMUSP00000078776	ENSMUSP00000078776	Abpd	androgen binding protein delta [Source:MGI Symbol;Acc:MGI:3514009]	2	2	2	2	0	0	0	0	5	5	4	4.66667	0	0	0	0
ENSMUSP00000087192	ENSMUSP00000087192	Bdh1	3-hydroxybutyrate dehydrogenase, type 1 [Source:MGI Symbol;Acc:MGI:1919161]	2	3	2	2.33333	0	0	0	0	6	5	3	4.66667	0	0	0	0	ENSMUSP00000110881, ENSMUSP00000110882
ENSMUSP00000092148	ENSMUSP00000092148	Nfasc	neurofascin [Source:MGI Symbol;Acc:MGI:104753]	3	1	1	1.66667	0	0	0	0	6	4	4	4.66667	0	0	0	0
ENSMUSP00000014990	ENSMUSP00000014990	Tppp3	tubulin polymerization-promoting protein family member 3 [Source:MGI Symbol;Acc:MGI:1915221]	1	2	2	1.66667	4	5	5	4.66667	2	5	6	4.33333	24	31	31	28.6667
ENSMUSP00000030051	ENSMUSP00000030051	Txn1	thioredoxin 1 [Source:MGI Symbol;Acc:MGI:98874]	2	2	2	2	4	3	3	3.33333	4	5	4	4.33333	11	11	11	11
ENSMUSP00000072136	ENSMUSP00000072136	Flot2	flotillin 2 [Source:MGI Symbol;Acc:MGI:103309]	2	2	2	2	1	1	1	1	7	4	2	4.33333	4	5	7	5.33333	ENSMUSP00000073342, ENSMUSP00000098347, ENSMUSP00000098349
ENSMUSP00000023952	ENSMUSP00000023952	Krt8	keratin 8 [Source:MGI Symbol;Acc:MGI:96705]	3	2	0	1.66667	1	2	1	1.33333	11	2	0	4.33333	4	3	6	4.33333
ENSMUSP00000022369	ENSMUSP00000022369	Vcl	vinculin [Source:MGI Symbol;Acc:MGI:98927]	2	3	3	2.66667	1	1	2	1.33333	3	5	5	4.33333	3	3	3	3
ENSMUSP00000022480	ENSMUSP00000022480	Ogdhl	oxoglutarate dehydrogenase-like [Source:MGI Symbol;Acc:MGI:3616088]	4	2	3	3	1	0	1	0.666667	6	3	4	4.33333	1	0	2	1
ENSMUSP00000034947	ENSMUSP00000034947	Ppib	peptidylprolyl isomerase B [Source:MGI Symbol;Acc:MGI:97750]	1	1	3	1.66667	1	1	1	1	2	4	7	4.33333	1	1	1	1
ENSMUSP00000080791	ENSMUSP00000080791	Ube2o	ubiquitin-conjugating enzyme E2O [Source:MGI Symbol;Acc:MGI:2444266]	3	1	2	2	0	2	0	0.666667	4	4	5	4.33333	0	2	0	0.666667
ENSMUSP00000028916	ENSMUSP00000028916	Sec23b	SEC23B (S. cerevisiae) [Source:MGI Symbol;Acc:MGI:1350925]	2	2	2	2	0	1	0	0.333333	6	4	3	4.33333	0	1	0	0.333333	ENSMUSP00000096892, ENSMUSP00000120972, ENSMUSP00000122819, ENSMUSP00000122884, ENSMUSP00000123690
ENSMUSP00000048111	ENSMUSP00000048111	Spr	sepiapterin reductase [Source:MGI Symbol;Acc:MGI:103078]	2	1	2	1.66667	0	0	1	0.333333	5	2	6	4.33333	0	0	1	0.333333
ENSMUSP00000006625	ENSMUSP00000006625	Rbm14	RNA binding motif protein 14 [Source:MGI Symbol;Acc:MGI:1929092]	1	2	2	1.66667	0	0	0	0	1	8	4	4.33333	0	0	0	0
ENSMUSP00000014370	ENSMUSP00000014370	Cacybp	calcyclin binding protein [Source:MGI Symbol;Acc:MGI:1270839]	2	2	2	2	0	0	0	0	4	5	4	4.33333	0	0	0	0
ENSMUSP00000026222	ENSMUSP00000026222	Ndufb8	NADH dehydrogenase (ubiquinone) 1 beta subcomplex 8 [Source:MGI Symbol;Acc:MGI:1914514]	1	2	1	1.33333	0	0	0	0	4	5	4	4.33333	0	0	0	0
ENSMUSP00000027384	ENSMUSP00000027384	Atic	5-aminoimidazole-4-carboxamide ribonucleotide formyltransferase/IMP cyclohydrolase [Source:MGI Symbol;Acc:MGI:1351352]	2	2	3	2.33333	0	0	0	0	6	3	4	4.33333	0	0	0	0
ENSMUSP00000028167	ENSMUSP00000028167	Gpd2	glycerol phosphate dehydrogenase 2, mitochondrial [Source:MGI Symbol;Acc:MGI:99778]	3	1	1	1.66667	0	0	0	0	7	2	4	4.33333	0	0	0	0	ENSMUSP00000108237
ENSMUSP00000031423	ENSMUSP00000031423	Atp2a2	ATPase, Ca++ transporting, cardiac muscle, slow twitch 2 [Source:MGI Symbol;Acc:MGI:88110]	3	4	4	3.66667	0	0	0	0	3	5	5	4.33333	0	0	0	0	ENSMUSP00000098306
ENSMUSP00000034426	ENSMUSP00000034426	Kars	lysyl-tRNA synthetase [Source:MGI Symbol;Acc:MGI:1934754]	2	3	2	2.33333	0	0	0	0	4	5	4	4.33333	0	0	0	0	ENSMUSP00000090808
ENSMUSP00000035010	ENSMUSP00000035010	Stt3b	STT3, subunit of the oligosaccharyltransferase complex, homolog B (S. cerevisiae) [Source:MGI Symbol;Acc:MGI:1915542]	1	2	2	1.66667	0	0	0	0	3	4	6	4.33333	0	0	0	0
ENSMUSP00000036924	ENSMUSP00000036924	2610301G19Rik	RIKEN cDNA 2610301G19 gene [Source:MGI Symbol;Acc:MGI:2444228]	1	1	2	1.33333	0	0	0	0	5	2	6	4.33333	0	0	0	0
ENSMUSP00000044645	ENSMUSP00000044645	Smc1a	structural maintenance of chromosomes 1A [Source:MGI Symbol;Acc:MGI:1344345]	1	2	2	1.66667	0	0	0	0	4	5	4	4.33333	0	0	0	0
ENSMUSP00000047551	ENSMUSP00000047551	Ephx1	epoxide hydrolase 1, microsomal [Source:MGI Symbol;Acc:MGI:95405]	3	2	2	2.33333	0	0	0	0	5	4	4	4.33333	0	0	0	0	ENSMUSP00000106697, ENSMUSP00000114363
ENSMUSP00000054490	ENSMUSP00000054490	Rps23	ribosomal protein S23 [Source:MGI Symbol;Acc:MGI:1913725]	1	2	2	1.66667	0	0	0	0	3	6	4	4.33333	0	0	0	0	ENSMUSP00000095178
ENSMUSP00000068594	ENSMUSP00000068594	Hyou1	hypoxia up-regulated 1 [Source:MGI Symbol;Acc:MGI:108030]	1	2	1	1.33333	0	0	0	0	5	4	4	4.33333	0	0	0	0
ENSMUSP00000073459	ENSMUSP00000073459	Akr7a5	aldo-keto reductase family 7, member A5 (aflatoxin aldehyde reductase) [Source:MGI Symbol;Acc:MGI:107796]	1	1	1	1	0	0	0	0	7	2	4	4.33333	0	0	0	0
ENSMUSP00000081474	ENSMUSP00000081474	Rplp2	ribosomal protein, large P2 [Source:MGI Symbol;Acc:MGI:1914436]	2	2	2	2	0	0	0	0	5	3	5	4.33333	0	0	0	0	ENSMUSP00000101625, ENSMUSP00000101626
ENSMUSP00000088057	ENSMUSP00000088057	Psma5	proteasome (prosome, macropain) subunit, alpha type 5 [Source:MGI Symbol;Acc:MGI:1347009]	2	1	2	1.66667	0	0	0	0	7	1	5	4.33333	0	0	0	0
ENSMUSP00000097711	ENSMUSP00000097711	Gps1	G protein pathway suppressor 1 [Source:MGI Symbol;Acc:MGI:2384801]	2	4	3	3	0	0	0	0	5	4	4	4.33333	0	0	0	0	ENSMUSP00000101749, ENSMUSP00000112007
ENSMUSP00000099436	ENSMUSP00000099436	Psmb3	proteasome (prosome, macropain) subunit, beta type 3 [Source:MGI Symbol;Acc:MGI:1347014]	3	1	2	2	0	0	0	0	4	4	5	4.33333	0	0	0	0
ENSMUSP00000106318	ENSMUSP00000106318	Oxct1	3-oxoacid CoA transferase 1 [Source:MGI Symbol;Acc:MGI:1914291]	2	1	2	1.66667	0	0	0	0	6	4	3	4.33333	0	0	0	0
ENSMUSP00000023799	ENSMUSP00000023799	Krt79	keratin 79 [Source:MGI Symbol;Acc:MGI:2385030]	2	2	0	1.33333	1	3	1	1.66667	10	2	0	4	36	44	43	41	ENSMUSP00000104510
ENSMUSP00000027916	ENSMUSP00000027916	Bpnt1	bisphosphate 3'-nucleotidase 1 [Source:MGI Symbol;Acc:MGI:1338800]	2	2	1	1.66667	3	3	2	2.66667	4	5	3	4	8	7	7	7.33333	ENSMUSP00000112179
ENSMUSP00000045937	ENSMUSP00000045937	Ensa	endosulfine alpha [Source:MGI Symbol;Acc:MGI:1891189]	1	1	1	1	2	2	2	2	4	6	2	4	3	5	3	3.66667	ENSMUSP00000051799
ENSMUSP00000064545	ENSMUSP00000064545	Pdlim1	PDZ and LIM domain 1 (elfin) [Source:MGI Symbol;Acc:MGI:1860611]	1	2	1	1.33333	1	1	0	0.666667	2	7	3	4	3	1	0	1.33333
ENSMUSP00000018449	ENSMUSP00000018449	Prpf8	pre-mRNA processing factor 8 [Source:MGI Symbol;Acc:MGI:2179381]	2	3	3	2.66667	1	0	0	0.333333	3	5	4	4	1	0	0	0.333333	ENSMUSP00000099568
ENSMUSP00000080427	ENSMUSP00000080427	Ctnnd2	catenin (cadherin associated protein), delta 2 [Source:MGI Symbol;Acc:MGI:1195966]	1	1	1	1	0	1	0	0.333333	4	4	4	4	0	1	0	0.333333	ENSMUSP00000106044, ENSMUSP00000106045
sp|GSTP1_HUMAN				2	2	1	1.66667	1	0	0	0.333333	6	4	2	4	1	0	0	0.333333
ENSMUSP00000002064	ENSMUSP00000002064	Blvra	biliverdin reductase A [Source:MGI Symbol;Acc:MGI:88170]	2	1	2	1.66667	0	0	0	0	6	1	5	4	0	0	0	0
ENSMUSP00000006467	ENSMUSP00000006467	Arpc2	actin related protein 2/3 complex, subunit 2 [Source:MGI Symbol;Acc:MGI:1923959]	3	2	1	2	0	0	0	0	5	5	2	4	0	0	0	0	ENSMUSP00000109451
ENSMUSP00000008594	ENSMUSP00000008594	Nutf2	nuclear transport factor 2 [Source:MGI Symbol;Acc:MGI:1915301]	1	1	1	1	0	0	0	0	4	4	4	4	0	0	0	0
ENSMUSP00000009538	ENSMUSP00000009538	Syn2	synapsin II [Source:MGI Symbol;Acc:MGI:103020]	2	2	4	2.66667	0	0	0	0	3	3	6	4	0	0	0	0
ENSMUSP00000018568	ENSMUSP00000018568	Drg2	developmentally regulated GTP binding protein 2 [Source:MGI Symbol;Acc:MGI:1342307]	2	2	2	2	0	0	0	0	4	5	3	4	0	0	0	0
ENSMUSP00000020209	ENSMUSP00000020209	Ndufa12	NADH dehydrogenase (ubiquinone) 1 alpha subcomplex, 12 [Source:MGI Symbol;Acc:MGI:1913664]	2	2	2	2	0	0	0	0	4	3	5	4	0	0	0	0
ENSMUSP00000021063	ENSMUSP00000021063	Psmd12	proteasome (prosome, macropain) 26S subunit, non-ATPase, 12 [Source:MGI Symbol;Acc:MGI:1914247]	3	2	2	2.33333	0	0	0	0	4	5	3	4	0	0	0	0
ENSMUSP00000021425	ENSMUSP00000021425	Ahsa1	AHA1, activator of heat shock protein ATPase homolog 1 (yeast) [Source:MGI Symbol;Acc:MGI:2387603]	3	2	2	2.33333	0	0	0	0	7	2	3	4	0	0	0	0
ENSMUSP00000022341	ENSMUSP00000022341	2700060E02Rik	RIKEN cDNA 2700060E02 gene [Source:MGI Symbol;Acc:MGI:1915295]	1	2	2	1.66667	0	0	0	0	4	4	4	4	0	0	0	0
ENSMUSP00000022808	ENSMUSP00000022808	Pabpn1	poly(A) binding protein, nuclear 1 [Source:MGI Symbol;Acc:MGI:1859158]	2	1	1	1.33333	0	0	0	0	8	2	2	4	0	0	0	0	ENSMUSP00000112177
ENSMUSP00000029082	ENSMUSP00000029082	Psma7	proteasome (prosome, macropain) subunit, alpha type 7 [Source:MGI Symbol;Acc:MGI:1347070]	4	0	2	2	0	0	0	0	8	0	4	4	0	0	0	0
ENSMUSP00000029770	ENSMUSP00000029770	Abcd3	ATP-binding cassette, sub-family D (ALD), member 3 [Source:MGI Symbol;Acc:MGI:1349216]	1	1	2	1.33333	0	0	0	0	4	4	4	4	0	0	0	0
ENSMUSP00000030660	ENSMUSP00000030660	Trappc3	trafficking protein particle complex 3 [Source:MGI Symbol;Acc:MGI:1351486]	2	1	2	1.66667	0	0	0	0	4	4	4	4	0	0	0	0
ENSMUSP00000030769	ENSMUSP00000030769	Psmc2	proteasome (prosome, macropain) 26S subunit, ATPase 2 [Source:MGI Symbol;Acc:MGI:109555]	2	2	2	2	0	0	0	0	4	4	4	4	0	0	0	0	ENSMUSP00000112323
ENSMUSP00000031565	ENSMUSP00000031565	Fscn1	fascin homolog 1, actin bundling protein (Strongylocentrotus purpuratus) [Source:MGI Symbol;Acc:MGI:1352745]	3	1	2	2	0	0	0	0	5	3	4	4	0	0	0	0
ENSMUSP00000032992	ENSMUSP00000032992	Eif3c	eukaryotic translation initiation factor 3, subunit C [Source:MGI Symbol;Acc:MGI:1926966]	6	2	2	3.33333	0	0	0	0	7	3	2	4	0	0	0	0
ENSMUSP00000033310	ENSMUSP00000033310	Mki67	antigen identified by monoclonal antibody Ki 67 [Source:MGI Symbol;Acc:MGI:106035]	2	1	3	2	0	0	0	0	6	1	5	4	0	0	0	0
ENSMUSP00000034866	ENSMUSP00000034866	Etfa	electron transferring flavoprotein, alpha polypeptide [Source:MGI Symbol;Acc:MGI:106092]	2	2	3	2.33333	0	0	0	0	5	2	5	4	0	0	0	0
ENSMUSP00000041872	ENSMUSP00000041872	Sfxn5	sideroflexin 5 [Source:MGI Symbol;Acc:MGI:2137681]	1	2	2	1.66667	0	0	0	0	3	5	4	4	0	0	0	0	ENSMUSP00000054648
ENSMUSP00000053145	ENSMUSP00000053145	Uqcrq	ubiquinol-cytochrome c reductase, complex III subunit VII [Source:MGI Symbol;Acc:MGI:107807]	2	1	2	1.66667	0	0	0	0	5	2	5	4	0	0	0	0	ENSMUSP00000104649
ENSMUSP00000070944				1	2	2	1.66667	0	0	0	0	4	4	4	4	0	0	0	0	ENSMUSP00000096777
ENSMUSP00000071435	ENSMUSP00000071435	Dpp6	dipeptidylpeptidase 6 [Source:MGI Symbol;Acc:MGI:94921]	2	1	2	1.66667	0	0	0	0	6	3	3	4	0	0	0	0
ENSMUSP00000072320	ENSMUSP00000072320	Rpl18	ribosomal protein L18 [Source:MGI Symbol;Acc:MGI:98003]	2	1	1	1.33333	0	0	0	0	3	6	3	4	0	0	0	0	ENSMUSP00000103365
ENSMUSP00000073880	ENSMUSP00000073880	Rps7	ribosomal protein S7 [Source:MGI Symbol;Acc:MGI:1333818]	1	2	2	1.66667	0	0	0	0	2	4	6	4	0	0	0	0	ENSMUSP00000100505, ENSMUSP00000100516
ENSMUSP00000086398	ENSMUSP00000086398	Atp2b2	ATPase, Ca++ transporting, plasma membrane 2 [Source:MGI Symbol;Acc:MGI:105368]	2	1	1	1.33333	0	0	0	0	7	3	2	4	0	0	0	0	ENSMUSP00000098605, ENSMUSP00000098606
ENSMUSP00000095285	ENSMUSP00000095285	Rab18	RAB18, member RAS oncogene family [Source:MGI Symbol;Acc:MGI:102790]	2	2	1	1.66667	0	0	0	0	4	4	4	4	0	0	0	0
ENSMUSP00000099990	ENSMUSP00000099990	Anp32b	acidic (leucine-rich) nuclear phosphoprotein 32 family, member B [Source:MGI Symbol;Acc:MGI:1914878]	3	1	1	1.66667	0	0	0	0	6	3	3	4	0	0	0	0
ENSMUSP00000112491	ENSMUSP00000112491	Eml2	echinoderm microtubule associated protein like 2 [Source:MGI Symbol;Acc:MGI:1919455]	3	2	2	2.33333	0	0	0	0	6	2	4	4	0	0	0	0	ENSMUSP00000115466
ENSMUSP00000015950	ENSMUSP00000015950	Qdpr	quinoid dihydropteridine reductase [Source:MGI Symbol;Acc:MGI:97836]	1	1	1	1	2	1	1	1.33333	3	4	4	3.66667	3	1	1	1.66667	ENSMUSP00000112469, ENSMUSP00000113203, ENSMUSP00000113958, ENSMUSP00000122081
ENSMUSP00000097561	ENSMUSP00000097561	Ttn	titin [Source:MGI Symbol;Acc:MGI:98864]	4	2	5	3.66667	2	2	1	1.66667	4	2	5	3.66667	2	2	1	1.66667
ENSMUSP00000077491				3	1	3	2.33333	0	1	1	0.666667	4	2	5	3.66667	0	1	2	1	ENSMUSP00000086716, ENSMUSP00000111126
ENSMUSP00000055033	ENSMUSP00000055033	Nf2	neurofibromatosis 2 [Source:MGI Symbol;Acc:MGI:97307]	1	2	1	1.33333	1	0	0	0.333333	4	5	2	3.66667	2	0	0	0.666667	ENSMUSP00000055061, ENSMUSP00000091066, ENSMUSP00000105534, ENSMUSP00000105536
ENSMUSP00000015791	ENSMUSP00000015791	Lama5	laminin, alpha 5 [Source:MGI Symbol;Acc:MGI:105382]	2	1	1	1.33333	0	0	1	0.333333	6	3	2	3.66667	0	0	1	0.333333
ENSMUSP00000000642	ENSMUSP00000000642	Hk2	hexokinase 2 [Source:MGI Symbol;Acc:MGI:1315197]	4	1	2	2.33333	0	0	0	0	6	1	4	3.66667	0	0	0	0
ENSMUSP00000018343				2	2	2	2	0	0	0	0	4	3	4	3.66667	0	0	0	0	ENSMUSP00000125623
ENSMUSP00000018544				2	1	1	1.33333	0	0	0	0	5	3	3	3.66667	0	0	0	0	ENSMUSP00000060127, ENSMUSP00000103596
ENSMUSP00000021114	ENSMUSP00000021114	Galk1	galactokinase 1 [Source:MGI Symbol;Acc:MGI:95730]	2	2	1	1.66667	0	0	0	0	4	2	5	3.66667	0	0	0	0
ENSMUSP00000024860	ENSMUSP00000024860	Ehd3	EH-domain containing 3 [Source:MGI Symbol;Acc:MGI:1928900]	4	2	2	2.66667	0	0	0	0	5	3	3	3.66667	0	0	0	0
ENSMUSP00000027752	ENSMUSP00000027752	Lamc1	laminin, gamma 1 [Source:MGI Symbol;Acc:MGI:99914]	2	1	2	1.66667	0	0	0	0	5	2	4	3.66667	0	0	0	0
ENSMUSP00000027933	ENSMUSP00000027933	Dtl	denticleless homolog (Drosophila) [Source:MGI Symbol;Acc:MGI:1924093]	1	1	1	1	0	0	0	0	4	3	4	3.66667	0	0	0	0	ENSMUSP00000040863
ENSMUSP00000031061	ENSMUSP00000031061	Dhx15	DEAH (Asp-Glu-Ala-His) box polypeptide 15 [Source:MGI Symbol;Acc:MGI:1099786]	1	3	3	2.33333	0	0	0	0	1	6	4	3.66667	0	0	0	0
ENSMUSP00000034281	ENSMUSP00000034281	6430548M08Rik	RIKEN cDNA 6430548M08 gene [Source:MGI Symbol;Acc:MGI:2443793]	2	1	2	1.66667	0	0	0	0	3	2	6	3.66667	0	0	0	0	ENSMUSP00000104578, ENSMUSP00000104579
ENSMUSP00000034441	ENSMUSP00000034441	Aars	alanyl-tRNA synthetase [Source:MGI Symbol;Acc:MGI:2384560]	3	1	2	2	0	0	0	0	5	1	5	3.66667	0	0	0	0
ENSMUSP00000034989	ENSMUSP00000034989	Me1	malic enzyme 1, NADP(+)-dependent, cytosolic [Source:MGI Symbol;Acc:MGI:97043]	2	2	3	2.33333	0	0	0	0	3	4	4	3.66667	0	0	0	0
ENSMUSP00000035086	ENSMUSP00000035086	Pdcd6ip	programmed cell death 6 interacting protein [Source:MGI Symbol;Acc:MGI:1333753]	2	2	3	2.33333	0	0	0	0	3	2	6	3.66667	0	0	0	0	ENSMUSP00000107492
ENSMUSP00000065613	ENSMUSP00000065613	Fam49a	family with sequence similarity 49, member A [Source:MGI Symbol;Acc:MGI:1261783]	2	1	2	1.66667	0	0	0	0	4	5	2	3.66667	0	0	0	0	ENSMUSP00000068125
ENSMUSP00000068174	ENSMUSP00000068174	Impa1	inositol (myo)-1(or 4)-monophosphatase 1 [Source:MGI Symbol;Acc:MGI:1933158]	1	1	1	1	0	0	0	0	3	5	3	3.66667	0	0	0	0	ENSMUSP00000113860
ENSMUSP00000069087	ENSMUSP00000069087	Lamb2	laminin, beta 2 [Source:MGI Symbol;Acc:MGI:99916]	1	2	1	1.33333	0	0	0	0	3	6	2	3.66667	0	0	0	0
ENSMUSP00000070415	ENSMUSP00000070415	Msi1	Musashi homolog 1(Drosophila) [Source:MGI Symbol;Acc:MGI:107376]	2	2	2	2	0	0	0	0	3	2	6	3.66667	0	0	0	0	ENSMUSP00000120516
ENSMUSP00000081141	ENSMUSP00000081141	Pgd	phosphogluconate dehydrogenase [Source:MGI Symbol;Acc:MGI:97553]	2	2	2	2	0	0	0	0	3	4	4	3.66667	0	0	0	0
ENSMUSP00000090303	ENSMUSP00000090303	Lama2	laminin, alpha 2 [Source:MGI Symbol;Acc:MGI:99912]	1	1	2	1.33333	0	0	0	0	5	2	4	3.66667	0	0	0	0	ENSMUSP00000090304
ENSMUSP00000104230	ENSMUSP00000104230	Dlg4	discs, large homolog 4 (Drosophila) [Source:MGI Symbol;Acc:MGI:1277959]	1	2	2	1.66667	0	0	0	0	4	4	3	3.66667	0	0	0	0
ENSMUSP00000020504	ENSMUSP00000020504	Hint1	histidine triad nucleotide binding protein 1 [Source:MGI Symbol;Acc:MGI:1321133]	1	1	1	1	2	3	2	2.33333	4	4	2	3.33333	5	9	10	8	ENSMUSP00000114037
ENSMUSP00000028624	ENSMUSP00000028624	Gatm	glycine amidinotransferase (L-arginine:glycine amidinotransferase) [Source:MGI Symbol;Acc:MGI:1914342]	1	1	1	1	2	1	2	1.66667	3	4	3	3.33333	7	3	5	5
ENSMUSP00000038964	ENSMUSP00000038964	Rbm3	RNA binding motif protein 3 [Source:MGI Symbol;Acc:MGI:1099460]	1	2	1	1.33333	0	1	1	0.666667	4	3	3	3.33333	0	1	3	1.33333	ENSMUSP00000111277, ENSMUSP00000111279, ENSMUSP00000111280, ENSMUSP00000111282, ENSMUSP00000111283, ENSMUSP00000111284
ENSMUSP00000075762	ENSMUSP00000075762	Pmpca	peptidase (mitochondrial processing) alpha [Source:MGI Symbol;Acc:MGI:1918568]	2	1	2	1.66667	1	1	0	0.666667	4	3	3	3.33333	1	1	0	0.666667	ENSMUSP00000109727
sp|TAU_HUMAN				3	2	3	2.66667	0	1	0	0.333333	3	4	3	3.33333	0	1	0	0.333333
ENSMUSP00000000109	ENSMUSP00000000109	Cntn1	contactin 1 [Source:MGI Symbol;Acc:MGI:105980]	2	2	3	2.33333	0	0	0	0	3	4	3	3.33333	0	0	0	0	ENSMUSP00000067842
ENSMUSP00000016685	ENSMUSP00000016685	Atxn10	ataxin 10 [Source:MGI Symbol;Acc:MGI:1859293]	2	1	3	2	0	0	0	0	3	3	4	3.33333	0	0	0	0
ENSMUSP00000016698				2	1	3	2	0	0	0	0	3	4	3	3.33333	0	0	0	0	ENSMUSP00000098053
ENSMUSP00000021018	ENSMUSP00000021018	Taf15	TAF15 RNA polymerase II, TATA box binding protein (TBP)-associated factor [Source:MGI Symbol;Acc:MGI:1917689]	2	1	2	1.66667	0	0	0	0	4	2	4	3.33333	0	0	0	0	ENSMUSP00000090512, ENSMUSP00000103770
ENSMUSP00000021239	ENSMUSP00000021239	Lrrc59	leucine rich repeat containing 59 [Source:MGI Symbol;Acc:MGI:2138133]	2	3	2	2.33333	0	0	0	0	3	5	2	3.33333	0	0	0	0
ENSMUSP00000023433	ENSMUSP00000023433	Tomm70a	translocase of outer mitochondrial membrane 70 homolog A (yeast) [Source:MGI Symbol;Acc:MGI:106295]	3	2	2	2.33333	0	0	0	0	4	3	3	3.33333	0	0	0	0
ENSMUSP00000024846	ENSMUSP00000024846	Myl12a	myosin, light chain 12A, regulatory, non-sarcomeric [Source:MGI Symbol;Acc:MGI:1914518]	1	1	1	1	0	0	0	0	4	5	1	3.33333	0	0	0	0	ENSMUSP00000042364, ENSMUSP00000116398, ENSMUSP00000123412
ENSMUSP00000025973	ENSMUSP00000025973	Sorbs1	sorbin and SH3 domain containing 1 [Source:MGI Symbol;Acc:MGI:700014]	1	3	2	2	0	0	0	0	2	5	3	3.33333	0	0	0	0	ENSMUSP00000097065
ENSMUSP00000027623	ENSMUSP00000027623	Tsn	translin [Source:MGI Symbol;Acc:MGI:109263]	1	2	1	1.33333	0	0	0	0	1	8	1	3.33333	0	0	0	0
ENSMUSP00000035033	ENSMUSP00000035033	Copb2	coatomer protein complex, subunit beta 2 (beta prime) [Source:MGI Symbol;Acc:MGI:1354962]	1	2	1	1.33333	0	0	0	0	4	4	2	3.33333	0	0	0	0
ENSMUSP00000036087	ENSMUSP00000036087	Gnaz	guanine nucleotide binding protein, alpha z subunit [Source:MGI Symbol;Acc:MGI:95780]	1	1	2	1.33333	0	0	0	0	2	3	5	3.33333	0	0	0	0
ENSMUSP00000051713				2	2	2	2	0	0	0	0	3	3	4	3.33333	0	0	0	0	ENSMUSP00000100863
ENSMUSP00000052146	ENSMUSP00000052146	Lancl2	LanC (bacterial lantibiotic synthetase component C)-like 2 [Source:MGI Symbol;Acc:MGI:1919085]	2	2	2	2	0	0	0	0	4	2	4	3.33333	0	0	0	0	ENSMUSP00000072723, ENSMUSP00000114396, ENSMUSP00000121377
ENSMUSP00000064900	ENSMUSP00000064900	Sec31b	Sec31 homolog B (S. cerevisiae) [Source:MGI Symbol;Acc:MGI:2685187]	2	1	1	1.33333	0	0	0	0	4	4	2	3.33333	0	0	0	0	ENSMUSP00000107616
ENSMUSP00000072092	ENSMUSP00000072092	Tmpo	thymopoietin [Source:MGI Symbol;Acc:MGI:106920]	1	2	3	2	0	0	0	0	2	3	5	3.33333	0	0	0	0	ENSMUSP00000089864, ENSMUSP00000096956
ENSMUSP00000072466	ENSMUSP00000072466	Mup13	major urinary protein 13 [Source:MGI Symbol;Acc:MGI:3702003]	2	1	1	1.33333	0	0	0	0	4	2	4	3.33333	0	0	0	0	ENSMUSP00000095650
ENSMUSP00000080584	ENSMUSP00000080584	Myh13	myosin, heavy polypeptide 13, skeletal muscle [Source:MGI Symbol;Acc:MGI:1339967]	1	1	3	1.66667	0	0	0	0	1	4	5	3.33333	0	0	0	0	ENSMUSP00000104324
ENSMUSP00000080789	ENSMUSP00000080789	Cab39	calcium binding protein 39 [Source:MGI Symbol;Acc:MGI:107438]	1	1	2	1.33333	0	0	0	0	2	4	4	3.33333	0	0	0	0	ENSMUSP00000095270, ENSMUSP00000108987, ENSMUSP00000108990
ENSMUSP00000091475	ENSMUSP00000091475	Cbx1	chromobox homolog 1 (Drosophila HP1 beta) [Source:MGI Symbol;Acc:MGI:105369]	2	1	1	1.33333	0	0	0	0	6	2	2	3.33333	0	0	0	0
ENSMUSP00000101999	ENSMUSP00000101999	Prpsap1	phosphoribosyl pyrophosphate synthetase-associated protein 1 [Source:MGI Symbol;Acc:MGI:1915013]	2	2	2	2	0	0	0	0	2	4	4	3.33333	0	0	0	0
ENSMUSP00000029796	ENSMUSP00000029796	Rap1gds1	RAP1, GTP-GDP dissociation stimulator 1 [Source:MGI Symbol;Acc:MGI:2385189]	2	1	2	1.66667	1	2	1	1.33333	4	2	3	3	8	10	9	9	ENSMUSP00000096173
ENSMUSP00000027432	ENSMUSP00000027432	Psmd1	proteasome (prosome, macropain) 26S subunit, non-ATPase, 1 [Source:MGI Symbol;Acc:MGI:1917497]	1	2	1	1.33333	1	0	1	0.666667	2	5	2	3	1	0	1	0.666667
ENSMUSP00000028981	ENSMUSP00000028981	Mapre1	microtubule-associated protein, RP/EB family, member 1 [Source:MGI Symbol;Acc:MGI:891995]	2	1	1	1.33333	0	2	0	0.666667	3	2	4	3	0	2	0	0.666667
ENSMUSP00000006669	ENSMUSP00000006669	Pdk1	pyruvate dehydrogenase kinase, isoenzyme 1 [Source:MGI Symbol;Acc:MGI:1926119]	2	2	1	1.66667	1	0	0	0.333333	4	3	2	3	1	0	0	0.333333
ENSMUSP00000021091	ENSMUSP00000021091	Pafah1b1	platelet-activating factor acetylhydrolase, isoform 1b, subunit 1 [Source:MGI Symbol;Acc:MGI:109520]	1	1	1	1	0	0	1	0.333333	3	2	4	3	0	0	1	0.333333	ENSMUSP00000099578
ENSMUSP00000046358	ENSMUSP00000046358	Dagla	diacylglycerol lipase, alpha [Source:MGI Symbol;Acc:MGI:2677061]	1	1	1	1	1	0	0	0.333333	3	3	3	3	1	0	0	0.333333
ENSMUSP00000054064	ENSMUSP00000054064	Gphn	gephyrin [Source:MGI Symbol;Acc:MGI:109602]	2	1	1	1.33333	0	1	0	0.333333	3	2	4	3	0	1	0	0.333333	ENSMUSP00000106018
ENSMUSP00000002289	ENSMUSP00000002289	Uchl3	ubiquitin carboxyl-terminal esterase L3 (ubiquitin thiolesterase) [Source:MGI Symbol;Acc:MGI:1355274]	1	2	1	1.33333	0	0	0	0	2	4	3	3	0	0	0	0
ENSMUSP00000004955	ENSMUSP00000004955	Prpsap2	phosphoribosyl pyrophosphate synthetase-associated protein 2 [Source:MGI Symbol;Acc:MGI:2384838]	1	3	2	2	0	0	0	0	1	5	3	3	0	0	0	0
ENSMUSP00000020285	ENSMUSP00000020285	Sar1a	SAR1 gene homolog A (S. cerevisiae) [Source:MGI Symbol;Acc:MGI:98230]	1	1	2	1.33333	0	0	0	0	4	1	4	3	0	0	0	0
ENSMUSP00000020359	ENSMUSP00000020359	Gamt	guanidinoacetate methyltransferase [Source:MGI Symbol;Acc:MGI:1098221]	2	2	2	2	0	0	0	0	3	3	3	3	0	0	0	0	ENSMUSP00000101002
ENSMUSP00000021090	ENSMUSP00000021090	Grb2	growth factor receptor bound protein 2 [Source:MGI Symbol;Acc:MGI:95805]	2	1	2	1.66667	0	0	0	0	4	2	3	3	0	0	0	0	ENSMUSP00000102104, ENSMUSP00000102106, ENSMUSP00000102108, ENSMUSP00000102109
ENSMUSP00000021197	ENSMUSP00000021197	Blmh	bleomycin hydrolase [Source:MGI Symbol;Acc:MGI:1345186]	2	1	2	1.66667	0	0	0	0	4	2	3	3	0	0	0	0
ENSMUSP00000022060	ENSMUSP00000022060	Pdcd6	programmed cell death 6 [Source:MGI Symbol;Acc:MGI:109283]	2	1	1	1.33333	0	0	0	0	5	2	2	3	0	0	0	0
ENSMUSP00000022803	ENSMUSP00000022803	Psmb5	proteasome (prosome, macropain) subunit, beta type 5 [Source:MGI Symbol;Acc:MGI:1194513]	1	2	2	1.66667	0	0	0	0	2	3	4	3	0	0	0	0	ENSMUSP00000107118
ENSMUSP00000023467	ENSMUSP00000023467	Pak2	p21 protein (Cdc42/Rac)-activated kinase 2 [Source:MGI Symbol;Acc:MGI:1339984]	3	2	2	2.33333	0	0	0	0	3	3	3	3	0	0	0	0
ENSMUSP00000024932	ENSMUSP00000024932	Atp6v0c	ATPase, H+ transporting, lysosomal V0 subunit C [Source:MGI Symbol;Acc:MGI:88116]	1	1	1	1	0	0	0	0	4	4	1	3	0	0	0	0	ENSMUSP00000111059, ENSMUSP00000121464
ENSMUSP00000025999	ENSMUSP00000025999	Add3	adducin 3 (gamma) [Source:MGI Symbol;Acc:MGI:1351615]	2	0	2	1.33333	0	0	0	0	3	0	6	3	0	0	0	0	ENSMUSP00000052245, ENSMUSP00000107370
ENSMUSP00000026425	ENSMUSP00000026425	Pa2g4	proliferation-associated 2G4 [Source:MGI Symbol;Acc:MGI:894684]	1	2	2	1.66667	0	0	0	0	4	3	2	3	0	0	0	0
ENSMUSP00000028694	ENSMUSP00000028694	Pacsin3	protein kinase C and casein kinase substrate in neurons 3 [Source:MGI Symbol;Acc:MGI:1891410]	2	3	1	2	0	0	0	0	3	4	2	3	0	0	0	0	ENSMUSP00000054391, ENSMUSP00000106981
ENSMUSP00000045208	ENSMUSP00000045208	Uchl4	ubiquitin carboxyl-terminal esterase L4 [Source:MGI Symbol;Acc:MGI:1890440]	1	2	1	1.33333	0	0	0	0	2	4	3	3	0	0	0	0
ENSMUSP00000045284	ENSMUSP00000045284	Uqcrfs1	ubiquinol-cytochrome c reductase, Rieske iron-sulfur polypeptide 1 [Source:MGI Symbol;Acc:MGI:1913944]	1	3	1	1.66667	0	0	0	0	2	5	2	3	0	0	0	0
ENSMUSP00000058308	ENSMUSP00000058308	Hnrpll	heterogeneous nuclear ribonucleoprotein L-like [Source:MGI Symbol;Acc:MGI:1919942]	1	1	1	1	0	0	0	0	2	2	5	3	0	0	0	0
ENSMUSP00000069350	ENSMUSP00000069350	Madd	MAP-kinase activating death domain [Source:MGI Symbol;Acc:MGI:2444672]	1	0	1	0.666667	0	0	0	0	3	0	6	3	0	0	0	0	ENSMUSP00000077094, ENSMUSP00000097311, ENSMUSP00000097313, ENSMUSP00000107001, ENSMUSP00000107007, ENSMUSP00000107014
ENSMUSP00000075089	ENSMUSP00000075089	Upf1	UPF1 regulator of nonsense transcripts homolog (yeast) [Source:MGI Symbol;Acc:MGI:107995]	1	2	2	1.66667	0	0	0	0	2	4	3	3	0	0	0	0
ENSMUSP00000080991	ENSMUSP00000080991	mt-Nd1	mitochondrially encoded NADH dehydrogenase 1 [Source:MGI Symbol;Acc:MGI:101787]	2	3	1	2	0	0	0	0	3	5	1	3	0	0	0	0
ENSMUSP00000088516	ENSMUSP00000088516	Arpc5l	actin related protein 2/3 complex, subunit 5-like [Source:MGI Symbol;Acc:MGI:1921442]	2	2	2	2	0	0	0	0	4	2	3	3	0	0	0	0	ENSMUSP00000108483
ENSMUSP00000092409	ENSMUSP00000092409	Sae1	SUMO1 activating enzyme subunit 1 [Source:MGI Symbol;Acc:MGI:1929264]	2	0	1	1	0	0	0	0	5	0	4	3	0	0	0	0
ENSMUSP00000108602	ENSMUSP00000108602	Psmd10	proteasome (prosome, macropain) 26S subunit, non-ATPase, 10 [Source:MGI Symbol;Acc:MGI:1858898]	1	1	1	1	0	0	0	0	3	3	3	3	0	0	0	0
ENSMUSP00000115722	ENSMUSP00000115722	Rpl13a	ribosomal protein L13A [Source:MGI Symbol;Acc:MGI:1351455]	3	2	3	2.66667	0	0	0	0	4	2	3	3	0	0	0	0
ENSMUSP00000008966	ENSMUSP00000008966	Acyp1	acylphosphatase 1, erythrocyte (common) type [Source:MGI Symbol;Acc:MGI:1913454]	1	1	1	1	3	4	3	3.33333	4	1	3	2.66667	19	17	11	15.6667	ENSMUSP00000112609, ENSMUSP00000113161
ENSMUSP00000004749	ENSMUSP00000004749	Pcp2	Purkinje cell protein 2 (L7) [Source:MGI Symbol;Acc:MGI:97508]	2	1	1	1.33333	2	2	2	2	4	2	2	2.66667	10	9	13	10.6667	ENSMUSP00000106685, ENSMUSP00000121079, ENSMUSP00000121403, ENSMUSP00000122902
ENSMUSP00000043768	ENSMUSP00000043768	Cd81	CD81 antigen [Source:MGI Symbol;Acc:MGI:1096398]	0	2	1	1	1	1	1	1	0	5	3	2.66667	7	9	10	8.66667
ENSMUSP00000045036	ENSMUSP00000045036	Myof	myoferlin [Source:MGI Symbol;Acc:MGI:1919192]	1	1	1	1	1	1	1	1	2	4	2	2.66667	1	2	3	2
ENSMUSP00000095498	ENSMUSP00000095498	Eif2c1	eukaryotic translation initiation factor 2C, 1 [Source:MGI Symbol;Acc:MGI:2446630]	1	1	1	1	1	1	1	1	1	2	5	2.66667	2	1	2	1.66667
ENSMUSP00000033770	ENSMUSP00000033770	Mecp2	methyl CpG binding protein 2 [Source:MGI Symbol;Acc:MGI:99918]	3	3	2	2.66667	1	0	1	0.666667	3	3	2	2.66667	2	0	1	1	ENSMUSP00000098314
ENSMUSP00000001416	ENSMUSP00000001416	Hars	histidyl-tRNA synthetase [Source:MGI Symbol;Acc:MGI:108087]	2	1	1	1.33333	1	0	0	0.333333	5	2	1	2.66667	1	0	0	0.333333	sp|SYH_HUMAN
ENSMUSP00000022849	ENSMUSP00000022849	Tars	threonyl-tRNA synthetase [Source:MGI Symbol;Acc:MGI:106314]	2	2	1	1.66667	0	0	1	0.333333	2	4	2	2.66667	0	0	1	0.333333
ENSMUSP00000089179	ENSMUSP00000089179	Ddx46	DEAD (Asp-Glu-Ala-Asp) box polypeptide 46 [Source:MGI Symbol;Acc:MGI:1920895]	2	2	0	1.33333	1	0	0	0.333333	3	5	0	2.66667	1	0	0	0.333333
sp|K2M2_SHEEP				1	1	0	0.666667	0	1	0	0.333333	7	1	0	2.66667	0	1	0	0.333333	sp|K2M3_SHEEP
ENSMUSP00000001187	ENSMUSP00000001187	Anxa4	annexin A4 [Source:MGI Symbol;Acc:MGI:88030]	2	2	2	2	0	0	0	0	2	2	4	2.66667	0	0	0	0	ENSMUSP00000109305
ENSMUSP00000001365	ENSMUSP00000001365	Yars	tyrosyl-tRNA synthetase [Source:MGI Symbol;Acc:MGI:2147627]	1	1	2	1.33333	0	0	0	0	3	1	4	2.66667	0	0	0	0	ENSMUSP00000101669
ENSMUSP00000017332	ENSMUSP00000017332	Ccdc56	coiled-coil domain containing 56 [Source:MGI Symbol;Acc:MGI:1098757]	2	1	1	1.33333	0	0	0	0	4	1	3	2.66667	0	0	0	0
ENSMUSP00000021082	ENSMUSP00000021082	Nt5c	5',3'-nucleotidase, cytosolic [Source:MGI Symbol;Acc:MGI:1354954]	0	2	1	1	0	0	0	0	0	5	3	2.66667	0	0	0	0
ENSMUSP00000021595	ENSMUSP00000021595	Psmc1	protease (prosome, macropain) 26S subunit, ATPase 1 [Source:MGI Symbol;Acc:MGI:106054]	3	3	1	2.33333	0	0	0	0	3	4	1	2.66667	0	0	0	0
ENSMUSP00000023608	ENSMUSP00000023608	Atp5j	ATP synthase, H+ transporting, mitochondrial F0 complex, subunit F [Source:MGI Symbol;Acc:MGI:107777]	1	3	1	1.66667	0	0	0	0	1	5	2	2.66667	0	0	0	0	ENSMUSP00000109829, ENSMUSP00000109831
ENSMUSP00000023805	ENSMUSP00000023805	Csad	cysteine sulfinic acid decarboxylase [Source:MGI Symbol;Acc:MGI:2180098]	1	1	1	1	0	0	0	0	2	3	3	2.66667	0	0	0	0
ENSMUSP00000025972	ENSMUSP00000025972	Sorbs1	sorbin and SH3 domain containing 1 [Source:MGI Symbol;Acc:MGI:700014]	1	2	2	1.66667	0	0	0	0	2	3	3	2.66667	0	0	0	0
ENSMUSP00000026479	ENSMUSP00000026479	Dctn2	dynactin 2 [Source:MGI Symbol;Acc:MGI:107733]	1	3	3	2.33333	0	0	0	0	1	3	4	2.66667	0	0	0	0
ENSMUSP00000027373	ENSMUSP00000027373	Ppm1f	protein phosphatase 1F (PP2C domain containing) [Source:MGI Symbol;Acc:MGI:1918464]	2	1	2	1.66667	0	0	0	0	2	2	4	2.66667	0	0	0	0
ENSMUSP00000029885	ENSMUSP00000029885	Cpne3	copine III [Source:MGI Symbol;Acc:MGI:1917818]	2	1	1	1.33333	0	0	0	0	4	2	2	2.66667	0	0	0	0
ENSMUSP00000034539	ENSMUSP00000034539	Dcps	decapping enzyme, scavenger [Source:MGI Symbol;Acc:MGI:1916555]	1	1	2	1.33333	0	0	0	0	1	2	5	2.66667	0	0	0	0
ENSMUSP00000037377	ENSMUSP00000037377	Fbxo2	F-box protein 2 [Source:MGI Symbol;Acc:MGI:2446216]	0	1	2	1	0	0	0	0	0	4	4	2.66667	0	0	0	0
ENSMUSP00000039172	ENSMUSP00000039172	Hspb6	heat shock protein, alpha-crystallin-related, B6 [Source:MGI Symbol;Acc:MGI:2685325]	1	1	1	1	0	0	0	0	4	2	2	2.66667	0	0	0	0
ENSMUSP00000039633	ENSMUSP00000039633	Tln2	talin 2 [Source:MGI Symbol;Acc:MGI:1917799]	2	2	4	2.66667	0	0	0	0	2	2	4	2.66667	0	0	0	0	ENSMUSP00000041542
ENSMUSP00000042351	ENSMUSP00000042351	Acaa1a	acetyl-Coenzyme A acyltransferase 1A [Source:MGI Symbol;Acc:MGI:2148491]	2	1	2	1.66667	0	0	0	0	3	3	2	2.66667	0	0	0	0
ENSMUSP00000048540	ENSMUSP00000048540	Abpe	androgen binding protein epsilon [Source:MGI Symbol;Acc:MGI:3042579]	1	1	2	1.33333	0	0	0	0	2	2	4	2.66667	0	0	0	0
ENSMUSP00000051080	ENSMUSP00000051080	Eml6	echinoderm microtubule associated protein like 6 [Source:MGI Symbol;Acc:MGI:2442895]	2	1	1	1.33333	0	0	0	0	5	1	2	2.66667	0	0	0	0
ENSMUSP00000055919	ENSMUSP00000055919	Csnk2a2	casein kinase 2, alpha prime polypeptide [Source:MGI Symbol;Acc:MGI:88547]	1	3	3	2.33333	0	0	0	0	1	4	3	2.66667	0	0	0	0
ENSMUSP00000072145	ENSMUSP00000072145	Vsnl1	visinin-like 1 [Source:MGI Symbol;Acc:MGI:1349453]	1	1	2	1.33333	0	0	0	0	2	1	5	2.66667	0	0	0	0
ENSMUSP00000077553	ENSMUSP00000077553	Memo1	mediator of cell motility 1 [Source:MGI Symbol;Acc:MGI:1924140]	2	1	2	1.66667	0	0	0	0	4	1	3	2.66667	0	0	0	0
ENSMUSP00000099653	ENSMUSP00000099653	Eif3i	eukaryotic translation initiation factor 3, subunit I [Source:MGI Symbol;Acc:MGI:1860763]	1	0	1	0.666667	0	0	0	0	4	0	4	2.66667	0	0	0	0
ENSMUSP00000027677	ENSMUSP00000027677	Csrp1	cysteine and glycine-rich protein 1 [Source:MGI Symbol;Acc:MGI:88549]	1	2	1	1.33333	3	4	5	4	2	4	1	2.33333	30	31	34	31.6667	ENSMUSP00000095169
ENSMUSP00000023352	ENSMUSP00000023352	Prkdc	protein kinase, DNA activated, catalytic polypeptide [Source:MGI Symbol;Acc:MGI:104779]	2	0	1	1	1	1	1	1	5	0	2	2.33333	11	16	14	13.6667
ENSMUSP00000050075	ENSMUSP00000050075	Nrxn3	neurexin III [Source:MGI Symbol;Acc:MGI:1096389]	2	1	2	1.66667	1	1	1	1	2	1	4	2.33333	3	5	1	3	ENSMUSP00000082225
sp|HBA_HUMAN				0	2	1	1	1	2	1	1.33333	0	4	3	2.33333	3	3	1	2.33333
ENSMUSP00000031668	ENSMUSP00000031668	Col1a2	collagen, type I, alpha 2 [Source:MGI Symbol;Acc:MGI:88468]	2	1	1	1.33333	1	1	0	0.666667	3	2	2	2.33333	1	1	0	0.666667
ENSMUSP00000084450	ENSMUSP00000084450	Gnl1	guanine nucleotide binding protein-like 1 [Source:MGI Symbol;Acc:MGI:95764]	2	3	0	1.66667	0	1	0	0.333333	4	3	0	2.33333	0	2	0	0.666667
ENSMUSP00000001569	ENSMUSP00000001569	Flot1	flotillin 1 [Source:MGI Symbol;Acc:MGI:1100500]	1	2	1	1.33333	0	1	0	0.333333	4	2	1	2.33333	0	1	0	0.333333
ENSMUSP00000030012				0	1	1	0.666667	0	1	0	0.333333	0	4	3	2.33333	0	1	0	0.333333	ENSMUSP00000103402
ENSMUSP00000036993	ENSMUSP00000036993	Opa1	optic atrophy 1 homolog (human) [Source:MGI Symbol;Acc:MGI:1921393]	2	1	1	1.33333	0	0	1	0.333333	3	2	2	2.33333	0	0	1	0.333333	ENSMUSP00000067215
ENSMUSP00000048062	ENSMUSP00000048062	Shank3	SH3/ankyrin domain gene 3 [Source:MGI Symbol;Acc:MGI:1930016]	1	2	2	1.66667	0	1	0	0.333333	2	3	2	2.33333	0	1	0	0.333333	ENSMUSP00000104932
ENSMUSP00000066621	ENSMUSP00000066621	Glrx3	glutaredoxin 3 [Source:MGI Symbol;Acc:MGI:1353653]	1	3	1	1.66667	0	1	0	0.333333	1	4	2	2.33333	0	1	0	0.333333
ENSMUSP00000087457	ENSMUSP00000087457	Itgb1	integrin beta 1 (fibronectin receptor beta) [Source:MGI Symbol;Acc:MGI:96610]	2	1	0	1	0	1	0	0.333333	5	2	0	2.33333	0	1	0	0.333333
sp|ALBU_BOVIN				3	0	2	1.66667	0	0	1	0.333333	5	0	2	2.33333	0	0	1	0.333333
ENSMUSP00000016901	ENSMUSP00000016901	Ttll12	tubulin tyrosine ligase-like family, member 12 [Source:MGI Symbol;Acc:MGI:3039573]	1	2	2	1.66667	0	0	0	0	1	3	3	2.33333	0	0	0	0
ENSMUSP00000017741	ENSMUSP00000017741	Krt12	keratin 12 [Source:MGI Symbol;Acc:MGI:96687]	2	0	2	1.33333	0	0	0	0	3	0	4	2.33333	0	0	0	0
ENSMUSP00000020298	ENSMUSP00000020298	Pcbd1	pterin 4 alpha carbinolamine dehydratase/dimerization cofactor of hepatocyte nuclear factor 1 alpha (TCF1) 1 [Source:MGI Symbol;Acc:MGI:94873]	2	1	1	1.33333	0	0	0	0	2	2	3	2.33333	0	0	0	0
ENSMUSP00000022980	ENSMUSP00000022980	Ndufb9	NADH dehydrogenase (ubiquinone) 1 beta subcomplex, 9 [Source:MGI Symbol;Acc:MGI:1913468]	2	2	1	1.66667	0	0	0	0	3	3	1	2.33333	0	0	0	0
ENSMUSP00000023343	ENSMUSP00000023343	Atg3	autophagy-related 3 (yeast) [Source:MGI Symbol;Acc:MGI:1915091]	1	2	1	1.33333	0	0	0	0	2	3	2	2.33333	0	0	0	0
ENSMUSP00000024639	ENSMUSP00000024639	Mtap2	microtubule-associated protein 2 [Source:MGI Symbol;Acc:MGI:97175]	1	1	1	1	0	0	0	0	2	3	2	2.33333	0	0	0	0	ENSMUSP00000109646
ENSMUSP00000026289	ENSMUSP00000026289	Hsd17b10	hydroxysteroid (17-beta) dehydrogenase 10 [Source:MGI Symbol;Acc:MGI:1333871]	0	1	3	1.33333	0	0	0	0	0	1	6	2.33333	0	0	0	0	ENSMUSP00000108236
ENSMUSP00000027684	ENSMUSP00000027684	Arl8a	ADP-ribosylation factor-like 8A [Source:MGI Symbol;Acc:MGI:1915974]	1	1	1	1	0	0	0	0	2	4	1	2.33333	0	0	0	0	ENSMUSP00000121545
ENSMUSP00000027833	ENSMUSP00000027833	Copa	coatomer protein complex subunit alpha [Source:MGI Symbol;Acc:MGI:1334462]	3	2	1	2	0	0	0	0	3	3	1	2.33333	0	0	0	0	ENSMUSP00000118179
ENSMUSP00000028668	ENSMUSP00000028668	Eif3j	eukaryotic translation initiation factor 3, subunit J [Source:MGI Symbol;Acc:MGI:1925905]	1	2	0	1	0	0	0	0	2	5	0	2.33333	0	0	0	0	ENSMUSP00000054421
ENSMUSP00000028949	ENSMUSP00000028949	Nsfl1c	NSFL1 (p97) cofactor (p47) [Source:MGI Symbol;Acc:MGI:3042273]	1	2	1	1.33333	0	0	0	0	2	3	2	2.33333	0	0	0	0	ENSMUSP00000086542, ENSMUSP00000099449
ENSMUSP00000029845	ENSMUSP00000029845	Ddah1	dimethylarginine dimethylaminohydrolase 1 [Source:MGI Symbol;Acc:MGI:1916469]	2	1	1	1.33333	0	0	0	0	4	1	2	2.33333	0	0	0	0
ENSMUSP00000029860	ENSMUSP00000029860	Asph	aspartate-beta-hydroxylase [Source:MGI Symbol;Acc:MGI:1914186]	1	1	1	1	0	0	0	0	2	2	3	2.33333	0	0	0	0	ENSMUSP00000077273, ENSMUSP00000103976, ENSMUSP00000103977
ENSMUSP00000032175	ENSMUSP00000032175	Aldh1l1	aldehyde dehydrogenase 1 family, member L1 [Source:MGI Symbol;Acc:MGI:1340024]	1	1	2	1.33333	0	0	0	0	2	2	3	2.33333	0	0	0	0	ENSMUSP00000114304
ENSMUSP00000032196	ENSMUSP00000032196	Arl8b	ADP-ribosylation factor-like 8B [Source:MGI Symbol;Acc:MGI:1914416]	1	1	1	1	0	0	0	0	2	4	1	2.33333	0	0	0	0
ENSMUSP00000032824	ENSMUSP00000032824	Psmc4	proteasome (prosome, macropain) 26S subunit, ATPase, 4 [Source:MGI Symbol;Acc:MGI:1346093]	1	2	3	2	0	0	0	0	1	2	4	2.33333	0	0	0	0
ENSMUSP00000034131	ENSMUSP00000034131	Vps35	vacuolar protein sorting 35 [Source:MGI Symbol;Acc:MGI:1890467]	4	2	1	2.33333	0	0	0	0	4	2	1	2.33333	0	0	0	0
ENSMUSP00000035055	ENSMUSP00000035055	Mtap4	microtubule-associated protein 4 [Source:MGI Symbol;Acc:MGI:97178]	2	0	3	1.66667	0	0	0	0	3	0	4	2.33333	0	0	0	0	ENSMUSP00000072551
ENSMUSP00000042852	ENSMUSP00000042852	Tmem33	transmembrane protein 33 [Source:MGI Symbol;Acc:MGI:1915128]	1	1	1	1	0	0	0	0	2	2	3	2.33333	0	0	0	0
ENSMUSP00000054897	ENSMUSP00000054897	Zfp161	zinc finger protein 161 [Source:MGI Symbol;Acc:MGI:1195345]	1	1	1	1	0	0	0	0	2	2	3	2.33333	0	0	0	0	ENSMUSP00000108294, ENSMUSP00000108296
ENSMUSP00000068895	ENSMUSP00000068895	Capn2	calpain 2 [Source:MGI Symbol;Acc:MGI:88264]	3	3	0	2	0	0	0	0	4	3	0	2.33333	0	0	0	0
ENSMUSP00000078790				1	1	2	1.33333	0	0	0	0	2	1	4	2.33333	0	0	0	0	ENSMUSP00000109930, ENSMUSP00000109931, ENSMUSP00000113178, ENSMUSP00000113500
ENSMUSP00000085400	ENSMUSP00000085400	Dpysl5	dihydropyrimidinase-like 5 [Source:MGI Symbol;Acc:MGI:1929772]	2	2	1	1.66667	0	0	0	0	3	2	2	2.33333	0	0	0	0	ENSMUSP00000110377
ENSMUSP00000097636	ENSMUSP00000097636	Vta1	Vps20-associated 1 homolog (S. cerevisiae) [Source:MGI Symbol;Acc:MGI:1913451]	2	1	1	1.33333	0	0	0	0	3	2	2	2.33333	0	0	0	0	ENSMUSP00000118498, ENSMUSP00000119829
ENSMUSP00000099480	ENSMUSP00000099480	Rpl22	ribosomal protein L22 [Source:MGI Symbol;Acc:MGI:99262]	2	1	1	1.33333	0	0	0	0	4	2	1	2.33333	0	0	0	0	ENSMUSP00000118787
ENSMUSP00000104441	ENSMUSP00000104441	Cbx5	chromobox homolog 5 (Drosophila HP1a) [Source:MGI Symbol;Acc:MGI:109372]	1	1	1	1	0	0	0	0	2	2	3	2.33333	0	0	0	0	ENSMUSP00000113157, ENSMUSP00000113158
ENSMUSP00000109907	ENSMUSP00000109907	Snca	synuclein, alpha [Source:MGI Symbol;Acc:MGI:1277151]	2	1	1	1.33333	0	0	0	0	4	1	2	2.33333	0	0	0	0
ENSMUSP00000122044	ENSMUSP00000122044	Rpl13a	ribosomal protein L13A [Source:MGI Symbol;Acc:MGI:1351455]	2	2	3	2.33333	0	0	0	0	2	2	3	2.33333	0	0	0	0
ENSMUSP00000109664	ENSMUSP00000109664	Gm5938	predicted gene 5938 [Source:MGI Symbol;Acc:MGI:3648846]	0	1	1	0.666667	2	2	2	2	0	3	3	2	44	49	45	46
sp|K1C9_HUMAN				1	1	2	1.33333	9	10	6	8.33333	3	1	2	2	37	30	37	34.6667
ENSMUSP00000027992	ENSMUSP00000027992	Enkur	enkurin, TRPC channel interacting protein [Source:MGI Symbol;Acc:MGI:1918483]	1	2	1	1.33333	1	1	2	1.33333	1	4	1	2	4	5	6	5
ENSMUSP00000006697	ENSMUSP00000006697	Itih3	inter-alpha trypsin inhibitor, heavy chain 3 [Source:MGI Symbol;Acc:MGI:96620]	1	1	1	1	2	1	2	1.66667	1	1	4	2	5	4	3	4	ENSMUSP00000107769
ENSMUSP00000023707	ENSMUSP00000023707	Sod1	superoxide dismutase 1, soluble [Source:MGI Symbol;Acc:MGI:98351]	1	1	2	1.33333	0	2	1	1	1	2	3	2	0	5	1	2
ENSMUSP00000041145	ENSMUSP00000041145	Ibtk	inhibitor of Bruton agammaglobulinemia tyrosine kinase [Source:MGI Symbol;Acc:MGI:1918677]	1	1	2	1.33333	1	2	1	1.33333	3	1	2	2	2	2	1	1.66667	ENSMUSP00000091323
ENSMUSP00000081324	ENSMUSP00000081324	Macf1	microtubule-actin crosslinking factor 1 [Source:MGI Symbol;Acc:MGI:108559]	0	2	2	1.33333	1	1	1	1	0	3	3	2	1	1	1	1	ENSMUSP00000101831
ENSMUSP00000087658	ENSMUSP00000087658	Ube2l3	ubiquitin-conjugating enzyme E2L 3 [Source:MGI Symbol;Acc:MGI:109240]	2	1	0	1	0	1	1	0.666667	4	2	0	2	0	1	2	1	ENSMUSP00000111363, ENSMUSP00000111364
ENSMUSP00000064163	ENSMUSP00000064163	Flnc	filamin C, gamma [Source:MGI Symbol;Acc:MGI:95557]	2	2	0	1.33333	0	1	1	0.666667	2	4	0	2	0	1	1	0.666667	ENSMUSP00000087958, ENSMUSP00000087960, ENSMUSP00000099139
ENSMUSP00000017188	ENSMUSP00000017188	Serpinb6a	serine (or cysteine) peptidase inhibitor, clade B, member 6a [Source:MGI Symbol;Acc:MGI:103123]	1	1	2	1.33333	0	1	0	0.333333	2	1	3	2	0	1	0	0.333333	ENSMUSP00000041016
ENSMUSP00000050771	ENSMUSP00000050771	Polr2a	polymerase (RNA) II (DNA directed) polypeptide A [Source:MGI Symbol;Acc:MGI:98086]	1	2	1	1.33333	1	0	0	0.333333	1	4	1	2	1	0	0	0.333333	ENSMUSP00000071200
ENSMUSP00000077705	ENSMUSP00000077705	Eif4b	eukaryotic translation initiation factor 4B [Source:MGI Symbol;Acc:MGI:95304]	1	1	1	1	1	0	0	0.333333	1	2	3	2	1	0	0	0.333333
ENSMUSP00000002198	ENSMUSP00000002198	Sf3a1	splicing factor 3a, subunit 1 [Source:MGI Symbol;Acc:MGI:1914715]	1	2	1	1.33333	0	0	0	0	2	3	1	2	0	0	0	0
ENSMUSP00000002979	ENSMUSP00000002979	Lamb1	laminin B1 [Source:MGI Symbol;Acc:MGI:96743]	1	0	4	1.66667	0	0	0	0	2	0	4	2	0	0	0	0
ENSMUSP00000004054	ENSMUSP00000004054	Kpna1	karyopherin (importin) alpha 1 [Source:MGI Symbol;Acc:MGI:103560]	1	2	1	1.33333	0	0	0	0	2	3	1	2	0	0	0	0
ENSMUSP00000004729	ENSMUSP00000004729	Etfb	electron transferring flavoprotein, beta polypeptide [Source:MGI Symbol;Acc:MGI:106098]	1	1	2	1.33333	0	0	0	0	2	1	3	2	0	0	0	0
ENSMUSP00000006254	ENSMUSP00000006254	Tbcb	tubulin folding cofactor B [Source:MGI Symbol;Acc:MGI:1913661]	1	1	1	1	0	0	0	0	1	2	3	2	0	0	0	0
ENSMUSP00000007980	ENSMUSP00000007980	Hnrnpa0	heterogeneous nuclear ribonucleoprotein A0 [Source:MGI Symbol;Acc:MGI:1924384]	1	1	1	1	0	0	0	0	3	1	2	2	0	0	0	0
ENSMUSP00000008477	ENSMUSP00000008477	Snrpb2	U2 small nuclear ribonucleoprotein B [Source:MGI Symbol;Acc:MGI:104805]	1	0	2	1	0	0	0	0	1	0	5	2	0	0	0	0	ENSMUSP00000120137
ENSMUSP00000009039	ENSMUSP00000009039	Rpl30	ribosomal protein L30 [Source:MGI Symbol;Acc:MGI:98037]	2	0	2	1.33333	0	0	0	0	2	0	4	2	0	0	0	0	ENSMUSP00000074714, ENSMUSP00000075523, ENSMUSP00000106014
ENSMUSP00000018430	ENSMUSP00000018430	Psmb6	proteasome (prosome, macropain) subunit, beta type 6 [Source:MGI Symbol;Acc:MGI:104880]	1	2	1	1.33333	0	0	0	0	1	3	2	2	0	0	0	0
ENSMUSP00000020099	ENSMUSP00000020099	Cdk1	cyclin-dependent kinase 1 [Source:MGI Symbol;Acc:MGI:88351]	1	3	0	1.33333	0	0	0	0	3	3	0	2	0	0	0	0	ENSMUSP00000113184, ENSMUSP00000119085
ENSMUSP00000021375	ENSMUSP00000021375	Sec23a	SEC23A (S. cerevisiae) [Source:MGI Symbol;Acc:MGI:1349635]	3	1	1	1.66667	0	0	0	0	4	1	1	2	0	0	0	0
ENSMUSP00000025083	ENSMUSP00000025083	Kif5b	kinesin family member 5B [Source:MGI Symbol;Acc:MGI:1098268]	1	1	1	1	0	0	0	0	2	2	2	2	0	0	0	0
ENSMUSP00000025511	ENSMUSP00000025511	Rps14	ribosomal protein S14 [Source:MGI Symbol;Acc:MGI:98107]	2	2	1	1.66667	0	0	0	0	2	2	2	2	0	0	0	0	ENSMUSP00000113081, ENSMUSP00000113504, ENSMUSP00000114478, ENSMUSP00000122985
ENSMUSP00000030049	ENSMUSP00000030049	Palm2	paralemmin 2 [Source:MGI Symbol;Acc:MGI:1934601]	2	1	1	1.33333	0	0	0	0	3	1	2	2	0	0	0	0	ENSMUSP00000117466
ENSMUSP00000030814	ENSMUSP00000030814	Cdk5	cyclin-dependent kinase 5 [Source:MGI Symbol;Acc:MGI:101765]	3	2	0	1.66667	0	0	0	0	4	2	0	2	0	0	0	0
ENSMUSP00000031273	ENSMUSP00000031273	Cds1	CDP-diacylglycerol synthase 1 [Source:MGI Symbol;Acc:MGI:1921846]	2	0	2	1.33333	0	0	0	0	4	0	2	2	0	0	0	0
ENSMUSP00000032729	ENSMUSP00000032729	Tjp1	tight junction protein 1 [Source:MGI Symbol;Acc:MGI:98759]	1	1	1	1	0	0	0	0	4	1	1	2	0	0	0	0	ENSMUSP00000099652
ENSMUSP00000033135	ENSMUSP00000033135	Tial1	Tia1 cytotoxic granule-associated RNA binding protein-like 1 [Source:MGI Symbol;Acc:MGI:107913]	1	1	2	1.33333	0	0	0	0	1	2	3	2	0	0	0	0	ENSMUSP00000101833
ENSMUSP00000033761	ENSMUSP00000033761	Hcfc1	host cell factor C1 [Source:MGI Symbol;Acc:MGI:105942]	0	2	2	1.33333	0	0	0	0	0	3	3	2	0	0	0	0	ENSMUSP00000110012
ENSMUSP00000037583	ENSMUSP00000037583	Tmed10	transmembrane emp24-like trafficking protein 10 (yeast) [Source:MGI Symbol;Acc:MGI:1915831]	1	2	1	1.33333	0	0	0	0	2	3	1	2	0	0	0	0
ENSMUSP00000038744	ENSMUSP00000038744	Skp1a	S-phase kinase-associated protein 1A [Source:MGI Symbol;Acc:MGI:103575]	2	1	2	1.66667	0	0	0	0	2	2	2	2	0	0	0	0	ENSMUSP00000104700
ENSMUSP00000042543	ENSMUSP00000042543	Ctnnd1	catenin (cadherin associated protein), delta 1 [Source:MGI Symbol;Acc:MGI:105100]	1	1	1	1	0	0	0	0	2	3	1	2	0	0	0	0	ENSMUSP00000064518, ENSMUSP00000065252, ENSMUSP00000097524, ENSMUSP00000107299, ENSMUSP00000107304, ENSMUSP00000107305, ENSMUSP00000107306, ENSMUSP00000107307, ENSMUSP00000107313, ENSMUSP00000107314, ENSMUSP00000107315, ENSMUSP00000107316, ENSMUSP00000107317, ENSMUSP00000107318, ENSMUSP00000107319, ENSMUSP00000107320, ENSMUSP00000107321, ENSMUSP00000107322, ENSMUSP00000107323, ENSMUSP00000107324,…
ENSMUSP00000044361	ENSMUSP00000044361	Smarca5	SWI/SNF related, matrix associated, actin dependent regulator of chromatin, subfamily a, member 5 [Source:MGI Symbol;Acc:MGI:1935129]	1	1	2	1.33333	0	0	0	0	1	1	4	2	0	0	0	0
ENSMUSP00000049381	ENSMUSP00000049381	Sec31a	Sec31 homolog A (S. cerevisiae) [Source:MGI Symbol;Acc:MGI:1916412]	1	2	1	1.33333	0	0	0	0	2	2	2	2	0	0	0	0	ENSMUSP00000092157, ENSMUSP00000108544
ENSMUSP00000052020	ENSMUSP00000052020	Flnb	filamin, beta [Source:MGI Symbol;Acc:MGI:2446089]	2	1	1	1.33333	0	0	0	0	2	3	1	2	0	0	0	0
ENSMUSP00000072612	ENSMUSP00000072612	Ank1	ankyrin 1, erythroid [Source:MGI Symbol;Acc:MGI:88024]	3	1	1	1.66667	0	0	0	0	3	1	2	2	0	0	0	0	ENSMUSP00000081050, ENSMUSP00000081051, ENSMUSP00000106313, ENSMUSP00000106316, ENSMUSP00000112850, ENSMUSP00000113495, ENSMUSP00000113531, ENSMUSP00000113571, ENSMUSP00000113656, ENSMUSP00000116533
ENSMUSP00000075689	ENSMUSP00000075689	Sf1	splicing factor 1 [Source:MGI Symbol;Acc:MGI:1095403]	1	2	0	1	0	0	0	0	2	4	0	2	0	0	0	0	ENSMUSP00000109115, ENSMUSP00000109116, ENSMUSP00000109117, ENSMUSP00000114438, ENSMUSP00000121309
ENSMUSP00000078914	ENSMUSP00000078914	Ufc1	ubiquitin-fold modifier conjugating enzyme 1 [Source:MGI Symbol;Acc:MGI:1913405]	1	2	1	1.33333	0	0	0	0	2	2	2	2	0	0	0	0	ENSMUSP00000106933
ENSMUSP00000079228	ENSMUSP00000079228	Snrpa	small nuclear ribonucleoprotein polypeptide A [Source:MGI Symbol;Acc:MGI:1855690]	2	0	2	1.33333	0	0	0	0	3	0	3	2	0	0	0	0	ENSMUSP00000113678, ENSMUSP00000115335
ENSMUSP00000102055	ENSMUSP00000102055	Eif2b3	eukaryotic translation initiation factor 2B, subunit 3 [Source:MGI Symbol;Acc:MGI:1313286]	2	1	1	1.33333	0	0	0	0	2	1	3	2	0	0	0	0
ENSMUSP00000121390	ENSMUSP00000121390	Epn3	epsin 3 [Source:MGI Symbol;Acc:MGI:1919139]	2	2	1	1.66667	0	0	0	0	2	2	2	2	0	0	0	0
ENSMUSP00000121557	ENSMUSP00000121557	Ndufv2	NADH dehydrogenase (ubiquinone) flavoprotein 2 [Source:MGI Symbol;Acc:MGI:1920150]	1	2	2	1.66667	0	0	0	0	1	2	3	2	0	0	0	0
ENSMUSP00000037417	ENSMUSP00000037417	Phpt1	phosphohistidine phosphatase 1 [Source:MGI Symbol;Acc:MGI:1922704]	2	1	1	1.33333	5	4	3	4	2	2	1	1.66667	12	12	7	10.3333
ENSMUSP00000029630	ENSMUSP00000029630	Fga	fibrinogen alpha chain [Source:MGI Symbol;Acc:MGI:1316726]	1	0	2	1	1	1	2	1.33333	1	0	4	1.66667	2	1	4	2.33333
ENSMUSP00000038075	ENSMUSP00000038075	Ccdc92	coiled-coil domain containing 92 [Source:MGI Symbol;Acc:MGI:106485]	3	1	0	1.33333	1	1	1	1	3	2	0	1.66667	2	1	1	1.33333
ENSMUSP00000031775	ENSMUSP00000031775	Cald1	caldesmon 1 [Source:MGI Symbol;Acc:MGI:88250]	2	1	1	1.33333	0	1	1	0.666667	3	1	1	1.66667	0	2	1	1	ENSMUSP00000038700, ENSMUSP00000078362, ENSMUSP00000110673, ENSMUSP00000110677, ENSMUSP00000110678, ENSMUSP00000110679
ENSMUSP00000084029	ENSMUSP00000084029	Kif1a	kinesin family member 1A [Source:MGI Symbol;Acc:MGI:108391]	2	1	0	1	0	0	2	0.666667	4	1	0	1.66667	0	0	3	1
ENSMUSP00000004646	ENSMUSP00000004646	Coro1c	coronin, actin binding protein 1C [Source:MGI Symbol;Acc:MGI:1345964]	2	1	0	1	0	1	0	0.333333	3	2	0	1.66667	0	1	0	0.333333
ENSMUSP00000030117	ENSMUSP00000030117	Smu1	smu-1 suppressor of mec-8 and unc-52 homolog (C. elegans) [Source:MGI Symbol;Acc:MGI:1915546]	0	1	2	1	0	1	0	0.333333	0	2	3	1.66667	0	1	0	0.333333
ENSMUSP00000034740	ENSMUSP00000034740	Nedd4	neural precursor cell expressed, developmentally down-regulated 4 [Source:MGI Symbol;Acc:MGI:97297]	0	2	0	0.666667	0	0	1	0.333333	0	5	0	1.66667	0	0	1	0.333333
ENSMUSP00000040321	ENSMUSP00000040321	Ppp2r2d	protein phosphatase 2, regulatory subunit B, delta isoform [Source:MGI Symbol;Acc:MGI:1289252]	1	1	1	1	0	0	1	0.333333	1	3	1	1.66667	0	0	1	0.333333	ENSMUSP00000086640, ENSMUSP00000119004
ENSMUSP00000042875	ENSMUSP00000042875	Appl1	adaptor protein, phosphotyrosine interaction, PH domain and leucine zipper containing 1 [Source:MGI Symbol;Acc:MGI:1920243]	1	2	1	1.33333	1	0	0	0.333333	1	2	2	1.66667	1	0	0	0.333333
ENSMUSP00000068832	ENSMUSP00000068832	Dab2ip	disabled homolog 2 (Drosophila) interacting protein [Source:MGI Symbol;Acc:MGI:1916851]	2	2	1	1.66667	0	1	0	0.333333	2	2	1	1.66667	0	1	0	0.333333	ENSMUSP00000088532, ENSMUSP00000108610, ENSMUSP00000108611, ENSMUSP00000108616, ENSMUSP00000119058, ENSMUSP00000122341
ENSMUSP00000110627	ENSMUSP00000110627	Luc7l	Luc7 homolog (S. cerevisiae)-like [Source:MGI Symbol;Acc:MGI:1914228]	0	1	2	1	0	1	0	0.333333	0	2	3	1.66667	0	1	0	0.333333
ENSMUSP00000001620	ENSMUSP00000001620	Fxr1	fragile X mental retardation gene 1, autosomal homolog [Source:MGI Symbol;Acc:MGI:104860]	1	2	1	1.33333	0	0	0	0	1	2	2	1.66667	0	0	0	0	ENSMUSP00000103832, ENSMUSP00000103833
ENSMUSP00000002529	ENSMUSP00000002529	Prpf6	PRP6 pre-mRNA splicing factor 6 homolog (yeast) [Source:MGI Symbol;Acc:MGI:1922946]	1	0	2	1	0	0	0	0	2	0	3	1.66667	0	0	0	0	ENSMUSP00000121340
ENSMUSP00000003710	ENSMUSP00000003710	Aak1	AP2 associated kinase 1 [Source:MGI Symbol;Acc:MGI:1098687]	1	2	0	1	0	0	0	0	2	3	0	1.66667	0	0	0	0	ENSMUSP00000086948
ENSMUSP00000005651	ENSMUSP00000005651	Por	P450 (cytochrome) oxidoreductase [Source:MGI Symbol;Acc:MGI:97744]	1	0	2	1	0	0	0	0	2	0	3	1.66667	0	0	0	0	ENSMUSP00000112924
ENSMUSP00000008517	ENSMUSP00000008517	Prpf31	PRP31 pre-mRNA processing factor 31 homolog (yeast) [Source:MGI Symbol;Acc:MGI:1916238]	1	1	2	1.33333	0	0	0	0	2	1	2	1.66667	0	0	0	0	ENSMUSP00000104276
ENSMUSP00000019638	ENSMUSP00000019638	Cops6	COP9 (constitutive photomorphogenic) homolog, subunit 6 (Arabidopsis thaliana) [Source:MGI Symbol;Acc:MGI:1349439]	1	2	0	1	0	0	0	0	2	3	0	1.66667	0	0	0	0	ENSMUSP00000106576
ENSMUSP00000020343	ENSMUSP00000020343	Rab21	RAB21, member RAS oncogene family [Source:MGI Symbol;Acc:MGI:894308]	2	2	1	1.66667	0	0	0	0	2	2	1	1.66667	0	0	0	0
ENSMUSP00000021562	ENSMUSP00000021562	Srsf5	serine/arginine-rich splicing factor 5 [Source:MGI Symbol;Acc:MGI:98287]	2	0	0	0.666667	0	0	0	0	5	0	0	1.66667	0	0	0	0	ENSMUSP00000105980, ENSMUSP00000105981, ENSMUSP00000105983, ENSMUSP00000105985
ENSMUSP00000022388				2	1	0	1	0	0	0	0	4	1	0	1.66667	0	0	0	0	ENSMUSP00000112187, ENSMUSP00000114350, ENSMUSP00000118169, ENSMUSP00000119275
ENSMUSP00000024934				2	2	0	1.33333	0	0	0	0	3	2	0	1.66667	0	0	0	0	ENSMUSP00000107927
ENSMUSP00000025542	ENSMUSP00000025542	Psat1	phosphoserine aminotransferase 1 [Source:MGI Symbol;Acc:MGI:2183441]	3	1	1	1.66667	0	0	0	0	3	1	1	1.66667	0	0	0	0
ENSMUSP00000025747				2	0	3	1.66667	0	0	0	0	2	0	3	1.66667	0	0	0	0	ENSMUSP00000121358
ENSMUSP00000026243	ENSMUSP00000026243	Mgea5	meningioma expressed antigen 5 (hyaluronidase) [Source:MGI Symbol;Acc:MGI:1932139]	2	1	0	1	0	0	0	0	4	1	0	1.66667	0	0	0	0	ENSMUSP00000065431
ENSMUSP00000028225	ENSMUSP00000028225	Psmd5	proteasome (prosome, macropain) 26S subunit, non-ATPase, 5 [Source:MGI Symbol;Acc:MGI:1914248]	0	1	3	1.33333	0	0	0	0	0	2	3	1.66667	0	0	0	0
ENSMUSP00000028619	ENSMUSP00000028619	Hsd17b12	hydroxysteroid (17-beta) dehydrogenase 12 [Source:MGI Symbol;Acc:MGI:1926967]	0	2	1	1	0	0	0	0	0	3	2	1.66667	0	0	0	0
ENSMUSP00000030112	ENSMUSP00000030112	Aco1	aconitase 1 [Source:MGI Symbol;Acc:MGI:87879]	2	0	2	1.33333	0	0	0	0	2	0	3	1.66667	0	0	0	0	ENSMUSP00000100038
ENSMUSP00000030212	ENSMUSP00000030212	Sh3gl2	SH3-domain GRB2-like 2 [Source:MGI Symbol;Acc:MGI:700009]	1	1	1	1	0	0	0	0	1	2	2	1.66667	0	0	0	0	ENSMUSP00000102802, ENSMUSP00000102804, ENSMUSP00000102806, ENSMUSP00000102807
ENSMUSP00000030428	ENSMUSP00000030428	1110049F12Rik	RIKEN cDNA 1110049F12 gene [Source:MGI Symbol;Acc:MGI:1913443]	1	2	1	1.33333	0	0	0	0	1	3	1	1.66667	0	0	0	0	ENSMUSP00000101477, ENSMUSP00000117150, ENSMUSP00000119005
ENSMUSP00000030636	ENSMUSP00000030636	Stmn1	stathmin 1 [Source:MGI Symbol;Acc:MGI:96739]	2	2	0	1.33333	0	0	0	0	3	2	0	1.66667	0	0	0	0	ENSMUSP00000101493, ENSMUSP00000101494, ENSMUSP00000119547
ENSMUSP00000030734	ENSMUSP00000030734	Sf3a3	splicing factor 3a, subunit 3 [Source:MGI Symbol;Acc:MGI:1922312]	0	1	2	1	0	0	0	0	0	1	4	1.66667	0	0	0	0
ENSMUSP00000031058	ENSMUSP00000031058	Mapre3	microtubule-associated protein, RP/EB family, member 3 [Source:MGI Symbol;Acc:MGI:2140967]	2	2	0	1.33333	0	0	0	0	2	3	0	1.66667	0	0	0	0	ENSMUSP00000110372, ENSMUSP00000114823
ENSMUSP00000031771				1	1	1	1	0	0	0	0	2	2	1	1.66667	0	0	0	0	ENSMUSP00000111216, ENSMUSP00000111217, ENSMUSP00000111218, ENSMUSP00000111220, ENSMUSP00000111221
ENSMUSP00000032451	ENSMUSP00000032451	Slc6a11	solute carrier family 6 (neurotransmitter transporter, GABA), member 11 [Source:MGI Symbol;Acc:MGI:95630]	2	1	0	1	0	0	0	0	3	2	0	1.66667	0	0	0	0
ENSMUSP00000032577				1	1	1	1	0	0	0	0	2	2	1	1.66667	0	0	0	0	ENSMUSP00000113013, ENSMUSP00000113761
ENSMUSP00000035457	ENSMUSP00000035457	Kdm1a	lysine (K)-specific demethylase 1A [Source:MGI Symbol;Acc:MGI:1196256]	2	1	1	1.33333	0	0	0	0	2	2	1	1.66667	0	0	0	0	ENSMUSP00000101473, ENSMUSP00000111977
ENSMUSP00000037348	ENSMUSP00000037348	Acaa2	acetyl-Coenzyme A acyltransferase 2 (mitochondrial 3-oxoacyl-Coenzyme A thiolase) [Source:MGI Symbol;Acc:MGI:1098623]	2	0	2	1.33333	0	0	0	0	3	0	2	1.66667	0	0	0	0
ENSMUSP00000037930	ENSMUSP00000037930	Uggt1	UDP-glucose glycoprotein glucosyltransferase 1 [Source:MGI Symbol;Acc:MGI:2443162]	2	0	1	1	0	0	0	0	3	0	2	1.66667	0	0	0	0
ENSMUSP00000038772	ENSMUSP00000038772	Mpp6	membrane protein, palmitoylated 6 (MAGUK p55 subfamily member 6) [Source:MGI Symbol;Acc:MGI:1927340]	2	1	0	1	0	0	0	0	4	1	0	1.66667	0	0	0	0
ENSMUSP00000039360	ENSMUSP00000039360	Ppl	periplakin [Source:MGI Symbol;Acc:MGI:1194898]	1	1	0	0.666667	0	0	0	0	4	1	0	1.66667	0	0	0	0
ENSMUSP00000041830				1	1	2	1.33333	0	0	0	0	1	1	3	1.66667	0	0	0	0	ENSMUSP00000113693, ENSMUSP00000113705
ENSMUSP00000042095	ENSMUSP00000042095	Serpina3k	serine (or cysteine) peptidase inhibitor, clade A, member 3K [Source:MGI Symbol;Acc:MGI:98377]	1	1	1	1	0	0	0	0	2	2	1	1.66667	0	0	0	0
ENSMUSP00000042186	ENSMUSP00000042186	Abcc4	ATP-binding cassette, sub-family C (CFTR/MRP), member 4 [Source:MGI Symbol;Acc:MGI:2443111]	1	1	2	1.33333	0	0	0	0	1	1	3	1.66667	0	0	0	0
ENSMUSP00000043047	ENSMUSP00000043047	Hdlbp	high density lipoprotein (HDL) binding protein [Source:MGI Symbol;Acc:MGI:99256]	1	1	1	1	0	0	0	0	2	2	1	1.66667	0	0	0	0
ENSMUSP00000043508				1	2	0	1	0	0	0	0	2	3	0	1.66667	0	0	0	0	ENSMUSP00000096879, ENSMUSP00000105026, ENSMUSP00000105028
ENSMUSP00000046956	ENSMUSP00000046956	Slmap	sarcolemma associated protein [Source:MGI Symbol;Acc:MGI:1933549]	2	1	1	1.33333	0	0	0	0	2	1	2	1.66667	0	0	0	0	ENSMUSP00000087836, ENSMUSP00000098361, ENSMUSP00000098363, ENSMUSP00000100021, ENSMUSP00000107949, ENSMUSP00000107950, ENSMUSP00000114601, ENSMUSP00000117276, ENSMUSP00000117816, ENSMUSP00000123072
ENSMUSP00000047393	ENSMUSP00000047393	Bpgm	2,3-bisphosphoglycerate mutase [Source:MGI Symbol;Acc:MGI:1098242]	1	1	0	0.666667	0	0	0	0	1	4	0	1.66667	0	0	0	0	ENSMUSP00000121818
ENSMUSP00000049465				0	1	2	1	0	0	0	0	0	1	4	1.66667	0	0	0	0	ENSMUSP00000076208
ENSMUSP00000050535	ENSMUSP00000050535	Adamts19	a disintegrin-like and metallopeptidase (reprolysin type) with thrombospondin type 1 motif, 19 [Source:MGI Symbol;Acc:MGI:2442875]	1	1	1	1	0	0	0	0	2	1	2	1.66667	0	0	0	0
ENSMUSP00000051293	ENSMUSP00000051293	Clptm1	cleft lip and palate associated transmembrane protein 1 [Source:MGI Symbol;Acc:MGI:1927155]	1	1	2	1.33333	0	0	0	0	1	2	2	1.66667	0	0	0	0
ENSMUSP00000055941	ENSMUSP00000055941	Snrpn	small nuclear ribonucleoprotein N [Source:MGI Symbol;Acc:MGI:98347]	1	0	2	1	0	0	0	0	2	0	3	1.66667	0	0	0	0
ENSMUSP00000059481	ENSMUSP00000059481	Ptbp1	polypyrimidine tract binding protein 1 [Source:MGI Symbol;Acc:MGI:97791]	1	1	1	1	0	0	0	0	2	1	2	1.66667	0	0	0	0	ENSMUSP00000089978, ENSMUSP00000093109
ENSMUSP00000061474	ENSMUSP00000061474	Srsf4	serine/arginine-rich splicing factor 4 [Source:MGI Symbol;Acc:MGI:1890577]	2	0	0	0.666667	0	0	0	0	5	0	0	1.66667	0	0	0	0
ENSMUSP00000063250	ENSMUSP00000063250	Stag2	stromal antigen 2 [Source:MGI Symbol;Acc:MGI:1098583]	2	0	1	1	0	0	0	0	4	0	1	1.66667	0	0	0	0	ENSMUSP00000110724, ENSMUSP00000110725
ENSMUSP00000068318	ENSMUSP00000068318	1110020G09Rik	RIKEN cDNA 1110020G09 gene [Source:MGI Symbol;Acc:MGI:1915896]	2	0	1	1	0	0	0	0	3	0	2	1.66667	0	0	0	0
ENSMUSP00000071259	ENSMUSP00000071259	G3bp1	Ras-GTPase-activating protein SH3-domain binding protein 1 [Source:MGI Symbol;Acc:MGI:1351465]	1	1	1	1	0	0	0	0	2	1	2	1.66667	0	0	0	0
ENSMUSP00000072732	ENSMUSP00000072732	Sirt2	sirtuin 2 (silent mating type information regulation 2, homolog) 2 (S. cerevisiae) [Source:MGI Symbol;Acc:MGI:1927664]	2	2	0	1.33333	0	0	0	0	3	2	0	1.66667	0	0	0	0
ENSMUSP00000073885	ENSMUSP00000073885	Dlg2	discs, large homolog 2 (Drosophila) [Source:MGI Symbol;Acc:MGI:1344351]	1	1	1	1	0	0	0	0	1	3	1	1.66667	0	0	0	0	ENSMUSP00000102814
ENSMUSP00000082793	ENSMUSP00000082793	Nptn	neuroplastin [Source:MGI Symbol;Acc:MGI:108077]	0	2	2	1.33333	0	0	0	0	0	3	2	1.66667	0	0	0	0
ENSMUSP00000094882	ENSMUSP00000094882	Heatr5b	HEAT repeat containing 5B [Source:MGI Symbol;Acc:MGI:2444098]	1	1	1	1	0	0	0	0	2	1	2	1.66667	0	0	0	0
ENSMUSP00000094926				1	1	1	1	0	0	0	0	1	1	3	1.66667	0	0	0	0
ENSMUSP00000097154	ENSMUSP00000097154	Tjp2	tight junction protein 2 [Source:MGI Symbol;Acc:MGI:1341872]	1	1	2	1.33333	0	0	0	0	2	1	2	1.66667	0	0	0	0
ENSMUSP00000120976	ENSMUSP00000120976	Hadha	hydroxyacyl-Coenzyme A dehydrogenase/3-ketoacyl-Coenzyme A thiolase/enoyl-Coenzyme A hydratase (trifunctional protein), alpha subunit [Source:MGI Symbol;Acc:MGI:2135593]	0	1	1	0.666667	0	0	0	0	0	2	3	1.66667	0	0	0	0
ENSMUSP00000029076	ENSMUSP00000029076	Car3	carbonic anhydrase 3 [Source:MGI Symbol;Acc:MGI:88270]	0	1	1	0.666667	4	3	3	3.33333	0	2	2	1.33333	21	22	20	21
ENSMUSP00000026415	ENSMUSP00000026415	Cdk2	cyclin-dependent kinase 2 [Source:MGI Symbol;Acc:MGI:104772]	1	2	0	1	1	1	1	1	2	2	0	1.33333	4	9	5	6	ENSMUSP00000026416
ENSMUSP00000049542	ENSMUSP00000049542	Dmd	dystrophin, muscular dystrophy [Source:MGI Symbol;Acc:MGI:94909]	1	1	0	0.666667	1	1	2	1.33333	1	3	0	1.33333	4	5	6	5	ENSMUSP00000109633
ENSMUSP00000065176	ENSMUSP00000065176	Fam38a	family with sequence similarity 38, member A [Source:MGI Symbol;Acc:MGI:3603204]	1	0	1	0.666667	1	1	1	1	1	0	3	1.33333	4	4	4	4	ENSMUSP00000114584, ENSMUSP00000121725
ENSMUSP00000019405	ENSMUSP00000019405	Mtap1s	microtubule-associated protein 1S [Source:MGI Symbol;Acc:MGI:2443304]	1	1	2	1.33333	1	1	1	1	1	1	2	1.33333	3	5	2	3.33333
ENSMUSP00000048833	ENSMUSP00000048833	Eif4h	eukaryotic translation initiation factor 4H [Source:MGI Symbol;Acc:MGI:1341822]	1	1	2	1.33333	2	1	1	1.33333	1	1	2	1.33333	2	3	1	2	ENSMUSP00000077347
ENSMUSP00000080993	ENSMUSP00000080993	mt-Co1	mitochondrially encoded cytochrome c oxidase I [Source:MGI Symbol;Acc:MGI:102504]	2	1	1	1.33333	1	1	1	1	2	1	1	1.33333	3	1	2	2
ENSMUSP00000051825	ENSMUSP00000051825	Syne1	synaptic nuclear envelope 1 [Source:MGI Symbol;Acc:MGI:1927152]	1	1	1	1	1	1	0	0.666667	1	2	1	1.33333	2	2	0	1.33333
ENSMUSP00000097089	ENSMUSP00000097089	Nsd1	nuclear receptor-binding SET-domain protein 1 [Source:MGI Symbol;Acc:MGI:1276545]	1	2	0	1	0	3	1	1.33333	1	3	0	1.33333	0	3	1	1.33333
ENSMUSP00000022274	ENSMUSP00000022274	Map3k1	mitogen-activated protein kinase kinase kinase 1 [Source:MGI Symbol;Acc:MGI:1346872]	0	1	2	1	1	0	1	0.666667	0	1	3	1.33333	1	0	1	0.666667	ENSMUSP00000104890
ENSMUSP00000068890	ENSMUSP00000068890	Pfn2	profilin 2 [Source:MGI Symbol;Acc:MGI:97550]	2	1	1	1.33333	1	0	1	0.666667	2	1	1	1.33333	1	0	1	0.666667
ENSMUSP00000088052	ENSMUSP00000088052	Sort1	sortilin 1 [Source:MGI Symbol;Acc:MGI:1338015]	1	1	0	0.666667	1	1	0	0.666667	2	2	0	1.33333	1	1	0	0.666667	ENSMUSP00000099692
ENSMUSP00000018637	ENSMUSP00000018637	Myh1	myosin, heavy polypeptide 1, skeletal muscle, adult [Source:MGI Symbol;Acc:MGI:1339711]	1	1	2	1.33333	0	1	0	0.333333	1	1	2	1.33333	0	1	0	0.333333	ENSMUSP00000075147, ENSMUSP00000117569
ENSMUSP00000025337	ENSMUSP00000025337	Diap1	diaphanous homolog 1 (Drosophila) [Source:MGI Symbol;Acc:MGI:1194490]	2	0	1	1	1	0	0	0.333333	3	0	1	1.33333	1	0	0	0.333333	ENSMUSP00000111294, ENSMUSP00000111297
ENSMUSP00000035761	ENSMUSP00000035761	Apob	apolipoprotein B [Source:MGI Symbol;Acc:MGI:88052]	1	1	1	1	1	0	0	0.333333	1	2	1	1.33333	1	0	0	0.333333
ENSMUSP00000050096	ENSMUSP00000050096	Sdr39u1	short chain dehydrogenase/reductase family 39U, member 1 [Source:MGI Symbol;Acc:MGI:1916876]	1	1	0	0.666667	0	1	0	0.333333	2	2	0	1.33333	0	1	0	0.333333	ENSMUSP00000106957
ENSMUSP00000065113	ENSMUSP00000065113	Suclg1	succinate-CoA ligase, GDP-forming, alpha subunit [Source:MGI Symbol;Acc:MGI:1927234]	1	1	1	1	0	0	1	0.333333	2	1	1	1.33333	0	0	1	0.333333
ENSMUSP00000080739	ENSMUSP00000080739	Ap3b2	adaptor-related protein complex 3, beta 2 subunit [Source:MGI Symbol;Acc:MGI:1100869]	1	2	0	1	0	0	1	0.333333	2	2	0	1.33333	0	0	1	0.333333
ENSMUSP00000089459	ENSMUSP00000089459	Akr1e1	aldo-keto reductase family 1, member E1 [Source:MGI Symbol;Acc:MGI:1914758]	1	1	0	0.666667	1	0	0	0.333333	2	2	0	1.33333	1	0	0	0.333333	ENSMUSP00000106319, ENSMUSP00000106320
ENSMUSP00000097469	ENSMUSP00000097469	Ehd1	EH-domain containing 1 [Source:MGI Symbol;Acc:MGI:1341878]	2	1	1	1.33333	1	0	0	0.333333	2	1	1	1.33333	1	0	0	0.333333
ENSMUSP00000102277	ENSMUSP00000102277	Eif4g2	eukaryotic translation initiation factor 4, gamma 2 [Source:MGI Symbol;Acc:MGI:109207]	1	1	1	1	0	1	0	0.333333	2	1	1	1.33333	0	1	0	0.333333
ENSMUSP00000120085	ENSMUSP00000120085	Cep350	centrosomal protein 350 [Source:MGI Symbol;Acc:MGI:1921331]	1	1	1	1	1	0	0	0.333333	2	1	1	1.33333	1	0	0	0.333333
ENSMUSP00000002551	ENSMUSP00000002551	Snrpd1	small nuclear ribonucleoprotein D1 [Source:MGI Symbol;Acc:MGI:98344]	1	1	0	0.666667	0	0	0	0	2	2	0	1.33333	0	0	0	0
ENSMUSP00000003203	ENSMUSP00000003203	Cdk12	cyclin-dependent kinase 12 [Source:MGI Symbol;Acc:MGI:1098802]	1	1	0	0.666667	0	0	0	0	3	1	0	1.33333	0	0	0	0	ENSMUSP00000103162, ENSMUSP00000103163
ENSMUSP00000009252				1	1	1	1	0	0	0	0	1	2	1	1.33333	0	0	0	0	ENSMUSP00000121533
ENSMUSP00000009699	ENSMUSP00000009699	Cdk9	cyclin-dependent kinase 9 (CDC2-related kinase) [Source:MGI Symbol;Acc:MGI:1328368]	1	1	0	0.666667	0	0	0	0	3	1	0	1.33333	0	0	0	0	ENSMUSP00000113327
ENSMUSP00000017572	ENSMUSP00000017572	Psmd11	proteasome (prosome, macropain) 26S subunit, non-ATPase, 11 [Source:MGI Symbol;Acc:MGI:1916327]	1	1	1	1	0	0	0	0	1	1	2	1.33333	0	0	0	0
ENSMUSP00000019283	ENSMUSP00000019283	Isyna1	myo-inositol 1-phosphate synthase A1 [Source:MGI Symbol;Acc:MGI:1919030]	1	0	1	0.666667	0	0	0	0	2	0	2	1.33333	0	0	0	0
ENSMUSP00000021818	ENSMUSP00000021818	Cenpp	centromere protein P [Source:MGI Symbol;Acc:MGI:1913586]	1	0	2	1	0	0	0	0	2	0	2	1.33333	0	0	0	0
ENSMUSP00000022256	ENSMUSP00000022256	Psmd6	proteasome (prosome, macropain) 26S subunit, non-ATPase, 6 [Source:MGI Symbol;Acc:MGI:1913663]	1	1	1	1	0	0	0	0	1	1	2	1.33333	0	0	0	0
ENSMUSP00000022441	ENSMUSP00000022441	Colq	collagen-like tail subunit (single strand of homotrimer) of asymmetric acetylcholinesterase [Source:MGI Symbol;Acc:MGI:1338761]	0	1	2	1	0	0	0	0	0	2	2	1.33333	0	0	0	0
ENSMUSP00000022507	ENSMUSP00000022507	Pspc1	paraspeckle protein 1 [Source:MGI Symbol;Acc:MGI:1913895]	0	1	2	1	0	0	0	0	0	1	3	1.33333	0	0	0	0
ENSMUSP00000022793	ENSMUSP00000022793	Acin1	apoptotic chromatin condensation inducer 1 [Source:MGI Symbol;Acc:MGI:1891824]	3	0	1	1.33333	0	0	0	0	3	0	1	1.33333	0	0	0	0	ENSMUSP00000107110, ENSMUSP00000119080
ENSMUSP00000022927	ENSMUSP00000022927	Rad21	RAD21 homolog (S. pombe) [Source:MGI Symbol;Acc:MGI:108016]	0	1	2	1	0	0	0	0	0	1	3	1.33333	0	0	0	0
ENSMUSP00000025239	ENSMUSP00000025239	Bin1	bridging integrator 1 [Source:MGI Symbol;Acc:MGI:108092]	1	1	1	1	0	0	0	0	2	1	1	1.33333	0	0	0	0
ENSMUSP00000025292	ENSMUSP00000025292	Dhx16	DEAH (Asp-Glu-Ala-His) box polypeptide 16 [Source:MGI Symbol;Acc:MGI:1916442]	0	2	1	1	0	0	0	0	0	3	1	1.33333	0	0	0	0
ENSMUSP00000025439	ENSMUSP00000025439	Me2	malic enzyme 2, NAD(+)-dependent, mitochondrial [Source:MGI Symbol;Acc:MGI:2147351]	2	0	2	1.33333	0	0	0	0	2	0	2	1.33333	0	0	0	0
ENSMUSP00000027144	ENSMUSP00000027144	Cps1	carbamoyl-phosphate synthetase 1 [Source:MGI Symbol;Acc:MGI:891996]	1	0	1	0.666667	0	0	0	0	3	0	1	1.33333	0	0	0	0
ENSMUSP00000027149	ENSMUSP00000027149	Lancl1	LanC (bacterial lantibiotic synthetase component C)-like 1 [Source:MGI Symbol;Acc:MGI:1336997]	3	0	0	1	0	0	0	0	4	0	0	1.33333	0	0	0	0	ENSMUSP00000109612, ENSMUSP00000113080
ENSMUSP00000027495	ENSMUSP00000027495	2012-09-02	septin 2 [Source:MGI Symbol;Acc:MGI:97298]	1	1	1	1	0	0	0	0	1	2	1	1.33333	0	0	0	0	ENSMUSP00000108534, ENSMUSP00000117517, ENSMUSP00000120511, ENSMUSP00000120694
ENSMUSP00000028004	ENSMUSP00000028004	Aldh9a1	aldehyde dehydrogenase 9, subfamily A1 [Source:MGI Symbol;Acc:MGI:1861622]	1	1	1	1	0	0	0	0	2	1	1	1.33333	0	0	0	0
ENSMUSP00000028102	ENSMUSP00000028102	Kif5c	kinesin family member 5C [Source:MGI Symbol;Acc:MGI:1098269]	1	0	1	0.666667	0	0	0	0	2	0	2	1.33333	0	0	0	0
ENSMUSP00000029490	ENSMUSP00000029490	Ahcyl1	S-adenosylhomocysteine hydrolase-like 1 [Source:MGI Symbol;Acc:MGI:2385184]	1	1	1	1	0	0	0	0	1	1	2	1.33333	0	0	0	0
ENSMUSP00000030931	ENSMUSP00000030931	Pank4	pantothenate kinase 4 [Source:MGI Symbol;Acc:MGI:2387466]	1	1	0	0.666667	0	0	0	0	2	2	0	1.33333	0	0	0	0	ENSMUSP00000064330, ENSMUSP00000101257, ENSMUSP00000125663
ENSMUSP00000031822	ENSMUSP00000031822	Abcg2	ATP-binding cassette, sub-family G (WHITE), member 2 [Source:MGI Symbol;Acc:MGI:1347061]	1	1	1	1	0	0	0	0	2	1	1	1.33333	0	0	0	0	ENSMUSP00000109933, ENSMUSP00000122924
ENSMUSP00000032065	ENSMUSP00000032065	Pcyox1	prenylcysteine oxidase 1 [Source:MGI Symbol;Acc:MGI:1914131]	2	1	0	1	0	0	0	0	3	1	0	1.33333	0	0	0	0
ENSMUSP00000032402	ENSMUSP00000032402	Bcat1	branched chain aminotransferase 1, cytosolic [Source:MGI Symbol;Acc:MGI:104861]	1	1	2	1.33333	0	0	0	0	1	1	2	1.33333	0	0	0	0	ENSMUSP00000039744, ENSMUSP00000084736, ENSMUSP00000107371
ENSMUSP00000032508	ENSMUSP00000032508	Fkbp4	FK506 binding protein 4 [Source:MGI Symbol;Acc:MGI:95543]	1	1	1	1	0	0	0	0	1	1	2	1.33333	0	0	0	0
ENSMUSP00000033342	ENSMUSP00000033342	Eif3f	eukaryotic translation initiation factor 3, subunit F [Source:MGI Symbol;Acc:MGI:1913335]	1	1	1	1	0	0	0	0	1	2	1	1.33333	0	0	0	0
ENSMUSP00000042239	ENSMUSP00000042239	Ablim1	actin-binding LIM protein 1 [Source:MGI Symbol;Acc:MGI:1194500]	2	1	0	1	0	0	0	0	3	1	0	1.33333	0	0	0	0	ENSMUSP00000078336, ENSMUSP00000096897, ENSMUSP00000107163, ENSMUSP00000107166, ENSMUSP00000107169, ENSMUSP00000107172, ENSMUSP00000107175, ENSMUSP00000107180, ENSMUSP00000107183, ENSMUSP00000107184
ENSMUSP00000045073	ENSMUSP00000045073	Sf3b3	splicing factor 3b, subunit 3 [Source:MGI Symbol;Acc:MGI:1289341]	1	1	1	1	0	0	0	0	1	2	1	1.33333	0	0	0	0	ENSMUSP00000090826
ENSMUSP00000046263	ENSMUSP00000046263	Ckap5	cytoskeleton associated protein 5 [Source:MGI Symbol;Acc:MGI:1923036]	1	1	1	1	0	0	0	0	1	1	2	1.33333	0	0	0	0	ENSMUSP00000097303, ENSMUSP00000106969, ENSMUSP00000106970
ENSMUSP00000048063	ENSMUSP00000048063	Bzrap1	benzodiazepine receptor associated protein 1 [Source:MGI Symbol;Acc:MGI:2450877]	1	1	2	1.33333	0	0	0	0	1	1	2	1.33333	0	0	0	0	ENSMUSP00000098209
ENSMUSP00000048426	ENSMUSP00000048426	Tbc1d13	TBC1 domain family, member 13 [Source:MGI Symbol;Acc:MGI:2385326]	0	2	2	1.33333	0	0	0	0	0	2	2	1.33333	0	0	0	0
ENSMUSP00000051215	ENSMUSP00000051215	Hk3	hexokinase 3 [Source:MGI Symbol;Acc:MGI:2670962]	1	0	1	0.666667	0	0	0	0	2	0	2	1.33333	0	0	0	0	ENSMUSP00000115227, ENSMUSP00000116717, ENSMUSP00000123233
ENSMUSP00000054004				1	0	2	1	0	0	0	0	1	0	3	1.33333	0	0	0	0
ENSMUSP00000054201	ENSMUSP00000054201	Nudt16l1	nudix (nucleoside diphosphate linked moiety X)-type motif 16-like 1 [Source:MGI Symbol;Acc:MGI:1914161]	1	1	0	0.666667	0	0	0	0	2	2	0	1.33333	0	0	0	0	ENSMUSP00000111512
ENSMUSP00000057817	ENSMUSP00000057817	Zfp574	zinc finger protein 574 [Source:MGI Symbol;Acc:MGI:2442951]	1	1	0	0.666667	0	0	0	0	1	3	0	1.33333	0	0	0	0
ENSMUSP00000071214	ENSMUSP00000071214	Eif2s1	eukaryotic translation initiation factor 2, subunit 1 alpha [Source:MGI Symbol;Acc:MGI:95299]	1	2	0	1	0	0	0	0	1	3	0	1.33333	0	0	0	0
ENSMUSP00000072538	ENSMUSP00000072538	Col18a1	collagen, type XVIII, alpha 1 [Source:MGI Symbol;Acc:MGI:88451]	2	1	0	1	0	0	0	0	3	1	0	1.33333	0	0	0	0	ENSMUSP00000080358, ENSMUSP00000101049
ENSMUSP00000079379	ENSMUSP00000079379	Abce1	ATP-binding cassette, sub-family E (OABP), member 1 [Source:MGI Symbol;Acc:MGI:1195458]	2	1	1	1.33333	0	0	0	0	2	1	1	1.33333	0	0	0	0
ENSMUSP00000081232	ENSMUSP00000081232	Eif4g3	eukaryotic translation initiation factor 4 gamma, 3 [Source:MGI Symbol;Acc:MGI:1923935]	1	1	1	1	0	0	0	0	2	1	1	1.33333	0	0	0	0	ENSMUSP00000081233, ENSMUSP00000101457, ENSMUSP00000101458, ENSMUSP00000115946
ENSMUSP00000084799	ENSMUSP00000084799	Nif3l1	Ngg1 interacting factor 3-like 1 (S. pombe) [Source:MGI Symbol;Acc:MGI:1929485]	1	2	0	1	0	0	0	0	1	3	0	1.33333	0	0	0	0
ENSMUSP00000093424	ENSMUSP00000093424	Tia1	cytotoxic granule-associated RNA binding protein 1 [Source:MGI Symbol;Acc:MGI:107914]	1	1	1	1	0	0	0	0	1	2	1	1.33333	0	0	0	0	ENSMUSP00000093425, ENSMUSP00000093426, ENSMUSP00000109342, ENSMUSP00000118558
ENSMUSP00000095224	ENSMUSP00000095224	Gm1614	predicted gene 1614 [Source:MGI Symbol;Acc:MGI:2686460]	2	1	1	1.33333	0	0	0	0	2	1	1	1.33333	0	0	0	0
ENSMUSP00000097444	ENSMUSP00000097444	Prep	prolyl endopeptidase [Source:MGI Symbol;Acc:MGI:1270863]	2	1	1	1.33333	0	0	0	0	2	1	1	1.33333	0	0	0	0
ENSMUSP00000111822				0	1	1	0.666667	0	0	0	0	0	2	2	1.33333	0	0	0	0
ENSMUSP00000116898	ENSMUSP00000116898	Ganc	glucosidase, alpha; neutral C [Source:MGI Symbol;Acc:MGI:1923301]	1	1	0	0.666667	0	0	0	0	2	2	0	1.33333	0	0	0	0
ENSMUSP00000117808	ENSMUSP00000117808	4932438A13Rik	RIKEN cDNA 4932438A13 gene [Source:MGI Symbol;Acc:MGI:2444631]	1	2	1	1.33333	0	0	0	0	1	2	1	1.33333	0	0	0	0
ENSMUSP00000120154	ENSMUSP00000120154	Ggct	gamma-glutamyl cyclotransferase [Source:MGI Symbol;Acc:MGI:95700]	1	1	2	1.33333	0	0	0	0	1	1	2	1.33333	0	0	0	0
ENSMUSP00000037206	ENSMUSP00000037206	Fkbp1a	FK506 binding protein 1a [Source:MGI Symbol;Acc:MGI:95541]	1	1	0	0.666667	4	3	4	3.66667	2	1	0	1	19	25	13	19
ENSMUSP00000023710	ENSMUSP00000023710	Krt71	keratin 71 [Source:MGI Symbol;Acc:MGI:1861586]	1	1	0	0.666667	1	3	1	1.66667	2	1	0	1	8	10	12	10
ENSMUSP00000085335	ENSMUSP00000085335	Krt74	keratin 74 [Source:MGI Symbol;Acc:MGI:3629975]	1	1	0	0.666667	1	2	1	1.33333	2	1	0	1	8	9	12	9.66667
ENSMUSP00000005185	ENSMUSP00000005185	Cstb	cystatin B [Source:MGI Symbol;Acc:MGI:109514]	1	1	1	1	2	1	2	1.66667	1	1	1	1	4	2	3	3
ENSMUSP00000011450	ENSMUSP00000011450	Sugp1	SURP and G patch domain containing 1 [Source:MGI Symbol;Acc:MGI:1917866]	1	0	2	1	1	1	1	1	1	0	2	1	1	2	5	2.66667
ENSMUSP00000030154	ENSMUSP00000030154	Nudt2	nudix (nucleoside diphosphate linked moiety X)-type motif 2 [Source:MGI Symbol;Acc:MGI:1913651]	1	1	0	0.666667	1	1	1	1	2	1	0	1	2	4	2	2.66667
ENSMUSP00000084460	ENSMUSP00000084460	Ppp1r10	protein phosphatase 1, regulatory subunit 10 [Source:MGI Symbol;Acc:MGI:1289273]	0	2	1	1	1	1	1	1	0	2	1	1	5	1	2	2.66667
ENSMUSP00000008537	ENSMUSP00000008537	Carhsp1	calcium regulated heat stable protein 1 [Source:MGI Symbol;Acc:MGI:1196368]	2	0	0	0.666667	1	1	2	1.33333	3	0	0	1	2	3	2	2.33333
ENSMUSP00000028382	ENSMUSP00000028382	Nup35	nucleoporin 35 [Source:MGI Symbol;Acc:MGI:1916732]	1	1	1	1	1	1	1	1	1	1	1	1	2	2	1	1.66667	ENSMUSP00000107385, ENSMUSP00000122132
sp|K1HB_HUMAN				1	1	1	1	3	0	1	1.33333	1	1	1	1	3	0	2	1.66667
ENSMUSP00000003156	ENSMUSP00000003156	Atp5d	ATP synthase, H+ transporting, mitochondrial F1 complex, delta subunit [Source:MGI Symbol;Acc:MGI:1913293]	2	0	1	1	1	0	1	0.666667	2	0	1	1	3	0	1	1.33333	ENSMUSP00000101006
ENSMUSP00000099867	ENSMUSP00000099867	Myh7	myosin, heavy polypeptide 7, cardiac muscle, beta [Source:MGI Symbol;Acc:MGI:2155600]	0	0	3	1	0	2	1	1	0	0	3	1	0	3	1	1.33333
ENSMUSP00000007257	ENSMUSP00000007257	Clic1	chloride intracellular channel 1 [Source:MGI Symbol;Acc:MGI:2148924]	1	1	0	0.666667	1	1	0	0.666667	2	1	0	1	1	2	0	1
ENSMUSP00000043555	ENSMUSP00000043555	Smg6	Smg-6 homolog, nonsense mediated mRNA decay factor (C. elegans) [Source:MGI Symbol;Acc:MGI:2144117]	0	1	1	0.666667	1	1	1	1	0	1	2	1	1	1	1	1
ENSMUSP00000082156	ENSMUSP00000082156	Unc79	unc-79 homolog (C. elegans) [Source:MGI Symbol;Acc:MGI:2684729]	1	0	1	0.666667	1	0	2	1	1	0	2	1	1	0	2	1	ENSMUSP00000098659
ENSMUSP00000005964	ENSMUSP00000005964	Adh5	alcohol dehydrogenase 5 (class III), chi polypeptide [Source:MGI Symbol;Acc:MGI:87929]	0	1	2	1	1	1	0	0.666667	0	1	2	1	1	1	0	0.666667
ENSMUSP00000040465	ENSMUSP00000040465	Abca13	ATP-binding cassette, sub-family A (ABC1), member 13 [Source:MGI Symbol;Acc:MGI:2388707]	0	1	1	0.666667	1	1	0	0.666667	0	1	2	1	1	1	0	0.666667
ENSMUSP00000041800	ENSMUSP00000041800	E130309D02Rik	RIKEN cDNA E130309D02 gene [Source:MGI Symbol;Acc:MGI:2442621]	1	0	1	0.666667	0	1	1	0.666667	1	0	2	1	0	1	1	0.666667
ENSMUSP00000074436	ENSMUSP00000074436	Hp	haptoglobin [Source:MGI Symbol;Acc:MGI:96211]	1	0	1	0.666667	1	1	0	0.666667	2	0	1	1	1	1	0	0.666667	ENSMUSP00000112125
ENSMUSP00000003366	ENSMUSP00000003366	Dlgap1	discs, large (Drosophila) homolog-associated protein 1 [Source:MGI Symbol;Acc:MGI:1346065]	1	0	1	0.666667	0	1	0	0.333333	2	0	1	1	0	1	0	0.333333	ENSMUSP00000052858, ENSMUSP00000116716, ENSMUSP00000118497, ENSMUSP00000122896
ENSMUSP00000018632	ENSMUSP00000018632	Myh4	myosin, heavy polypeptide 4, skeletal muscle [Source:MGI Symbol;Acc:MGI:1339713]	0	0	3	1	0	1	0	0.333333	0	0	3	1	0	1	0	0.333333
ENSMUSP00000019038	ENSMUSP00000019038	2012-09-09	septin 9 [Source:MGI Symbol;Acc:MGI:1858222]	1	1	0	0.666667	0	1	0	0.333333	1	2	0	1	0	1	0	0.333333	ENSMUSP00000091435, ENSMUSP00000097767, ENSMUSP00000101956, ENSMUSP00000101958, ENSMUSP00000101961
ENSMUSP00000020769	ENSMUSP00000020769	Dbnl	drebrin-like [Source:MGI Symbol;Acc:MGI:700006]	0	0	2	0.666667	1	0	0	0.333333	0	0	3	1	1	0	0	0.333333	ENSMUSP00000099992, ENSMUSP00000105471
ENSMUSP00000023873	ENSMUSP00000023873	Prmt5	protein arginine N-methyltransferase 5 [Source:MGI Symbol;Acc:MGI:1351645]	2	0	1	1	0	1	0	0.333333	2	0	1	1	0	1	0	0.333333
ENSMUSP00000027271	ENSMUSP00000027271	Inpp1	inositol polyphosphate-1-phosphatase [Source:MGI Symbol;Acc:MGI:104848]	1	0	1	0.666667	0	0	1	0.333333	2	0	1	1	0	0	1	0.333333
ENSMUSP00000037233	ENSMUSP00000037233	Zfp292	zinc finger protein 292 [Source:MGI Symbol;Acc:MGI:1353423]	0	1	1	0.666667	1	0	0	0.333333	0	2	1	1	1	0	0	0.333333	ENSMUSP00000095766
ENSMUSP00000081000	ENSMUSP00000081000	mt-Nd4	mitochondrially encoded NADH dehydrogenase 4 [Source:MGI Symbol;Acc:MGI:102498]	1	1	0	0.666667	1	0	0	0.333333	2	1	0	1	1	0	0	0.333333
ENSMUSP00000104483				2	0	0	0.666667	0	1	0	0.333333	3	0	0	1	0	1	0	0.333333	ENSMUSP00000104484, ENSMUSP00000115291
ENSMUSP00000002839	ENSMUSP00000002839	Ppp2r5d	protein phosphatase 2, regulatory subunit B (B56), delta isoform [Source:MGI Symbol;Acc:MGI:2388481]	0	1	2	1	0	0	0	0	0	1	2	1	0	0	0	0
ENSMUSP00000003117	ENSMUSP00000003117	Ap1m1	adaptor-related protein complex AP-1, mu subunit 1 [Source:MGI Symbol;Acc:MGI:102776]	1	2	0	1	0	0	0	0	1	2	0	1	0	0	0	0
ENSMUSP00000003369	ENSMUSP00000003369	Plag1	pleiomorphic adenoma gene 1 [Source:MGI Symbol;Acc:MGI:1891916]	1	0	1	0.666667	0	0	0	0	2	0	1	1	0	0	0	0
ENSMUSP00000004478				0	1	1	0.666667	0	0	0	0	0	1	2	1	0	0	0	0
ENSMUSP00000006424	ENSMUSP00000006424	Mob1b	MOB kinase activator 1B [Source:MGI Symbol;Acc:MGI:1915723]	1	0	2	1	0	0	0	0	1	0	2	1	0	0	0	0	ENSMUSP00000054452, ENSMUSP00000098802, ENSMUSP00000108851, ENSMUSP00000108855
ENSMUSP00000016138	ENSMUSP00000016138	Fnta	farnesyltransferase, CAAX box, alpha [Source:MGI Symbol;Acc:MGI:104683]	1	1	1	1	0	0	0	0	1	1	1	1	0	0	0	0
ENSMUSP00000020741	ENSMUSP00000020741	Drg1	developmentally regulated GTP binding protein 1 [Source:MGI Symbol;Acc:MGI:1343297]	0	1	1	0.666667	0	0	0	0	0	1	2	1	0	0	0	0
ENSMUSP00000020920	ENSMUSP00000020920	Rgs9	regulator of G-protein signaling 9 [Source:MGI Symbol;Acc:MGI:1338824]	1	1	0	0.666667	0	0	0	0	1	2	0	1	0	0	0	0
ENSMUSP00000021040	ENSMUSP00000021040	Cct6b	chaperonin containing Tcp1, subunit 6b (zeta) [Source:MGI Symbol;Acc:MGI:1329013]	0	1	1	0.666667	0	0	0	0	0	1	2	1	0	0	0	0
ENSMUSP00000021049	ENSMUSP00000021049	Psmc5	protease (prosome, macropain) 26S subunit, ATPase 5 [Source:MGI Symbol;Acc:MGI:105047]	1	1	0	0.666667	0	0	0	0	1	2	0	1	0	0	0	0
ENSMUSP00000021282	ENSMUSP00000021282	Pfas	phosphoribosylformylglycinamidine synthase (FGAR amidotransferase) [Source:MGI Symbol;Acc:MGI:2684864]	1	1	0	0.666667	0	0	0	0	2	1	0	1	0	0	0	0	ENSMUSP00000104308
ENSMUSP00000021466	ENSMUSP00000021466	Atl1	atlastin GTPase 1 [Source:MGI Symbol;Acc:MGI:1921241]	1	0	1	0.666667	0	0	0	0	1	0	2	1	0	0	0	0
ENSMUSP00000021642	ENSMUSP00000021642	Rgs6	regulator of G-protein signaling 6 [Source:MGI Symbol;Acc:MGI:1354730]	1	1	0	0.666667	0	0	0	0	2	1	0	1	0	0	0	0
ENSMUSP00000022281	ENSMUSP00000022281	Skiv2l2	superkiller viralicidic activity 2-like 2 (S. cerevisiae) [Source:MGI Symbol;Acc:MGI:1919448]	1	1	0	0.666667	0	0	0	0	1	2	0	1	0	0	0	0
ENSMUSP00000022899				1	0	2	1	0	0	0	0	1	0	2	1	0	0	0	0	ENSMUSP00000105965
ENSMUSP00000023538	ENSMUSP00000023538	Mylk	myosin, light polypeptide kinase [Source:MGI Symbol;Acc:MGI:894806]	0	0	2	0.666667	0	0	0	0	0	0	3	1	0	0	0	0
ENSMUSP00000025505	ENSMUSP00000025505	Dctn4	dynactin 4 [Source:MGI Symbol;Acc:MGI:1914915]	1	1	0	0.666667	0	0	0	0	1	2	0	1	0	0	0	0	ENSMUSP00000110981
ENSMUSP00000025989	ENSMUSP00000025989	Tm9sf3	transmembrane 9 superfamily member 3 [Source:MGI Symbol;Acc:MGI:1914262]	0	1	1	0.666667	0	0	0	0	0	2	1	1	0	0	0	0	ENSMUSP00000066958
ENSMUSP00000026841	ENSMUSP00000026841	Hadhb	hydroxyacyl-Coenzyme A dehydrogenase/3-ketoacyl-Coenzyme A thiolase/enoyl-Coenzyme A hydratase (trifunctional protein), beta subunit [Source:MGI Symbol;Acc:MGI:2136381]	2	0	0	0.666667	0	0	0	0	3	0	0	1	0	0	0	0	ENSMUSP00000110431, ENSMUSP00000110434
ENSMUSP00000027777	ENSMUSP00000027777	Parp1	poly (ADP-ribose) polymerase family, member 1 [Source:MGI Symbol;Acc:MGI:1340806]	1	1	0	0.666667	0	0	0	0	2	1	0	1	0	0	0	0
ENSMUSP00000028511	ENSMUSP00000028511	Mtx2	metaxin 2 [Source:MGI Symbol;Acc:MGI:1859652]	1	1	1	1	0	0	0	0	1	1	1	1	0	0	0	0	ENSMUSP00000107605
ENSMUSP00000029635	ENSMUSP00000029635	Gucy1b3	guanylate cyclase 1, soluble, beta 3 [Source:MGI Symbol;Acc:MGI:1860604]	0	1	1	0.666667	0	0	0	0	0	2	1	1	0	0	0	0
ENSMUSP00000029794	ENSMUSP00000029794	Them5	thioesterase superfamily member 5 [Source:MGI Symbol;Acc:MGI:1913448]	0	0	1	0.333333	0	0	0	0	0	0	3	1	0	0	0	0
ENSMUSP00000029815	ENSMUSP00000029815	Cisd2	CDGSH iron sulfur domain 2 [Source:MGI Symbol;Acc:MGI:1914256]	1	1	1	1	0	0	0	0	1	1	1	1	0	0	0	0	ENSMUSP00000113842
ENSMUSP00000030739	ENSMUSP00000030739	Epb4.1	erythrocyte protein band 4.1 [Source:MGI Symbol;Acc:MGI:95401]	1	1	1	1	0	0	0	0	1	1	1	1	0	0	0	0	ENSMUSP00000060375, ENSMUSP00000081274, ENSMUSP00000095470, ENSMUSP00000101589, ENSMUSP00000101590, ENSMUSP00000101592, ENSMUSP00000101595, ENSMUSP00000101600, ENSMUSP00000101601, ENSMUSP00000101602, ENSMUSP00000120236, ENSMUSP00000123623
ENSMUSP00000034707	ENSMUSP00000034707	Smarca4	SWI/SNF related, matrix associated, actin dependent regulator of chromatin, subfamily a, member 4 [Source:MGI Symbol;Acc:MGI:88192]	1	0	1	0.666667	0	0	0	0	1	0	2	1	0	0	0	0	ENSMUSP00000096547
ENSMUSP00000037251	ENSMUSP00000037251	Dhx8	DEAH (Asp-Glu-Ala-His) box polypeptide 8 [Source:MGI Symbol;Acc:MGI:1306823]	0	1	1	0.666667	0	0	0	0	0	2	1	1	0	0	0	0	ENSMUSP00000102799, ENSMUSP00000119430
ENSMUSP00000041260	ENSMUSP00000041260	Aldh1b1	aldehyde dehydrogenase 1 family, member B1 [Source:MGI Symbol;Acc:MGI:1919785]	1	1	0	0.666667	0	0	0	0	2	1	0	1	0	0	0	0
ENSMUSP00000041828	ENSMUSP00000041828	Sorcs2	sortilin-related VPS10 domain containing receptor 2 [Source:MGI Symbol;Acc:MGI:1932289]	2	1	0	1	0	0	0	0	2	1	0	1	0	0	0	0
ENSMUSP00000041968	ENSMUSP00000041968	Psmd7	proteasome (prosome, macropain) 26S subunit, non-ATPase, 7 [Source:MGI Symbol;Acc:MGI:1351511]	0	0	2	0.666667	0	0	0	0	0	0	3	1	0	0	0	0
ENSMUSP00000047113	ENSMUSP00000047113	Ahdc1	AT hook, DNA binding motif, containing 1 [Source:MGI Symbol;Acc:MGI:2444218]	1	1	1	1	0	0	0	0	1	1	1	1	0	0	0	0	ENSMUSP00000101534, ENSMUSP00000101535, ENSMUSP00000101536
ENSMUSP00000047712	ENSMUSP00000047712	Cbr3	carbonyl reductase 3 [Source:MGI Symbol;Acc:MGI:1309992]	1	2	0	1	0	0	0	0	1	2	0	1	0	0	0	0
ENSMUSP00000051643	ENSMUSP00000051643	Dnajc11	DnaJ (Hsp40) homolog, subfamily C, member 11 [Source:MGI Symbol;Acc:MGI:2443386]	1	0	2	1	0	0	0	0	1	0	2	1	0	0	0	0
ENSMUSP00000051935	ENSMUSP00000051935	Bzw1	basic leucine zipper and W2 domains 1 [Source:MGI Symbol;Acc:MGI:1914132]	1	1	0	0.666667	0	0	0	0	1	2	0	1	0	0	0	0
ENSMUSP00000054782	ENSMUSP00000054782	Pgm2l1	phosphoglucomutase 2-like 1 [Source:MGI Symbol;Acc:MGI:1918224]	1	1	1	1	0	0	0	0	1	1	1	1	0	0	0	0	ENSMUSP00000081998
ENSMUSP00000057294	ENSMUSP00000057294	Nrxn1	neurexin I [Source:MGI Symbol;Acc:MGI:1096391]	1	1	1	1	0	0	0	0	1	1	1	1	0	0	0	0
ENSMUSP00000060054	ENSMUSP00000060054	Chd4	chromodomain helicase DNA binding protein 4 [Source:MGI Symbol;Acc:MGI:1344380]	2	0	1	1	0	0	0	0	2	0	1	1	0	0	0	0	ENSMUSP00000108009, ENSMUSP00000108011
ENSMUSP00000060342	ENSMUSP00000060342	Ap3m2	adaptor-related protein complex 3, mu 2 subunit [Source:MGI Symbol;Acc:MGI:1929214]	0	0	2	0.666667	0	0	0	0	0	0	3	1	0	0	0	0
ENSMUSP00000061616	ENSMUSP00000061616	Eif5	eukaryotic translation initiation factor 5 [Source:MGI Symbol;Acc:MGI:95309]	1	1	0	0.666667	0	0	0	0	1	2	0	1	0	0	0	0	ENSMUSP00000074018
ENSMUSP00000062884	ENSMUSP00000062884	Gdf6	growth differentiation factor 6 [Source:MGI Symbol;Acc:MGI:95689]	1	1	0	0.666667	0	0	0	0	2	1	0	1	0	0	0	0
ENSMUSP00000066092	ENSMUSP00000066092	Ech1	enoyl coenzyme A hydratase 1, peroxisomal [Source:MGI Symbol;Acc:MGI:1858208]	1	1	1	1	0	0	0	0	1	1	1	1	0	0	0	0
ENSMUSP00000066209	ENSMUSP00000066209	Lck	lymphocyte protein tyrosine kinase [Source:MGI Symbol;Acc:MGI:96756]	1	1	0	0.666667	0	0	0	0	2	1	0	1	0	0	0	0	ENSMUSP00000099656
ENSMUSP00000066839	ENSMUSP00000066839	Fkbp2	FK506 binding protein 2 [Source:MGI Symbol;Acc:MGI:95542]	0	2	1	1	0	0	0	0	0	2	1	1	0	0	0	0
ENSMUSP00000069432	ENSMUSP00000069432	Gcn1l1	GCN1 general control of amino-acid synthesis 1-like 1 (yeast) [Source:MGI Symbol;Acc:MGI:2444248]	1	1	1	1	0	0	0	0	1	1	1	1	0	0	0	0
ENSMUSP00000069751	ENSMUSP00000069751	Dnahc5	dynein, axonemal, heavy chain 5 [Source:MGI Symbol;Acc:MGI:107718]	1	1	0	0.666667	0	0	0	0	2	1	0	1	0	0	0	0
ENSMUSP00000070596	ENSMUSP00000070596	Pfdn4	prefoldin 4 [Source:MGI Symbol;Acc:MGI:1923512]	1	0	1	0.666667	0	0	0	0	1	0	2	1	0	0	0	0	ENSMUSP00000074596, ENSMUSP00000104775, ENSMUSP00000104776
ENSMUSP00000071370	ENSMUSP00000071370	Nhlrc2	NHL repeat containing 2 [Source:MGI Symbol;Acc:MGI:1914116]	0	1	2	1	0	0	0	0	0	1	2	1	0	0	0	0
ENSMUSP00000071569	ENSMUSP00000071569	Mdn1	midasin homolog (yeast) [Source:MGI Symbol;Acc:MGI:1926159]	1	1	1	1	0	0	0	0	1	1	1	1	0	0	0	0
ENSMUSP00000073686	ENSMUSP00000073686	Acp1	acid phosphatase 1, soluble [Source:MGI Symbol;Acc:MGI:87881]	0	1	1	0.666667	0	0	0	0	0	2	1	1	0	0	0	0	ENSMUSP00000106509
ENSMUSP00000075157	ENSMUSP00000075157	Ddx4	DEAD (Asp-Glu-Ala-Asp) box polypeptide 4 [Source:MGI Symbol;Acc:MGI:102670]	0	1	0	0.333333	0	0	0	0	0	3	0	1	0	0	0	0	ENSMUSP00000096769
ENSMUSP00000076521	ENSMUSP00000076521	Pdia4	protein disulfide isomerase associated 4 [Source:MGI Symbol;Acc:MGI:104864]	2	2	0	1.33333	0	0	0	0	2	1	0	1	0	0	0	0
ENSMUSP00000078292	ENSMUSP00000078292	Cpne1	copine I [Source:MGI Symbol;Acc:MGI:2386621]	1	1	0	0.666667	0	0	0	0	2	1	0	1	0	0	0	0	ENSMUSP00000105236, ENSMUSP00000105237, ENSMUSP00000122994
ENSMUSP00000080266	ENSMUSP00000080266	Tcea1	transcription elongation factor A (SII) 1 [Source:MGI Symbol;Acc:MGI:1196624]	1	1	0	0.666667	0	0	0	0	1	2	0	1	0	0	0	0
ENSMUSP00000080741	ENSMUSP00000080741	Rpl38	ribosomal protein L38 [Source:MGI Symbol;Acc:MGI:1914921]	0	1	2	1	0	0	0	0	0	1	2	1	0	0	0	0	ENSMUSP00000102209, ENSMUSP00000102211, ENSMUSP00000102213
ENSMUSP00000089777	ENSMUSP00000089777	Fam38a	family with sequence similarity 38, member A [Source:MGI Symbol;Acc:MGI:3603204]	1	1	1	1	0	0	0	0	1	1	1	1	0	0	0	0
ENSMUSP00000093762	ENSMUSP00000093762	Tagln3	transgelin 3 [Source:MGI Symbol;Acc:MGI:1926784]	0	0	2	0.666667	0	0	0	0	0	0	3	1	0	0	0	0
ENSMUSP00000097600	ENSMUSP00000097600	1600021P15Rik	RIKEN cDNA 1600021P15 gene [Source:MGI Symbol;Acc:MGI:1917028]	2	0	1	1	0	0	0	0	2	0	1	1	0	0	0	0
ENSMUSP00000099487	ENSMUSP00000099487	Nop56	NOP56 ribonucleoprotein homolog (yeast) [Source:MGI Symbol;Acc:MGI:1914384]	1	1	0	0.666667	1	1	1	1	1	1	0	0.666667	9	8	8	8.33333
ENSMUSP00000059159	ENSMUSP00000059159	Aspm	asp (abnormal spindle)-like, microcephaly associated (Drosophila) [Source:MGI Symbol;Acc:MGI:1334448]	1	0	0	0.333333	1	1	1	1	2	0	0	0.666667	8	2	4	4.66667	ENSMUSP00000095162
ENSMUSP00000049708	ENSMUSP00000049708	Gpr158	G protein-coupled receptor 158 [Source:MGI Symbol;Acc:MGI:2441697]	2	0	0	0.666667	1	1	2	1.33333	2	0	0	0.666667	1	1	2	1.33333
ENSMUSP00000123478	ENSMUSP00000123478	Stoml2	stomatin (Epb7.2)-like 2 [Source:MGI Symbol;Acc:MGI:1913842]	1	0	1	0.666667	1	1	0	0.666667	1	0	1	0.666667	2	2	0	1.33333
ENSMUSP00000064876	ENSMUSP00000064876	Cadps2	Ca2+-dependent activator protein for secretion 2 [Source:MGI Symbol;Acc:MGI:2443963]	0	2	0	0.666667	2	0	1	1	0	2	0	0.666667	2	0	1	1	ENSMUSP00000111014, ENSMUSP00000111018
ENSMUSP00000099812	ENSMUSP00000099812	Wdsub1	WD repeat, SAM and U-box domain containing 1 [Source:MGI Symbol;Acc:MGI:1919387]	0	1	1	0.666667	1	0	1	0.666667	0	1	1	0.666667	2	0	1	1
sp|ALBU_HUMAN				1	0	0	0.333333	0	1	2	1	2	0	0	0.666667	0	1	2	1
sp|PDGFB_HUMAN				0	1	0	0.333333	0	1	2	1	0	2	0	0.666667	0	1	2	1
ENSMUSP00000023454	ENSMUSP00000023454	Dlg1	discs, large homolog 1 (Drosophila) [Source:MGI Symbol;Acc:MGI:107231]	1	1	0	0.666667	1	1	0	0.666667	1	1	0	0.666667	1	1	0	0.666667	ENSMUSP00000064280, ENSMUSP00000097581, ENSMUSP00000110850, ENSMUSP00000110855, ENSMUSP00000110859, ENSMUSP00000110862
ENSMUSP00000023564	ENSMUSP00000023564	Tra2b	transformer 2 beta homolog (Drosophila) [Source:MGI Symbol;Acc:MGI:106016]	0	0	1	0.333333	1	1	0	0.666667	0	0	2	0.666667	1	1	0	0.666667
ENSMUSP00000027151	ENSMUSP00000027151	Myl1	myosin, light polypeptide 1 [Source:MGI Symbol;Acc:MGI:97269]	0	1	1	0.666667	0	1	1	0.666667	0	1	1	0.666667	0	1	1	0.666667
ENSMUSP00000039507	ENSMUSP00000039507	Macrod1	MACRO domain containing 1 [Source:MGI Symbol;Acc:MGI:2147583]	1	0	0	0.333333	1	0	1	0.666667	2	0	0	0.666667	1	0	1	0.666667
ENSMUSP00000054499	ENSMUSP00000054499	Fn1	fibronectin 1 [Source:MGI Symbol;Acc:MGI:95566]	1	1	0	0.666667	0	1	1	0.666667	1	1	0	0.666667	0	1	1	0.666667	ENSMUSP00000084509, ENSMUSP00000095306
ENSMUSP00000068790	ENSMUSP00000068790	Zzef1	zinc finger, ZZ-type with EF hand domain 1 [Source:MGI Symbol;Acc:MGI:2444286]	0	1	0	0.333333	0	1	0	0.333333	0	2	0	0.666667	0	2	0	0.666667
ENSMUSP00000088451	ENSMUSP00000088451	Ash1l	ash1 (absent, small, or homeotic)-like (Drosophila) [Source:MGI Symbol;Acc:MGI:2183158]	0	1	1	0.666667	0	0	1	0.333333	0	1	1	0.666667	0	0	2	0.666667
ENSMUSP00000118776	ENSMUSP00000118776	Dpm1	dolichol-phosphate (beta-D) mannosyltransferase 1 [Source:MGI Symbol;Acc:MGI:1330239]	0	0	1	0.333333	0	1	1	0.666667	0	0	2	0.666667	0	1	1	0.666667	ENSMUSP00000120219
ENSMUSP00000007301	ENSMUSP00000007301	Myh3	myosin, heavy polypeptide 3, skeletal muscle, embryonic [Source:MGI Symbol;Acc:MGI:1339709]	0	0	2	0.666667	1	0	0	0.333333	0	0	2	0.666667	1	0	0	0.333333	ENSMUSP00000104329
ENSMUSP00000016678	ENSMUSP00000016678	Lamp2	lysosomal-associated membrane protein 2 [Source:MGI Symbol;Acc:MGI:96748]	1	0	1	0.666667	1	0	0	0.333333	1	0	1	0.666667	1	0	0	0.333333	ENSMUSP00000052283, ENSMUSP00000074448
ENSMUSP00000021231	ENSMUSP00000021231	Abcc3	ATP-binding cassette, sub-family C (CFTR/MRP), member 3 [Source:MGI Symbol;Acc:MGI:1923658]	1	0	1	0.666667	0	1	0	0.333333	1	0	1	0.666667	0	1	0	0.333333	ENSMUSP00000103436
ENSMUSP00000023008	ENSMUSP00000023008	Asap1	ArfGAP with SH3 domain, ankyrin repeat and PH domain1 [Source:MGI Symbol;Acc:MGI:1342335]	1	1	0	0.666667	0	1	0	0.333333	1	1	0	0.666667	0	1	0	0.333333	ENSMUSP00000105741, ENSMUSP00000105742
ENSMUSP00000023083	ENSMUSP00000023083	Cyp2d22	cytochrome P450, family 2, subfamily d, polypeptide 22 [Source:MGI Symbol;Acc:MGI:1929474]	0	0	1	0.333333	1	0	0	0.333333	0	0	2	0.666667	1	0	0	0.333333
ENSMUSP00000024988	ENSMUSP00000024988	C3	complement component 3 [Source:MGI Symbol;Acc:MGI:88227]	1	0	0	0.333333	0	0	1	0.333333	2	0	0	0.666667	0	0	1	0.333333
ENSMUSP00000025170	ENSMUSP00000025170	Wdr46	WD repeat domain 46 [Source:MGI Symbol;Acc:MGI:1931871]	0	1	0	0.333333	0	1	0	0.333333	0	2	0	0.666667	0	1	0	0.333333
ENSMUSP00000025786	ENSMUSP00000025786	Pacs1	phosphofurin acidic cluster sorting protein 1 [Source:MGI Symbol;Acc:MGI:1277113]	1	0	0	0.333333	0	1	0	0.333333	2	0	0	0.666667	0	1	0	0.333333
ENSMUSP00000025891	ENSMUSP00000025891	Capn1	calpain 1 [Source:MGI Symbol;Acc:MGI:88263]	0	0	1	0.333333	0	1	0	0.333333	0	0	2	0.666667	0	1	0	0.333333
ENSMUSP00000027642	ENSMUSP00000027642	Nek7	NIMA (never in mitosis gene a)-related expressed kinase 7 [Source:MGI Symbol;Acc:MGI:1890645]	1	1	0	0.666667	0	1	0	0.333333	1	1	0	0.666667	0	1	0	0.333333
ENSMUSP00000029214	ENSMUSP00000029214	Actl6a	actin-like 6A [Source:MGI Symbol;Acc:MGI:1861453]	0	1	0	0.333333	0	1	0	0.333333	0	2	0	0.666667	0	1	0	0.333333	ENSMUSP00000114317
ENSMUSP00000038350	ENSMUSP00000038350	Scamp2	secretory carrier membrane protein 2 [Source:MGI Symbol;Acc:MGI:1346518]	1	0	1	0.666667	0	1	0	0.333333	1	0	1	0.666667	0	1	0	0.333333
ENSMUSP00000039253	ENSMUSP00000039253	Tnr	tenascin R [Source:MGI Symbol;Acc:MGI:99516]	0	0	1	0.333333	0	1	0	0.333333	0	0	2	0.666667	0	1	0	0.333333	ENSMUSP00000107298
ENSMUSP00000040287	ENSMUSP00000040287	Tnrc18	trinucleotide repeat containing 18 [Source:MGI Symbol;Acc:MGI:3648294]	1	0	1	0.666667	0	1	0	0.333333	1	0	1	0.666667	0	1	0	0.333333	ENSMUSP00000114769, ENSMUSP00000117651
ENSMUSP00000042150	ENSMUSP00000042150	Rras	Harvey rat sarcoma oncogene, subgroup R [Source:MGI Symbol;Acc:MGI:98179]	0	1	0	0.333333	0	1	0	0.333333	0	2	0	0.666667	0	1	0	0.333333
ENSMUSP00000043957	ENSMUSP00000043957	Lama1	laminin, alpha 1 [Source:MGI Symbol;Acc:MGI:99892]	1	0	1	0.666667	0	1	0	0.333333	1	0	1	0.666667	0	1	0	0.333333
ENSMUSP00000044630	ENSMUSP00000044630	Lad1	ladinin [Source:MGI Symbol;Acc:MGI:109343]	0	1	1	0.666667	0	0	1	0.333333	0	1	1	0.666667	0	0	1	0.333333
ENSMUSP00000047329	ENSMUSP00000047329	Dnahc2	dynein, axonemal, heavy chain 2 [Source:MGI Symbol;Acc:MGI:107731]	1	1	0	0.666667	1	0	0	0.333333	1	1	0	0.666667	1	0	0	0.333333	ENSMUSP00000104299
ENSMUSP00000049528	ENSMUSP00000049528	Rbbp6	retinoblastoma binding protein 6 [Source:MGI Symbol;Acc:MGI:894835]	0	1	1	0.666667	0	1	0	0.333333	0	1	1	0.666667	0	1	0	0.333333	ENSMUSP00000071519
ENSMUSP00000058704	ENSMUSP00000058704	Myo1c	myosin IC [Source:MGI Symbol;Acc:MGI:106612]	1	0	1	0.666667	0	1	0	0.333333	1	0	1	0.666667	0	1	0	0.333333	ENSMUSP00000070388, ENSMUSP00000099562, ENSMUSP00000099563, ENSMUSP00000104069
ENSMUSP00000072458	ENSMUSP00000072458	Nrxn1	neurexin I [Source:MGI Symbol;Acc:MGI:1096391]	1	0	1	0.666667	1	0	0	0.333333	1	0	1	0.666667	1	0	0	0.333333
ENSMUSP00000079722	ENSMUSP00000079722	Thrap3	thyroid hormone receptor associated protein 3 [Source:MGI Symbol;Acc:MGI:2442637]	1	0	1	0.666667	1	0	0	0.333333	1	0	1	0.666667	1	0	0	0.333333	ENSMUSP00000101748
ENSMUSP00000086027	ENSMUSP00000086027	Htatsf1	HIV TAT specific factor 1 [Source:MGI Symbol;Acc:MGI:1919709]	1	0	1	0.666667	1	0	0	0.333333	1	0	1	0.666667	1	0	0	0.333333
ENSMUSP00000092075	ENSMUSP00000092075	Kif1c	kinesin family member 1C [Source:MGI Symbol;Acc:MGI:1098260]	1	0	0	0.333333	1	0	0	0.333333	2	0	0	0.666667	1	0	0	0.333333	ENSMUSP00000099614
ENSMUSP00000099348	ENSMUSP00000099348	Col9a3	collagen, type IX, alpha 3 [Source:MGI Symbol;Acc:MGI:894686]	0	1	1	0.666667	0	1	0	0.333333	0	1	1	0.666667	0	1	0	0.333333
ENSMUSP00000102564	ENSMUSP00000102564	Trpc2	transient receptor potential cation channel, subfamily C, member 2 [Source:MGI Symbol;Acc:MGI:109527]	0	1	0	0.333333	0	0	1	0.333333	0	2	0	0.666667	0	0	1	0.333333
sp|CAH1_HUMAN				0	2	0	0.666667	0	0	1	0.333333	0	2	0	0.666667	0	0	1	0.333333
ENSMUSP00000001242	ENSMUSP00000001242	D10Jhu81e	DNA segment, Chr 10, Johns Hopkins University 81 expressed [Source:MGI Symbol;Acc:MGI:1351861]	2	0	0	0.666667	0	0	0	0	2	0	0	0.666667	0	0	0	0
ENSMUSP00000001825	ENSMUSP00000001825	Chordc1	cysteine and histidine-rich domain (CHORD)-containing, zinc-binding protein 1 [Source:MGI Symbol;Acc:MGI:1914167]	1	0	1	0.666667	0	0	0	0	1	0	1	0.666667	0	0	0	0
ENSMUSP00000002095	ENSMUSP00000002095	Mll1	myeloid/lymphoid or mixed-lineage leukemia 1 [Source:MGI Symbol;Acc:MGI:96995]	0	0	2	0.666667	0	0	0	0	0	0	2	0.666667	0	0	0	0	ENSMUSP00000110337
ENSMUSP00000002911	ENSMUSP00000002911	Hdgfrp2	hepatoma-derived growth factor, related protein 2 [Source:MGI Symbol;Acc:MGI:1194492]	1	0	1	0.666667	0	0	0	0	1	0	1	0.666667	0	0	0	0
ENSMUSP00000002923	ENSMUSP00000002923	Adprh	ADP-ribosylarginine hydrolase [Source:MGI Symbol;Acc:MGI:1098234]	0	1	1	0.666667	0	0	0	0	0	1	1	0.666667	0	0	0	0
ENSMUSP00000003642	ENSMUSP00000003642	Klc4	kinesin light chain 4 [Source:MGI Symbol;Acc:MGI:1922014]	0	1	1	0.666667	0	0	0	0	0	1	1	0.666667	0	0	0	0	ENSMUSP00000021717, ENSMUSP00000025798, ENSMUSP00000065583, ENSMUSP00000082004, ENSMUSP00000082005, ENSMUSP00000109356, ENSMUSP00000109357, ENSMUSP00000109360, ENSMUSP00000112262, ENSMUSP00000113171, ENSMUSP00000113237, ENSMUSP00000113997
ENSMUSP00000004470	ENSMUSP00000004470	Utp20	UTP20, small subunit (SSU) processome component, homolog (yeast) [Source:MGI Symbol;Acc:MGI:1917933]	0	1	1	0.666667	0	0	0	0	0	1	1	0.666667	0	0	0	0
ENSMUSP00000006750	ENSMUSP00000006750	Rundc3a	RUN domain containing 3A [Source:MGI Symbol;Acc:MGI:1858752]	0	2	0	0.666667	0	0	0	0	0	2	0	0.666667	0	0	0	0	ENSMUSP00000102719, ENSMUSP00000102720, ENSMUSP00000102722
ENSMUSP00000010038	ENSMUSP00000010038	Snap47	synaptosomal-associated protein, 47 [Source:MGI Symbol;Acc:MGI:1915076]	0	1	1	0.666667	0	0	0	0	0	1	1	0.666667	0	0	0	0
ENSMUSP00000019625	ENSMUSP00000019625	Myh8	myosin, heavy polypeptide 8, skeletal muscle, perinatal [Source:MGI Symbol;Acc:MGI:1339712]	0	0	2	0.666667	0	0	0	0	0	0	2	0.666667	0	0	0	0
ENSMUSP00000020580	ENSMUSP00000020580	Polrmt	polymerase (RNA) mitochondrial (DNA directed) [Source:MGI Symbol;Acc:MGI:1915843]	0	1	1	0.666667	0	0	0	0	0	1	1	0.666667	0	0	0	0
ENSMUSP00000021471	ENSMUSP00000021471	Tmx1	thioredoxin-related transmembrane protein 1 [Source:MGI Symbol;Acc:MGI:1919986]	1	0	1	0.666667	0	0	0	0	1	0	1	0.666667	0	0	0	0
ENSMUSP00000021913	ENSMUSP00000021913	Auh	AU RNA binding protein/enoyl-coenzyme A hydratase [Source:MGI Symbol;Acc:MGI:1338011]	0	0	2	0.666667	0	0	0	0	0	0	2	0.666667	0	0	0	0
ENSMUSP00000022925	ENSMUSP00000022925	Eif3h	eukaryotic translation initiation factor 3, subunit H [Source:MGI Symbol;Acc:MGI:1915385]	1	0	1	0.666667	0	0	0	0	1	0	1	0.666667	0	0	0	0
ENSMUSP00000023088	ENSMUSP00000023088	Naga	N-acetyl galactosaminidase, alpha [Source:MGI Symbol;Acc:MGI:1261422]	1	1	0	0.666667	0	0	0	0	1	1	0	0.666667	0	0	0	0
ENSMUSP00000023189	ENSMUSP00000023189	Glyr1	glyoxylate reductase 1 homolog (Arabidopsis) [Source:MGI Symbol;Acc:MGI:1921272]	0	1	1	0.666667	0	0	0	0	0	1	1	0.666667	0	0	0	0	ENSMUSP00000111510
ENSMUSP00000024727	ENSMUSP00000024727	Cdc5l	cell division cycle 5-like (S. pombe) [Source:MGI Symbol;Acc:MGI:1918952]	0	1	0	0.333333	0	0	0	0	0	2	0	0.666667	0	0	0	0
ENSMUSP00000026027	ENSMUSP00000026027	Taf5	TAF5 RNA polymerase II, TATA box binding protein (TBP)-associated factor [Source:MGI Symbol;Acc:MGI:2442144]	1	0	1	0.666667	0	0	0	0	1	0	1	0.666667	0	0	0	0
ENSMUSP00000026485	ENSMUSP00000026485	Hdhd2	haloacid dehalogenase-like hydrolase domain containing 2 [Source:MGI Symbol;Acc:MGI:1924237]	1	0	1	0.666667	0	0	0	0	1	0	1	0.666667	0	0	0	0	ENSMUSP00000095129, ENSMUSP00000114212, ENSMUSP00000116243, ENSMUSP00000123320
ENSMUSP00000026610				1	0	0	0.333333	0	0	0	0	2	0	0	0.666667	0	0	0	0
ENSMUSP00000026991	ENSMUSP00000026991	Faf2	Fas associated factor family member 2 [Source:MGI Symbol;Acc:MGI:1923827]	1	0	1	0.666667	0	0	0	0	1	0	1	0.666667	0	0	0	0	ENSMUSP00000121182
ENSMUSP00000028752	ENSMUSP00000028752	Vps39	vacuolar protein sorting 39 (yeast) [Source:MGI Symbol;Acc:MGI:2443189]	2	0	0	0.666667	0	0	0	0	2	0	0	0.666667	0	0	0	0	ENSMUSP00000099559
ENSMUSP00000029303	ENSMUSP00000029303	Naa15	N(alpha)-acetyltransferase 15, NatA auxiliary subunit [Source:MGI Symbol;Acc:MGI:1922088]	0	0	1	0.333333	0	0	0	0	0	0	2	0.666667	0	0	0	0
ENSMUSP00000029405	ENSMUSP00000029405	Gmps	guanine monophosphate synthetase [Source:MGI Symbol;Acc:MGI:2448526]	1	1	0	0.666667	0	0	0	0	1	1	0	0.666667	0	0	0	0
ENSMUSP00000029483	ENSMUSP00000029483	Clcc1	chloride channel CLIC-like 1 [Source:MGI Symbol;Acc:MGI:2385186]	0	1	1	0.666667	0	0	0	0	0	1	1	0.666667	0	0	0	0	ENSMUSP00000102220, ENSMUSP00000102221, ENSMUSP00000102222, ENSMUSP00000102224
ENSMUSP00000029938	ENSMUSP00000029938	Gtf2b	general transcription factor IIB [Source:MGI Symbol;Acc:MGI:2385191]	1	0	1	0.666667	0	0	0	0	1	0	1	0.666667	0	0	0	0
ENSMUSP00000029941	ENSMUSP00000029941	Pdlim5	PDZ and LIM domain 5 [Source:MGI Symbol;Acc:MGI:1927489]	0	1	0	0.333333	0	0	0	0	0	2	0	0.666667	0	0	0	0
ENSMUSP00000030765	ENSMUSP00000030765	Padi2	peptidyl arginine deiminase, type II [Source:MGI Symbol;Acc:MGI:1338892]	1	0	1	0.666667	0	0	0	0	1	0	1	0.666667	0	0	0	0
ENSMUSP00000031288	ENSMUSP00000031288	Tfip11	tuftelin interacting protein 11 [Source:MGI Symbol;Acc:MGI:1930075]	0	1	1	0.666667	0	0	0	0	0	1	1	0.666667	0	0	0	0
ENSMUSP00000031590	ENSMUSP00000031590	Rbm19	RNA binding motif protein 19 [Source:MGI Symbol;Acc:MGI:1921361]	2	0	0	0.666667	0	0	0	0	2	0	0	0.666667	0	0	0	0
ENSMUSP00000031766	ENSMUSP00000031766	Asns	asparagine synthetase [Source:MGI Symbol;Acc:MGI:1350929]	1	0	1	0.666667	0	0	0	0	1	0	1	0.666667	0	0	0	0	ENSMUSP00000111204
ENSMUSP00000032114	ENSMUSP00000032114	Mogs	mannosyl-oligosaccharide glucosidase [Source:MGI Symbol;Acc:MGI:1929872]	2	0	0	0.666667	0	0	0	0	2	0	0	0.666667	0	0	0	0
ENSMUSP00000032179	ENSMUSP00000032179	Nup210	nucleoporin 210 [Source:MGI Symbol;Acc:MGI:1859555]	1	1	0	0.666667	0	0	0	0	1	1	0	0.666667	0	0	0	0	ENSMUSP00000109137
ENSMUSP00000033081	ENSMUSP00000033081	Fbxl19	F-box and leucine-rich repeat protein 19 [Source:MGI Symbol;Acc:MGI:3039600]	0	1	1	0.666667	0	0	0	0	0	1	1	0.666667	0	0	0	0	ENSMUSP00000101884
ENSMUSP00000034190	ENSMUSP00000034190	Vac14	Vac14 homolog (S. cerevisiae) [Source:MGI Symbol;Acc:MGI:2157980]	0	0	1	0.333333	0	0	0	0	0	0	2	0.666667	0	0	0	0
ENSMUSP00000034388	ENSMUSP00000034388	Vps4a	vacuolar protein sorting 4a (yeast) [Source:MGI Symbol;Acc:MGI:1890520]	1	1	0	0.666667	0	0	0	0	1	1	0	0.666667	0	0	0	0
ENSMUSP00000034815	ENSMUSP00000034815	Kif23	kinesin family member 23 [Source:MGI Symbol;Acc:MGI:1919069]	1	0	1	0.666667	0	0	0	0	1	0	1	0.666667	0	0	0	0
ENSMUSP00000034856	ENSMUSP00000034856	Mpi	mannose phosphate isomerase [Source:MGI Symbol;Acc:MGI:97075]	0	0	1	0.333333	0	0	0	0	0	0	2	0.666667	0	0	0	0
ENSMUSP00000035089	ENSMUSP00000035089	Clasp2	CLIP associating protein 2 [Source:MGI Symbol;Acc:MGI:1923749]	1	0	1	0.666667	0	0	0	0	1	0	1	0.666667	0	0	0	0	ENSMUSP00000107469
ENSMUSP00000036178	ENSMUSP00000036178	Mthfd1l	methylenetetrahydrofolate dehydrogenase (NADP+ dependent) 1-like [Source:MGI Symbol;Acc:MGI:1924836]	1	0	1	0.666667	0	0	0	0	1	0	1	0.666667	0	0	0	0	ENSMUSP00000101210, ENSMUSP00000112870, ENSMUSP00000112897
ENSMUSP00000037884	ENSMUSP00000037884	Tbc1d12	TBC1D12: TBC1 domain family, member 12 [Source:MGI Symbol;Acc:MGI:2384803]	2	0	0	0.666667	0	0	0	0	2	0	0	0.666667	0	0	0	0
ENSMUSP00000037970	ENSMUSP00000037970	Bmp2k	BMP2 inducible kinase [Source:MGI Symbol;Acc:MGI:2155456]	0	1	0	0.333333	0	0	0	0	0	2	0	0.666667	0	0	0	0
ENSMUSP00000038555	ENSMUSP00000038555	Pck2	phosphoenolpyruvate carboxykinase 2 (mitochondrial) [Source:MGI Symbol;Acc:MGI:1860456]	0	1	1	0.666667	0	0	0	0	0	1	1	0.666667	0	0	0	0
ENSMUSP00000038763	ENSMUSP00000038763	Pcca	propionyl-Coenzyme A carboxylase, alpha polypeptide [Source:MGI Symbol;Acc:MGI:97499]	1	1	0	0.666667	0	0	0	0	1	1	0	0.666667	0	0	0	0
ENSMUSP00000039114	ENSMUSP00000039114	Akr1b10	aldo-keto reductase family 1, member B10 (aldose reductase) [Source:MGI Symbol;Acc:MGI:1915111]	0	1	1	0.666667	0	0	0	0	0	1	1	0.666667	0	0	0	0	ENSMUSP00000110703
ENSMUSP00000039692	ENSMUSP00000039692	Ndufa7	NADH dehydrogenase (ubiquinone) 1 alpha subcomplex, 7 (B14.5a) [Source:MGI Symbol;Acc:MGI:1913666]	1	0	1	0.666667	0	0	0	0	1	0	1	0.666667	0	0	0	0
ENSMUSP00000040877	ENSMUSP00000040877	Lum	lumican [Source:MGI Symbol;Acc:MGI:109347]	2	0	0	0.666667	0	0	0	0	2	0	0	0.666667	0	0	0	0
ENSMUSP00000041377	ENSMUSP00000041377	5730590G19Rik	RIKEN cDNA 5730590G19 gene [Source:MGI Symbol;Acc:MGI:1924261]	1	0	1	0.666667	0	0	0	0	1	0	1	0.666667	0	0	0	0
ENSMUSP00000041652	ENSMUSP00000041652	Rpl21	ribosomal protein L21 [Source:MGI Symbol;Acc:MGI:1278340]	1	0	0	0.333333	0	0	0	0	2	0	0	0.666667	0	0	0	0	ENSMUSP00000072345, ENSMUSP00000072546, ENSMUSP00000073092, ENSMUSP00000073998, ENSMUSP00000074380, ENSMUSP00000077602, ENSMUSP00000078446, ENSMUSP00000079112, ENSMUSP00000079245, ENSMUSP00000082241, ENSMUSP00000087218, ENSMUSP00000092902, ENSMUSP00000093402, ENSMUSP00000100527, ENSMUSP00000106211, ENSMUSP00000106213
ENSMUSP00000042207	ENSMUSP00000042207	Eif2c2	eukaryotic translation initiation factor 2C, 2 [Source:MGI Symbol;Acc:MGI:2446632]	2	0	0	0.666667	0	0	0	0	2	0	0	0.666667	0	0	0	0
ENSMUSP00000043583	ENSMUSP00000043583	Bclaf1	BCL2-associated transcription factor 1 [Source:MGI Symbol;Acc:MGI:1917580]	0	0	1	0.333333	0	0	0	0	0	0	2	0.666667	0	0	0	0
ENSMUSP00000043688				1	1	0	0.666667	0	0	0	0	1	1	0	0.666667	0	0	0	0	ENSMUSP00000098687
ENSMUSP00000044004	ENSMUSP00000044004	Lrp1	low density lipoprotein receptor-related protein 1 [Source:MGI Symbol;Acc:MGI:96828]	0	2	0	0.666667	0	0	0	0	0	2	0	0.666667	0	0	0	0
ENSMUSP00000044012	ENSMUSP00000044012	Agl	amylo-1,6-glucosidase, 4-alpha-glucanotransferase [Source:MGI Symbol;Acc:MGI:1924809]	1	0	0	0.333333	0	0	0	0	2	0	0	0.666667	0	0	0	0
ENSMUSP00000045490	ENSMUSP00000045490	Vps13b	vacuolar protein sorting 13B (yeast) [Source:MGI Symbol;Acc:MGI:1916380]	0	1	1	0.666667	0	0	0	0	0	1	1	0.666667	0	0	0	0
ENSMUSP00000046067	ENSMUSP00000046067	Satb2	special AT-rich sequence binding protein 2 [Source:MGI Symbol;Acc:MGI:2679336]	1	1	0	0.666667	0	0	0	0	1	1	0	0.666667	0	0	0	0	ENSMUSP00000110057
ENSMUSP00000046168	ENSMUSP00000046168	Bphl	biphenyl hydrolase-like (serine hydrolase, breast epithelial mucin-associated antigen) [Source:MGI Symbol;Acc:MGI:1915271]	1	0	0	0.333333	0	0	0	0	2	0	0	0.666667	0	0	0	0
ENSMUSP00000047845	ENSMUSP00000047845	Dctpp1	dCTP pyrophosphatase 1 [Source:MGI Symbol;Acc:MGI:1913672]	2	0	0	0.666667	0	0	0	0	2	0	0	0.666667	0	0	0	0
ENSMUSP00000048096	ENSMUSP00000048096	Iars	isoleucine-tRNA synthetase [Source:MGI Symbol;Acc:MGI:2145219]	1	1	0	0.666667	0	0	0	0	1	1	0	0.666667	0	0	0	0
ENSMUSP00000048975				1	0	1	0.666667	0	0	0	0	1	0	1	0.666667	0	0	0	0	ENSMUSP00000084807, ENSMUSP00000090284, ENSMUSP00000111869, ENSMUSP00000117461
ENSMUSP00000049338	ENSMUSP00000049338	Nipsnap1	4-nitrophenylphosphatase domain and non-neuronal SNAP25-like protein homolog 1 (C. elegans) [Source:MGI Symbol;Acc:MGI:1278344]	0	1	1	0.666667	0	0	0	0	0	1	1	0.666667	0	0	0	0	ENSMUSP00000091062
ENSMUSP00000050191	ENSMUSP00000050191	Ubqln1	ubiquilin 1 [Source:MGI Symbol;Acc:MGI:1860276]	1	0	0	0.333333	0	0	0	0	2	0	0	0.666667	0	0	0	0	ENSMUSP00000075782
ENSMUSP00000050292	ENSMUSP00000050292	Ptges3	prostaglandin E synthase 3 (cytosolic) [Source:MGI Symbol;Acc:MGI:1929282]	0	1	0	0.333333	0	0	0	0	0	2	0	0.666667	0	0	0	0	ENSMUSP00000081827
ENSMUSP00000053112	ENSMUSP00000053112	Odf3b	outer dense fiber of sperm tails 3B [Source:MGI Symbol;Acc:MGI:1917363]	1	0	1	0.666667	0	0	0	0	1	0	1	0.666667	0	0	0	0
ENSMUSP00000063656	ENSMUSP00000063656	Neo1	neogenin [Source:MGI Symbol;Acc:MGI:1097159]	1	1	0	0.666667	0	0	0	0	1	1	0	0.666667	0	0	0	0	ENSMUSP00000109731, ENSMUSP00000109733
ENSMUSP00000066556	ENSMUSP00000066556	9830001H06Rik	RIKEN cDNA 9830001H06 gene [Source:MGI Symbol;Acc:MGI:2444575]	0	0	2	0.666667	0	0	0	0	0	0	2	0.666667	0	0	0	0
ENSMUSP00000066743	ENSMUSP00000066743	Stat1	signal transducer and activator of transcription 1 [Source:MGI Symbol;Acc:MGI:103063]	0	0	1	0.333333	0	0	0	0	0	0	2	0.666667	0	0	0	0
ENSMUSP00000066789	ENSMUSP00000066789	Ep300	E1A binding protein p300 [Source:MGI Symbol;Acc:MGI:1276116]	1	0	1	0.666667	0	0	0	0	1	0	1	0.666667	0	0	0	0
ENSMUSP00000069209	ENSMUSP00000069209	Ephx2	epoxide hydrolase 2, cytoplasmic [Source:MGI Symbol;Acc:MGI:99500]	0	1	1	0.666667	0	0	0	0	0	1	1	0.666667	0	0	0	0
ENSMUSP00000072662	ENSMUSP00000072662	Lrrc16a	leucine rich repeat containing 16A [Source:MGI Symbol;Acc:MGI:1915982]	0	1	1	0.666667	0	0	0	0	0	1	1	0.666667	0	0	0	0	ENSMUSP00000106030, ENSMUSP00000106032
ENSMUSP00000073803	ENSMUSP00000073803	Otof	otoferlin [Source:MGI Symbol;Acc:MGI:1891247]	0	1	1	0.666667	0	0	0	0	0	1	1	0.666667	0	0	0	0	ENSMUSP00000110395, ENSMUSP00000120591, ENSMUSP00000120679
ENSMUSP00000074818	ENSMUSP00000074818	Pip	prolactin induced protein [Source:MGI Symbol;Acc:MGI:102696]	0	1	0	0.333333	0	0	0	0	0	2	0	0.666667	0	0	0	0
ENSMUSP00000075655	ENSMUSP00000075655	Prpf40a	PRP40 pre-mRNA processing factor 40 homolog A (yeast) [Source:MGI Symbol;Acc:MGI:1860512]	0	0	2	0.666667	0	0	0	0	0	0	2	0.666667	0	0	0	0
ENSMUSP00000077168	ENSMUSP00000077168	Glmn	glomulin, FKBP associated protein [Source:MGI Symbol;Acc:MGI:2141180]	0	2	0	0.666667	0	0	0	0	0	2	0	0.666667	0	0	0	0	ENSMUSP00000080766, ENSMUSP00000098509
ENSMUSP00000077857	ENSMUSP00000077857	Rpl35a	ribosomal protein L35A [Source:MGI Symbol;Acc:MGI:1928894]	1	0	0	0.333333	0	0	0	0	2	0	0	0.666667	0	0	0	0	ENSMUSP00000083355, ENSMUSP00000085198, ENSMUSP00000085251, ENSMUSP00000087876, ENSMUSP00000110727, ENSMUSP00000110728, ENSMUSP00000110730, ENSMUSP00000110731
ENSMUSP00000078878	ENSMUSP00000078878	Nup93	nucleoporin 93 [Source:MGI Symbol;Acc:MGI:1919055]	1	1	0	0.666667	0	0	0	0	1	1	0	0.666667	0	0	0	0	ENSMUSP00000105174
ENSMUSP00000079494	ENSMUSP00000079494	Dnahc9	dynein, axonemal, heavy chain 9 [Source:MGI Symbol;Acc:MGI:1289279]	1	1	0	0.666667	0	0	0	0	1	1	0	0.666667	0	0	0	0
ENSMUSP00000080410	ENSMUSP00000080410	Dync1i2	dynein cytoplasmic 1 intermediate chain 2 [Source:MGI Symbol;Acc:MGI:107750]	2	0	0	0.666667	0	0	0	0	2	0	0	0.666667	0	0	0	0	ENSMUSP00000097605, ENSMUSP00000107764, ENSMUSP00000107766, ENSMUSP00000107767, ENSMUSP00000107768, ENSMUSP00000107770, ENSMUSP00000107772
ENSMUSP00000081308	ENSMUSP00000081308	Eif2c4	eukaryotic translation initiation factor 2C, 4 [Source:MGI Symbol;Acc:MGI:1924100]	2	0	0	0.666667	0	0	0	0	2	0	0	0.666667	0	0	0	0	ENSMUSP00000081309, ENSMUSP00000081312
ENSMUSP00000081697	ENSMUSP00000081697	Acsm2	acyl-CoA synthetase medium-chain family member 2 [Source:MGI Symbol;Acc:MGI:2385289]	1	0	1	0.666667	0	0	0	0	1	0	1	0.666667	0	0	0	0	ENSMUSP00000095690, ENSMUSP00000118174
ENSMUSP00000081943	ENSMUSP00000081943	Crip2	cysteine rich protein 2 [Source:MGI Symbol;Acc:MGI:1915587]	1	0	1	0.666667	0	0	0	0	1	0	1	0.666667	0	0	0	0
ENSMUSP00000082288	ENSMUSP00000082288	Aldh6a1	aldehyde dehydrogenase family 6, subfamily A1 [Source:MGI Symbol;Acc:MGI:1915077]	0	0	2	0.666667	0	0	0	0	0	0	2	0.666667	0	0	0	0
ENSMUSP00000087046	ENSMUSP00000087046	Psme1	proteasome (prosome, macropain) 28 subunit, alpha [Source:MGI Symbol;Acc:MGI:1096367]	1	0	1	0.666667	0	0	0	0	1	0	1	0.666667	0	0	0	0
ENSMUSP00000088297	ENSMUSP00000088297	Rprd2	regulation of nuclear pre-mRNA domain containing 2 [Source:MGI Symbol;Acc:MGI:1922387]	1	0	1	0.666667	0	0	0	0	1	0	1	0.666667	0	0	0	0	ENSMUSP00000096454
ENSMUSP00000095197	ENSMUSP00000095197	Lars	leucyl-tRNA synthetase [Source:MGI Symbol;Acc:MGI:1913808]	1	0	0	0.333333	0	0	0	0	2	0	0	0.666667	0	0	0	0
ENSMUSP00000100060	ENSMUSP00000100060	Ahcyl2	S-adenosylhomocysteine hydrolase-like 2 [Source:MGI Symbol;Acc:MGI:1921590]	1	1	0	0.666667	0	0	0	0	1	1	0	0.666667	0	0	0	0	ENSMUSP00000110897
ENSMUSP00000100951	ENSMUSP00000100951	AU041133	expressed sequence AU041133 [Source:MGI Symbol;Acc:MGI:2143755]	0	1	0	0.333333	0	0	0	0	0	2	0	0.666667	0	0	0	0	ENSMUSP00000100952, ENSMUSP00000100954
ENSMUSP00000104953	ENSMUSP00000104953	Plxnb2	plexin B2 [Source:MGI Symbol;Acc:MGI:2154239]	0	0	1	0.333333	0	0	0	0	0	0	2	0.666667	0	0	0	0
ENSMUSP00000107297	ENSMUSP00000107297	Camkk2	calcium/calmodulin-dependent protein kinase kinase 2, beta [Source:MGI Symbol;Acc:MGI:2444812]	1	0	1	0.666667	0	0	0	0	1	0	1	0.666667	0	0	0	0
ENSMUSP00000110567				0	1	1	0.666667	0	0	0	0	0	1	1	0.666667	0	0	0	0
ENSMUSP00000111123	ENSMUSP00000111123	Eif4g1	eukaryotic translation initiation factor 4, gamma 1 [Source:MGI Symbol;Acc:MGI:2384784]	0	2	0	0.666667	0	0	0	0	0	2	0	0.666667	0	0	0	0
ENSMUSP00000111322	ENSMUSP00000111322	Pcdha4	protocadherin alpha 4 [Source:MGI Symbol;Acc:MGI:1298406]	0	1	1	0.666667	0	0	0	0	0	1	1	0.666667	0	0	0	0
ENSMUSP00000118984	ENSMUSP00000118984	Ankrd33b	ankyrin repeat domain 33B [Source:MGI Symbol;Acc:MGI:1917904]	0	0	2	0.666667	0	0	0	0	0	0	2	0.666667	0	0	0	0
ENSMUSP00000119930	ENSMUSP00000119930	Fkbp4	FK506 binding protein 4 [Source:MGI Symbol;Acc:MGI:95543]	0	0	1	0.333333	0	0	0	0	0	0	2	0.666667	0	0	0	0
sp|CATD_HUMAN				1	0	0	0.333333	0	0	0	0	2	0	0	0.666667	0	0	0	0
ENSMUSP00000038755	ENSMUSP00000038755	Abhd14b	abhydrolase domain containing 14b [Source:MGI Symbol;Acc:MGI:1923741]	0	0	1	0.333333	1	2	2	1.66667	0	0	1	0.333333	4	4	5	4.33333
ENSMUSP00000007280	ENSMUSP00000007280	Krt16	keratin 16 [Source:MGI Symbol;Acc:MGI:96690]	0	1	0	0.333333	1	2	1	1.33333	0	1	0	0.333333	1	3	4	2.66667	ENSMUSP00000099415
ENSMUSP00000006703	ENSMUSP00000006703	Itih4	inter alpha-trypsin inhibitor, heavy chain 4 [Source:MGI Symbol;Acc:MGI:109536]	1	0	0	0.333333	1	1	1	1	1	0	0	0.333333	2	2	2	2	ENSMUSP00000077580, ENSMUSP00000112798
ENSMUSP00000023803	ENSMUSP00000023803	Krt18	keratin 18 [Source:MGI Symbol;Acc:MGI:96692]	1	0	0	0.333333	1	1	1	1	1	0	0	0.333333	1	1	4	2
ENSMUSP00000028463	ENSMUSP00000028463	Ssrp1	structure specific recognition protein 1 [Source:MGI Symbol;Acc:MGI:107912]	0	1	0	0.333333	1	2	2	1.66667	0	1	0	0.333333	2	2	2	2	ENSMUSP00000076971, ENSMUSP00000121639
ENSMUSP00000037018	ENSMUSP00000037018	Fgg	fibrinogen gamma chain [Source:MGI Symbol;Acc:MGI:95526]	0	0	1	0.333333	0	1	2	1	0	0	1	0.333333	0	1	4	1.66667
ENSMUSP00000088827	ENSMUSP00000088827	Fnd3c2	fibronectin type III domain containing 3C2 [Source:MGI Symbol;Acc:MGI:2685621]	1	0	0	0.333333	2	0	2	1.33333	1	0	0	0.333333	2	0	2	1.33333
ENSMUSP00000119762	ENSMUSP00000119762	Nrxn2	neurexin II [Source:MGI Symbol;Acc:MGI:1096362]	1	0	0	0.333333	0	1	1	0.666667	1	0	0	0.333333	0	3	1	1.33333
ENSMUSP00000033810	ENSMUSP00000033810	Rbm41	RNA binding motif protein 41 [Source:MGI Symbol;Acc:MGI:2444923]	0	0	1	0.333333	1	2	0	1	0	0	1	0.333333	1	2	0	1	ENSMUSP00000084662, ENSMUSP00000094034, ENSMUSP00000108631, ENSMUSP00000108634
ENSMUSP00000038630	ENSMUSP00000038630	2310044G17Rik	RIKEN cDNA 2310044G17 gene [Source:MGI Symbol;Acc:MGI:1919185]	0	1	0	0.333333	1	0	1	0.666667	0	1	0	0.333333	2	0	1	1
ENSMUSP00000090398	ENSMUSP00000090398	Arid1b	AT rich interactive domain 1B (SWI-like) [Source:MGI Symbol;Acc:MGI:1926129]	0	1	0	0.333333	1	1	1	1	0	1	0	0.333333	1	1	1	1
ENSMUSP00000001927	ENSMUSP00000001927	Ltbp1	latent transforming growth factor beta binding protein 1 [Source:MGI Symbol;Acc:MGI:109151]	0	1	0	0.333333	0	0	2	0.666667	0	1	0	0.333333	0	0	2	0.666667	ENSMUSP00000108133, ENSMUSP00000108135, ENSMUSP00000108137
ENSMUSP00000020732	ENSMUSP00000020732	Obscn	obscurin, cytoskeletal calmodulin and titin-interacting RhoGEF [Source:MGI Symbol;Acc:MGI:2681862]	0	0	1	0.333333	0	1	1	0.666667	0	0	1	0.333333	0	1	1	0.666667	ENSMUSP00000049737
ENSMUSP00000023486	ENSMUSP00000023486	Tfrc	transferrin receptor [Source:MGI Symbol;Acc:MGI:98822]	1	0	0	0.333333	0	0	1	0.333333	1	0	0	0.333333	0	0	2	0.666667
ENSMUSP00000027700	ENSMUSP00000027700	Rbbp5	retinoblastoma binding protein 5 [Source:MGI Symbol;Acc:MGI:1918367]	0	1	0	0.333333	0	1	1	0.666667	0	1	0	0.333333	0	1	1	0.666667
ENSMUSP00000035802	ENSMUSP00000035802	Col16a1	collagen, type XVI, alpha 1 [Source:MGI Symbol;Acc:MGI:1095396]	0	1	0	0.333333	0	0	2	0.666667	0	1	0	0.333333	0	0	2	0.666667
ENSMUSP00000056719	ENSMUSP00000056719	Gtf3c1	general transcription factor III C 1 [Source:MGI Symbol;Acc:MGI:107887]	0	1	0	0.333333	0	1	0	0.333333	0	1	0	0.333333	0	2	0	0.666667	ENSMUSP00000102031
ENSMUSP00000074500	ENSMUSP00000074500	Nmral1	NmrA-like family domain containing 1 [Source:MGI Symbol;Acc:MGI:1915074]	1	0	0	0.333333	1	0	1	0.666667	1	0	0	0.333333	1	0	1	0.666667	ENSMUSP00000078132, ENSMUSP00000111517, ENSMUSP00000112754
ENSMUSP00000095392	ENSMUSP00000095392	Dst	dystonin [Source:MGI Symbol;Acc:MGI:104627]	0	0	1	0.333333	0	1	1	0.666667	0	0	1	0.333333	0	1	1	0.666667	ENSMUSP00000095393, ENSMUSP00000095396, ENSMUSP00000110756
ENSMUSP00000099755	ENSMUSP00000099755	Ptgfrn	prostaglandin F2 receptor negative regulator [Source:MGI Symbol;Acc:MGI:1277114]	0	0	1	0.333333	0	0	1	0.333333	0	0	1	0.333333	0	0	2	0.666667
ENSMUSP00000001547	ENSMUSP00000001547	Col1a1	collagen, type I, alpha 1 [Source:MGI Symbol;Acc:MGI:88467]	1	0	0	0.333333	1	0	0	0.333333	1	0	0	0.333333	1	0	0	0.333333	ENSMUSP00000103383
ENSMUSP00000006618	ENSMUSP00000006618	Arhgef19	Rho guanine nucleotide exchange factor (GEF) 19 [Source:MGI Symbol;Acc:MGI:1925912]	1	0	0	0.333333	0	0	1	0.333333	1	0	0	0.333333	0	0	1	0.333333
ENSMUSP00000007971	ENSMUSP00000007971	Ankrd26	ankyrin repeat domain 26 [Source:MGI Symbol;Acc:MGI:1917887]	0	1	0	0.333333	1	0	0	0.333333	0	1	0	0.333333	1	0	0	0.333333	ENSMUSP00000108449
ENSMUSP00000013773	ENSMUSP00000013773	Cad	carbamoyl-phosphate synthetase 2, aspartate transcarbamylase, and dihydroorotase [Source:MGI Symbol;Acc:MGI:1916969]	0	1	0	0.333333	1	0	0	0.333333	0	1	0	0.333333	1	0	0	0.333333	ENSMUSP00000031049
ENSMUSP00000020984	ENSMUSP00000020984	Adcy3	adenylate cyclase 3 [Source:MGI Symbol;Acc:MGI:99675]	1	0	0	0.333333	1	0	0	0.333333	1	0	0	0.333333	1	0	0	0.333333	ENSMUSP00000115406, ENSMUSP00000115644, ENSMUSP00000122073
ENSMUSP00000021135	ENSMUSP00000021135	1200014J11Rik	RIKEN cDNA 1200014J11 gene [Source:MGI Symbol;Acc:MGI:1914124]	0	1	0	0.333333	0	0	1	0.333333	0	1	0	0.333333	0	0	1	0.333333
ENSMUSP00000021381	ENSMUSP00000021381	Pnn	pinin [Source:MGI Symbol;Acc:MGI:1100514]	0	0	1	0.333333	1	0	0	0.333333	0	0	1	0.333333	1	0	0	0.333333
ENSMUSP00000021670	ENSMUSP00000021670	Ylpm1	YLP motif containing 1 [Source:MGI Symbol;Acc:MGI:1926195]	0	1	0	0.333333	1	0	0	0.333333	0	1	0	0.333333	1	0	0	0.333333
ENSMUSP00000022172	ENSMUSP00000022172	Polk	polymerase (DNA directed), kappa [Source:MGI Symbol;Acc:MGI:1349767]	0	0	1	0.333333	1	0	0	0.333333	0	0	1	0.333333	1	0	0	0.333333	ENSMUSP00000088948, ENSMUSP00000088949, ENSMUSP00000088950, ENSMUSP00000105075
ENSMUSP00000022378	ENSMUSP00000022378	Ero1l	ERO1-like (S. cerevisiae) [Source:MGI Symbol;Acc:MGI:1354385]	1	0	0	0.333333	0	0	1	0.333333	1	0	0	0.333333	0	0	1	0.333333
ENSMUSP00000025778	ENSMUSP00000025778	Gldc	glycine decarboxylase [Source:MGI Symbol;Acc:MGI:1341155]	1	0	0	0.333333	1	0	0	0.333333	1	0	0	0.333333	1	0	0	0.333333
ENSMUSP00000027032	ENSMUSP00000027032	Rp1	retinitis pigmentosa 1 (human) [Source:MGI Symbol;Acc:MGI:1341105]	1	0	0	0.333333	0	0	1	0.333333	1	0	0	0.333333	0	0	1	0.333333	ENSMUSP00000111202
ENSMUSP00000027315	ENSMUSP00000027315	Zfp142	zinc finger protein 142 [Source:MGI Symbol;Acc:MGI:1924514]	1	0	0	0.333333	1	0	0	0.333333	1	0	0	0.333333	1	0	0	0.333333	ENSMUSP00000065149, ENSMUSP00000109366, ENSMUSP00000109368
ENSMUSP00000027687	ENSMUSP00000027687	Ube2t	ubiquitin-conjugating enzyme E2T (putative) [Source:MGI Symbol;Acc:MGI:1914446]	0	1	0	0.333333	1	0	0	0.333333	0	1	0	0.333333	1	0	0	0.333333
ENSMUSP00000028063	ENSMUSP00000028063	Pter	phosphotriesterase related [Source:MGI Symbol;Acc:MGI:107372]	0	0	1	0.333333	0	1	0	0.333333	0	0	1	0.333333	0	1	0	0.333333	ENSMUSP00000117009, ENSMUSP00000118645
ENSMUSP00000028280	ENSMUSP00000028280	Col5a1	collagen, type V, alpha 1 [Source:MGI Symbol;Acc:MGI:88457]	0	1	0	0.333333	0	1	0	0.333333	0	1	0	0.333333	0	1	0	0.333333
ENSMUSP00000028667				0	0	1	0.333333	0	1	0	0.333333	0	0	1	0.333333	0	1	0	0.333333	ENSMUSP00000106934, ENSMUSP00000106935, ENSMUSP00000106937
ENSMUSP00000030665	ENSMUSP00000030665	Nudc	nuclear distribution gene C homolog (Aspergillus) [Source:MGI Symbol;Acc:MGI:106014]	0	1	0	0.333333	0	1	0	0.333333	0	1	0	0.333333	0	1	0	0.333333
ENSMUSP00000031542	ENSMUSP00000031542	Oasl2	2'-5' oligoadenylate synthetase-like 2 [Source:MGI Symbol;Acc:MGI:1344390]	1	0	0	0.333333	1	0	0	0.333333	1	0	0	0.333333	1	0	0	0.333333
ENSMUSP00000032331	ENSMUSP00000032331	Grin2a	glutamate receptor, ionotropic, NMDA2A (epsilon 1) [Source:MGI Symbol;Acc:MGI:95820]	1	0	0	0.333333	1	0	0	0.333333	1	0	0	0.333333	1	0	0	0.333333	ENSMUSP00000111501
ENSMUSP00000033096	ENSMUSP00000033096	Nucb1	nucleobindin 1 [Source:MGI Symbol;Acc:MGI:97388]	0	1	0	0.333333	0	0	1	0.333333	0	1	0	0.333333	0	0	1	0.333333
ENSMUSP00000033283	ENSMUSP00000033283	Rrm1	ribonucleotide reductase M1 [Source:MGI Symbol;Acc:MGI:98180]	0	0	1	0.333333	1	0	0	0.333333	0	0	1	0.333333	1	0	0	0.333333
ENSMUSP00000033378	ENSMUSP00000033378	Ebf3	early B cell factor 3 [Source:MGI Symbol;Acc:MGI:894289]	0	0	1	0.333333	1	0	0	0.333333	0	0	1	0.333333	1	0	0	0.333333	ENSMUSP00000101724
ENSMUSP00000033992	ENSMUSP00000033992	Gsr	glutathione reductase [Source:MGI Symbol;Acc:MGI:95804]	0	0	1	0.333333	0	0	1	0.333333	0	0	1	0.333333	0	0	1	0.333333
ENSMUSP00000034230	ENSMUSP00000034230	Cx3cl1	chemokine (C-X3-C motif) ligand 1 [Source:MGI Symbol;Acc:MGI:1097153]	0	1	0	0.333333	0	0	1	0.333333	0	1	0	0.333333	0	0	1	0.333333
ENSMUSP00000035056	ENSMUSP00000035056	Dhx30	DEAH (Asp-Glu-Ala-His) box polypeptide 30 [Source:MGI Symbol;Acc:MGI:1920081]	0	1	0	0.333333	0	1	0	0.333333	0	1	0	0.333333	0	1	0	0.333333	ENSMUSP00000062622, ENSMUSP00000107622, ENSMUSP00000114850, ENSMUSP00000121593, ENSMUSP00000122757, ENSMUSP00000123122
ENSMUSP00000039429	ENSMUSP00000039429	Dpyd	dihydropyrimidine dehydrogenase [Source:MGI Symbol;Acc:MGI:2139667]	0	1	0	0.333333	0	1	0	0.333333	0	1	0	0.333333	0	1	0	0.333333
ENSMUSP00000041104	ENSMUSP00000041104	Aifm1	apoptosis-inducing factor, mitochondrion-associated 1 [Source:MGI Symbol;Acc:MGI:1349419]	1	0	0	0.333333	1	0	0	0.333333	1	0	0	0.333333	1	0	0	0.333333	ENSMUSP00000110595
ENSMUSP00000044580	ENSMUSP00000044580	Ttbk1	tau tubulin kinase 1 [Source:MGI Symbol;Acc:MGI:2147036]	0	0	1	0.333333	0	1	0	0.333333	0	0	1	0.333333	0	1	0	0.333333
ENSMUSP00000044903	ENSMUSP00000044903	Thbs1	thrombospondin 1 [Source:MGI Symbol;Acc:MGI:98737]	1	0	0	0.333333	0	1	0	0.333333	1	0	0	0.333333	0	1	0	0.333333
ENSMUSP00000045263	ENSMUSP00000045263	Speg	SPEG complex locus [Source:MGI Symbol;Acc:MGI:109282]	0	1	0	0.333333	0	1	0	0.333333	0	1	0	0.333333	0	1	0	0.333333	ENSMUSP00000084361
ENSMUSP00000047157	ENSMUSP00000047157	Aqr	aquarius [Source:MGI Symbol;Acc:MGI:1276102]	1	0	0	0.333333	0	0	1	0.333333	1	0	0	0.333333	0	0	1	0.333333	ENSMUSP00000099602
ENSMUSP00000052758	ENSMUSP00000052758	Itsn2	intersectin 2 [Source:MGI Symbol;Acc:MGI:1338049]	0	0	1	0.333333	0	0	1	0.333333	0	0	1	0.333333	0	0	1	0.333333
ENSMUSP00000054309	ENSMUSP00000054309	Pitpnm1	phosphatidylinositol transfer protein, membrane-associated 1 [Source:MGI Symbol;Acc:MGI:1197524]	1	0	0	0.333333	1	0	0	0.333333	1	0	0	0.333333	1	0	0	0.333333	ENSMUSP00000097599
ENSMUSP00000061836	ENSMUSP00000061836	Fat4	FAT tumor suppressor homolog 4 (Drosophila) [Source:MGI Symbol;Acc:MGI:3045256]	1	0	0	0.333333	1	0	0	0.333333	1	0	0	0.333333	1	0	0	0.333333
ENSMUSP00000063468	ENSMUSP00000063468	Ncam2	neural cell adhesion molecule 2 [Source:MGI Symbol;Acc:MGI:97282]	0	1	0	0.333333	1	0	0	0.333333	0	1	0	0.333333	1	0	0	0.333333
ENSMUSP00000065275	ENSMUSP00000065275	Cast	calpastatin [Source:MGI Symbol;Acc:MGI:1098236]	0	0	1	0.333333	0	0	1	0.333333	0	0	1	0.333333	0	0	1	0.333333	ENSMUSP00000072125, ENSMUSP00000105241, ENSMUSP00000105242
ENSMUSP00000066228	ENSMUSP00000066228	Scn5a	sodium channel, voltage-gated, type V, alpha [Source:MGI Symbol;Acc:MGI:98251]	1	0	0	0.333333	1	0	0	0.333333	1	0	0	0.333333	1	0	0	0.333333	ENSMUSP00000112838, ENSMUSP00000113272
ENSMUSP00000067469				1	0	0	0.333333	1	0	0	0.333333	1	0	0	0.333333	1	0	0	0.333333
ENSMUSP00000069752	ENSMUSP00000069752	Rras2	related RAS viral (r-ras) oncogene homolog 2 [Source:MGI Symbol;Acc:MGI:1914172]	1	0	0	0.333333	0	1	0	0.333333	1	0	0	0.333333	0	1	0	0.333333
ENSMUSP00000074788	ENSMUSP00000074788	Pdzd2	PDZ domain containing 2 [Source:MGI Symbol;Acc:MGI:1922394]	0	1	0	0.333333	1	0	0	0.333333	0	1	0	0.333333	1	0	0	0.333333
ENSMUSP00000078252	ENSMUSP00000078252	Mmel1	membrane metallo-endopeptidase-like 1 [Source:MGI Symbol;Acc:MGI:1351603]	0	1	0	0.333333	0	0	1	0.333333	0	1	0	0.333333	0	0	1	0.333333	ENSMUSP00000079399, ENSMUSP00000101259, ENSMUSP00000101260
ENSMUSP00000081462	ENSMUSP00000081462	Muc5b	mucin 5, subtype B, tracheobronchial [Source:MGI Symbol;Acc:MGI:1921430]	0	1	0	0.333333	0	0	1	0.333333	0	1	0	0.333333	0	0	1	0.333333
ENSMUSP00000083620	ENSMUSP00000083620	Col5a2	collagen, type V, alpha 2 [Source:MGI Symbol;Acc:MGI:88458]	1	0	0	0.333333	0	1	0	0.333333	1	0	0	0.333333	0	1	0	0.333333	ENSMUSP00000110262
ENSMUSP00000083852	ENSMUSP00000083852	Fbrsl1	fibrosin-like 1 [Source:MGI Symbol;Acc:MGI:1920907]	0	1	0	0.333333	1	0	0	0.333333	0	1	0	0.333333	1	0	0	0.333333
ENSMUSP00000085549	ENSMUSP00000085549	Tbl1x	transducin (beta)-like 1 X-linked [Source:MGI Symbol;Acc:MGI:1336172]	1	0	0	0.333333	1	0	0	0.333333	1	0	0	0.333333	1	0	0	0.333333
ENSMUSP00000085567				1	0	0	0.333333	1	0	0	0.333333	1	0	0	0.333333	1	0	0	0.333333
ENSMUSP00000095036	ENSMUSP00000095036	Fndc1	fibronectin type III domain containing 1 [Source:MGI Symbol;Acc:MGI:1915905]	1	0	0	0.333333	1	0	0	0.333333	1	0	0	0.333333	1	0	0	0.333333
ENSMUSP00000095053	ENSMUSP00000095053	4922505E12Rik	RIKEN cDNA 4922505E12 gene [Source:MGI Symbol;Acc:MGI:3618292]	0	1	0	0.333333	1	0	0	0.333333	0	1	0	0.333333	1	0	0	0.333333
ENSMUSP00000095148	ENSMUSP00000095148	Fam129a	family with sequence similarity 129, member A [Source:MGI Symbol;Acc:MGI:2137237]	1	0	0	0.333333	0	1	0	0.333333	1	0	0	0.333333	0	1	0	0.333333	ENSMUSP00000115822
ENSMUSP00000095739	ENSMUSP00000095739	Rbmxl2	RNA binding motif protein, X-linked-like 2 [Source:MGI Symbol;Acc:MGI:1923822]	0	0	1	0.333333	0	1	0	0.333333	0	0	1	0.333333	0	1	0	0.333333
ENSMUSP00000097563				1	0	0	0.333333	0	0	1	0.333333	1	0	0	0.333333	0	0	1	0.333333
ENSMUSP00000101461	ENSMUSP00000101461	Rap1gap	Rap1 GTPase-activating protein [Source:MGI Symbol;Acc:MGI:109338]	0	0	1	0.333333	1	0	0	0.333333	0	0	1	0.333333	1	0	0	0.333333
ENSMUSP00000114271	ENSMUSP00000114271	Fcgbp	Fc fragment of IgG binding protein [Source:MGI Symbol;Acc:MGI:2444336]	0	0	1	0.333333	1	0	0	0.333333	0	0	1	0.333333	1	0	0	0.333333
ENSMUSP00000114803	ENSMUSP00000114803	Myo5a	myosin VA [Source:MGI Symbol;Acc:MGI:105976]	1	0	0	0.333333	0	0	1	0.333333	1	0	0	0.333333	0	0	1	0.333333
ENSMUSP00000114881	ENSMUSP00000114881	A830010M20Rik	RIKEN cDNA A830010M20 gene [Source:MGI Symbol;Acc:MGI:2445097]	0	1	0	0.333333	1	0	0	0.333333	0	1	0	0.333333	1	0	0	0.333333
ENSMUSP00000123016	ENSMUSP00000123016	Gck	glucokinase [Source:MGI Symbol;Acc:MGI:1270854]	0	1	0	0.333333	1	0	0	0.333333	0	1	0	0.333333	1	0	0	0.333333
sp|KCRM_HUMAN				0	0	1	0.333333	1	0	0	0.333333	0	0	1	0.333333	1	0	0	0.333333
ENSMUSP00000001806	ENSMUSP00000001806	Coasy	Coenzyme A synthase [Source:MGI Symbol;Acc:MGI:1918993]	0	1	0	0.333333	0	0	0	0	0	1	0	0.333333	0	0	0	0	ENSMUSP00000102929
ENSMUSP00000001974	ENSMUSP00000001974	Trmt1	TRM1 tRNA methyltransferase 1 homolog (S. cerevisiae) [Source:MGI Symbol;Acc:MGI:1289155]	0	1	0	0.333333	0	0	0	0	0	1	0	0.333333	0	0	0	0	ENSMUSP00000105388, ENSMUSP00000105389, ENSMUSP00000105390
ENSMUSP00000002025	ENSMUSP00000002025	Tktl2	transketolase-like 2 [Source:MGI Symbol;Acc:MGI:1921669]	0	1	0	0.333333	0	0	0	0	0	1	0	0.333333	0	0	0	0
ENSMUSP00000002735	ENSMUSP00000002735	Clpp	caseinolytic peptidase, ATP-dependent, proteolytic subunit homolog (E. coli) [Source:MGI Symbol;Acc:MGI:1858213]	1	0	0	0.333333	0	0	0	0	1	0	0	0.333333	0	0	0	0
ENSMUSP00000004172	ENSMUSP00000004172	Hmox2	heme oxygenase (decycling) 2 [Source:MGI Symbol;Acc:MGI:109373]	1	0	0	0.333333	0	0	0	0	1	0	0	0.333333	0	0	0	0	ENSMUSP00000112378, ENSMUSP00000112397, ENSMUSP00000113110
ENSMUSP00000004497	ENSMUSP00000004497	Large	like-glycosyltransferase [Source:MGI Symbol;Acc:MGI:1342270]	1	0	0	0.333333	0	0	0	0	1	0	0	0.333333	0	0	0	0	ENSMUSP00000112617
ENSMUSP00000005692	ENSMUSP00000005692	Atp4a	ATPase, H+/K+ exchanging, gastric, alpha polypeptide [Source:MGI Symbol;Acc:MGI:88113]	0	1	0	0.333333	0	0	0	0	0	1	0	0.333333	0	0	0	0
ENSMUSP00000006171	ENSMUSP00000006171	Prg4	proteoglycan 4 (megakaryocyte stimulating factor, articular superficial zone protein) [Source:MGI Symbol;Acc:MGI:1891344]	0	1	0	0.333333	0	0	0	0	0	1	0	0.333333	0	0	0	0	ENSMUSP00000107533
ENSMUSP00000009774	ENSMUSP00000009774	Ppp2cb	protein phosphatase 2 (formerly 2A), catalytic subunit, beta isoform [Source:MGI Symbol;Acc:MGI:1321161]	1	0	0	0.333333	0	0	0	0	1	0	0	0.333333	0	0	0	0	ENSMUSP00000020608
ENSMUSP00000019007	ENSMUSP00000019007	Grin2c	glutamate receptor, ionotropic, NMDA2C (epsilon 3) [Source:MGI Symbol;Acc:MGI:95822]	1	0	0	0.333333	0	0	0	0	1	0	0	0.333333	0	0	0	0
ENSMUSP00000020843	ENSMUSP00000020843	Acaca	acetyl-Coenzyme A carboxylase alpha [Source:MGI Symbol;Acc:MGI:108451]	0	0	1	0.333333	0	0	0	0	0	0	1	0.333333	0	0	0	0	ENSMUSP00000099490
ENSMUSP00000020886	ENSMUSP00000020886	Nampt	nicotinamide phosphoribosyltransferase [Source:MGI Symbol;Acc:MGI:1929865]	0	0	1	0.333333	0	0	0	0	0	0	1	0.333333	0	0	0	0
ENSMUSP00000022075	ENSMUSP00000022075	Pcsk1	proprotein convertase subtilisin/kexin type 1 [Source:MGI Symbol;Acc:MGI:97511]	0	1	0	0.333333	0	0	0	0	0	1	0	0.333333	0	0	0	0
ENSMUSP00000022517	ENSMUSP00000022517	Cryl1	crystallin, lambda 1 [Source:MGI Symbol;Acc:MGI:1915881]	0	1	0	0.333333	0	0	0	0	0	1	0	0.333333	0	0	0	0	ENSMUSP00000086929
ENSMUSP00000023370	ENSMUSP00000023370	Boc	biregional cell adhesion molecule-related/down-regulated by oncogenes (Cdon) binding protein [Source:MGI Symbol;Acc:MGI:2151153]	1	0	0	0.333333	0	0	0	0	1	0	0	0.333333	0	0	0	0	ENSMUSP00000110281
ENSMUSP00000023583	ENSMUSP00000023583	Ahsg	alpha-2-HS-glycoprotein [Source:MGI Symbol;Acc:MGI:107189]	0	0	1	0.333333	0	0	0	0	0	0	1	0.333333	0	0	0	0
ENSMUSP00000023768	ENSMUSP00000023768	Dip2b	DIP2 disco-interacting protein 2 homolog B (Drosophila) [Source:MGI Symbol;Acc:MGI:2145977]	1	0	0	0.333333	0	0	0	0	1	0	0	0.333333	0	0	0	0	ENSMUSP00000097777, ENSMUSP00000104599
ENSMUSP00000024866	ENSMUSP00000024866	Xdh	xanthine dehydrogenase [Source:MGI Symbol;Acc:MGI:98973]	0	0	1	0.333333	0	0	0	0	0	0	1	0.333333	0	0	0	0
ENSMUSP00000025276	ENSMUSP00000025276	3110002H16Rik	RIKEN cDNA 3110002H16 gene [Source:MGI Symbol;Acc:MGI:1916528]	0	1	0	0.333333	0	0	0	0	0	1	0	0.333333	0	0	0	0
ENSMUSP00000025483	ENSMUSP00000025483	Nars	asparaginyl-tRNA synthetase [Source:MGI Symbol;Acc:MGI:1917473]	0	0	1	0.333333	0	0	0	0	0	0	1	0.333333	0	0	0	0
ENSMUSP00000025696	ENSMUSP00000025696	Ak3	adenylate kinase 3 [Source:MGI Symbol;Acc:MGI:1860835]	0	0	1	0.333333	0	0	0	0	0	0	1	0.333333	0	0	0	0
ENSMUSP00000025853	ENSMUSP00000025853	Drap1	Dr1 associated protein 1 (negative cofactor 2 alpha) [Source:MGI Symbol;Acc:MGI:1913806]	0	1	0	0.333333	0	0	0	0	0	1	0	0.333333	0	0	0	0	ENSMUSP00000109303, ENSMUSP00000109304
ENSMUSP00000026433	ENSMUSP00000026433	Smarcc2	SWI/SNF related, matrix associated, actin dependent regulator of chromatin, subfamily c, member 2 [Source:MGI Symbol;Acc:MGI:1915344]	1	0	0	0.333333	0	0	0	0	1	0	0	0.333333	0	0	0	0	ENSMUSP00000096734, ENSMUSP00000100868
ENSMUSP00000026886	ENSMUSP00000026886	Itih5	inter-alpha (globulin) inhibitor H5 [Source:MGI Symbol;Acc:MGI:1925751]	0	1	0	0.333333	0	0	0	0	0	1	0	0.333333	0	0	0	0
ENSMUSP00000026990	ENSMUSP00000026990	Thoc3	THO complex 3 [Source:MGI Symbol;Acc:MGI:1920916]	1	0	0	0.333333	0	0	0	0	1	0	0	0.333333	0	0	0	0
ENSMUSP00000028386	ENSMUSP00000028386	Nckap1	NCK-associated protein 1 [Source:MGI Symbol;Acc:MGI:1355333]	1	0	0	0.333333	0	0	0	0	1	0	0	0.333333	0	0	0	0	ENSMUSP00000107389, ENSMUSP00000107390
ENSMUSP00000028499	ENSMUSP00000028499	Itgav	integrin alpha V [Source:MGI Symbol;Acc:MGI:96608]	0	0	1	0.333333	0	0	0	0	0	0	1	0.333333	0	0	0	0	ENSMUSP00000107369
ENSMUSP00000028633	ENSMUSP00000028633	Fbn1	fibrillin 1 [Source:MGI Symbol;Acc:MGI:95489]	1	0	0	0.333333	0	0	0	0	1	0	0	0.333333	0	0	0	0	ENSMUSP00000099524
ENSMUSP00000028657	ENSMUSP00000028667	Dgkz	diacylglycerol kinase zeta [Source:MGI Symbol;Acc:MGI:1278339]	1	0	0	0.333333	0	0	0	0	1	0	0	0.333333	0	0	0	0	ENSMUSP00000106180
ENSMUSP00000029155	ENSMUSP00000029155	Epb4.1l1	erythrocyte protein band 4.1-like 1 [Source:MGI Symbol;Acc:MGI:103010]	1	0	0	0.333333	0	0	0	0	1	0	0	0.333333	0	0	0	0	ENSMUSP00000060797, ENSMUSP00000065040, ENSMUSP00000085926, ENSMUSP00000099424, ENSMUSP00000099425, ENSMUSP00000099426, ENSMUSP00000105199, ENSMUSP00000105200, ENSMUSP00000105202, ENSMUSP00000105204, ENSMUSP00000105205, ENSMUSP00000121161
ENSMUSP00000029171	ENSMUSP00000029171	Rpn2	ribophorin II [Source:MGI Symbol;Acc:MGI:98085]	0	1	0	0.333333	0	0	0	0	0	1	0	0.333333	0	0	0	0	ENSMUSP00000099417, ENSMUSP00000112081
ENSMUSP00000029416	ENSMUSP00000029416	Ccnl1	cyclin L1 [Source:MGI Symbol;Acc:MGI:1922664]	0	0	1	0.333333	0	0	0	0	0	0	1	0.333333	0	0	0	0
ENSMUSP00000029422	ENSMUSP00000029422	Shox2	short stature homeobox 2 [Source:MGI Symbol;Acc:MGI:1201673]	1	0	0	0.333333	0	0	0	0	1	0	0	0.333333	0	0	0	0
ENSMUSP00000029667	ENSMUSP00000029667	Kcnq5	potassium voltage-gated channel, subfamily Q, member 5 [Source:MGI Symbol;Acc:MGI:1924937]	0	0	1	0.333333	0	0	0	0	0	0	1	0.333333	0	0	0	0	ENSMUSP00000110955
ENSMUSP00000029804	ENSMUSP00000029804	Metap1	methionyl aminopeptidase 1 [Source:MGI Symbol;Acc:MGI:1922874]	1	0	0	0.333333	0	0	0	0	1	0	0	0.333333	0	0	0	0
ENSMUSP00000029848	ENSMUSP00000029848	Col24a1	collagen, type XXIV, alpha 1 [Source:MGI Symbol;Acc:MGI:1918605]	1	0	0	0.333333	0	0	0	0	1	0	0	0.333333	0	0	0	0
ENSMUSP00000029910	ENSMUSP00000029910	Nsmaf	neutral sphingomyelinase (N-SMase) activation associated factor [Source:MGI Symbol;Acc:MGI:1341864]	0	1	0	0.333333	0	0	0	0	0	1	0	0.333333	0	0	0	0
ENSMUSP00000030134	ENSMUSP00000030134	Rad23b	RAD23b homolog (S. cerevisiae) [Source:MGI Symbol;Acc:MGI:105128]	1	0	0	0.333333	0	0	0	0	1	0	0	0.333333	0	0	0	0
ENSMUSP00000030192	ENSMUSP00000030192	Hint2	histidine triad nucleotide binding protein 2 [Source:MGI Symbol;Acc:MGI:1916167]	0	0	1	0.333333	0	0	0	0	0	0	1	0.333333	0	0	0	0
ENSMUSP00000030372	ENSMUSP00000030372	Col9a2	collagen, type IX, alpha 2 [Source:MGI Symbol;Acc:MGI:88466]	1	0	0	0.333333	0	0	0	0	1	0	0	0.333333	0	0	0	0
ENSMUSP00000030892	ENSMUSP00000030892	Trp73	transformation related protein 73 [Source:MGI Symbol;Acc:MGI:1336991]	0	1	0	0.333333	0	0	0	0	0	1	0	0.333333	0	0	0	0	ENSMUSP00000095368, ENSMUSP00000101269, ENSMUSP00000114418
ENSMUSP00000032340	ENSMUSP00000032340	Wbp11	WW domain binding protein 11 [Source:MGI Symbol;Acc:MGI:1891823]	0	0	1	0.333333	0	0	0	0	0	0	1	0.333333	0	0	0	0	ENSMUSP00000112213
ENSMUSP00000032723	ENSMUSP00000032723	Snrpa1	small nuclear ribonucleoprotein polypeptide A' [Source:MGI Symbol;Acc:MGI:1916231]	1	0	0	0.333333	0	0	0	0	1	0	0	0.333333	0	0	0	0	ENSMUSP00000117947
ENSMUSP00000032813	ENSMUSP00000032813	Ryr1	ryanodine receptor 1, skeletal muscle [Source:MGI Symbol;Acc:MGI:99659]	0	0	1	0.333333	0	0	0	0	0	0	1	0.333333	0	0	0	0
ENSMUSP00000032846	ENSMUSP00000032846	Sytl2	synaptotagmin-like 2 [Source:MGI Symbol;Acc:MGI:1933366]	0	1	0	0.333333	0	0	0	0	0	1	0	0.333333	0	0	0	0	ENSMUSP00000102828, ENSMUSP00000102829
ENSMUSP00000033609	ENSMUSP00000033609	Cstf2	cleavage stimulation factor, 3' pre-RNA subunit 2 [Source:MGI Symbol;Acc:MGI:1343054]	0	0	1	0.333333	0	0	0	0	0	0	1	0.333333	0	0	0	0	ENSMUSP00000108911, ENSMUSP00000108912
ENSMUSP00000040071	ENSMUSP00000040071	Npnt	nephronectin [Source:MGI Symbol;Acc:MGI:2148811]	0	0	1	0.333333	0	0	0	0	0	0	1	0.333333	0	0	0	0	ENSMUSP00000091505
ENSMUSP00000040647	ENSMUSP00000040647	Wdtc1	WD and tetratricopeptide repeats 1 [Source:MGI Symbol;Acc:MGI:2685541]	0	0	1	0.333333	0	0	0	0	0	0	1	0.333333	0	0	0	0	ENSMUSP00000101526
ENSMUSP00000041070	ENSMUSP00000041070	6430527G18Rik	RIKEN cDNA 6430527G18 gene [Source:MGI Symbol;Acc:MGI:2442463]	1	0	0	0.333333	0	0	0	0	1	0	0	0.333333	0	0	0	0
ENSMUSP00000041851	ENSMUSP00000041851	Dars2	aspartyl-tRNA synthetase 2 (mitochondrial) [Source:MGI Symbol;Acc:MGI:2442510]	1	0	0	0.333333	0	0	0	0	1	0	0	0.333333	0	0	0	0
ENSMUSP00000041863	ENSMUSP00000041863	C330006K01Rik	RIKEN cDNA C330006K01 gene [Source:MGI Symbol;Acc:MGI:1924908]	1	0	0	0.333333	0	0	0	0	1	0	0	0.333333	0	0	0	0	ENSMUSP00000106419
ENSMUSP00000042260	ENSMUSP00000042260	Ncapd2	non-SMC condensin I complex, subunit D2 [Source:MGI Symbol;Acc:MGI:1915548]	0	0	1	0.333333	0	0	0	0	0	0	1	0.333333	0	0	0	0	ENSMUSP00000107910
ENSMUSP00000043123	ENSMUSP00000043123	Srrt	serrate RNA effector molecule homolog (Arabidopsis) [Source:MGI Symbol;Acc:MGI:1933527]	0	1	0	0.333333	0	0	0	0	0	1	0	0.333333	0	0	0	0
ENSMUSP00000043262	ENSMUSP00000043262	Szt2	seizure threshold 2 [Source:MGI Symbol;Acc:MGI:3033336]	1	0	0	0.333333	0	0	0	0	1	0	0	0.333333	0	0	0	0	ENSMUSP00000074862
ENSMUSP00000043575	ENSMUSP00000043575	Gtpbp1	GTP binding protein 1 [Source:MGI Symbol;Acc:MGI:109443]	0	1	0	0.333333	0	0	0	0	0	1	0	0.333333	0	0	0	0
ENSMUSP00000044677	ENSMUSP00000044677	Thoc2	THO complex 2 [Source:MGI Symbol;Acc:MGI:2442413]	1	0	0	0.333333	0	0	0	0	1	0	0	0.333333	0	0	0	0
ENSMUSP00000045365	ENSMUSP00000045365	Prmt1	protein arginine N-methyltransferase 1 [Source:MGI Symbol;Acc:MGI:107846]	1	0	0	0.333333	0	0	0	0	1	0	0	0.333333	0	0	0	0	ENSMUSP00000103469, ENSMUSP00000103470, ENSMUSP00000103471, ENSMUSP00000103473, ENSMUSP00000103474
ENSMUSP00000046525	ENSMUSP00000046525	Scara3	scavenger receptor class A, member 3 [Source:MGI Symbol;Acc:MGI:2444418]	1	0	0	0.333333	0	0	0	0	1	0	0	0.333333	0	0	0	0
ENSMUSP00000046719	ENSMUSP00000046719	Exoc1	exocyst complex component 1 [Source:MGI Symbol;Acc:MGI:2445020]	1	0	0	0.333333	0	0	0	0	1	0	0	0.333333	0	0	0	0	ENSMUSP00000084373, ENSMUSP00000109121
ENSMUSP00000048278	ENSMUSP00000048278	Mical3	microtubule associated monoxygenase, calponin and LIM domain containing 3 [Source:MGI Symbol;Acc:MGI:2442733]	0	0	1	0.333333	0	0	0	0	0	0	1	0.333333	0	0	0	0	ENSMUSP00000096056, ENSMUSP00000119888
ENSMUSP00000048752	ENSMUSP00000048752	Alpk2	alpha-kinase 2 [Source:MGI Symbol;Acc:MGI:2449492]	0	1	0	0.333333	0	0	0	0	0	1	0	0.333333	0	0	0	0	ENSMUSP00000114658, ENSMUSP00000117835
ENSMUSP00000048816	ENSMUSP00000048816	Zmynd15	zinc finger, MYND-type containing 15 [Source:MGI Symbol;Acc:MGI:3603821]	0	0	1	0.333333	0	0	0	0	0	0	1	0.333333	0	0	0	0	ENSMUSP00000090635, ENSMUSP00000104203, ENSMUSP00000104204
ENSMUSP00000048918	ENSMUSP00000048918	Gucy1a3	guanylate cyclase 1, soluble, alpha 3 [Source:MGI Symbol;Acc:MGI:1926562]	0	1	0	0.333333	0	0	0	0	0	1	0	0.333333	0	0	0	0	ENSMUSP00000091714
ENSMUSP00000049412	ENSMUSP00000049412	Nufip2	nuclear fragile X mental retardation protein interacting protein 2 [Source:MGI Symbol;Acc:MGI:1915814]	0	0	1	0.333333	0	0	0	0	0	0	1	0.333333	0	0	0	0	ENSMUSP00000098365
ENSMUSP00000049490	ENSMUSP00000049490	Nacad	NAC alpha domain containing [Source:MGI Symbol;Acc:MGI:3603030]	0	0	1	0.333333	0	0	0	0	0	0	1	0.333333	0	0	0	0
ENSMUSP00000050586	ENSMUSP00000050586	Kndc1	kinase non-catalytic C-lobe domain (KIND) containing 1 [Source:MGI Symbol;Acc:MGI:1923734]	0	1	0	0.333333	0	0	0	0	0	1	0	0.333333	0	0	0	0
ENSMUSP00000051652	ENSMUSP00000051652	C1qtnf2	C1q and tumor necrosis factor related protein 2 [Source:MGI Symbol;Acc:MGI:1916433]	0	1	0	0.333333	0	0	0	0	0	1	0	0.333333	0	0	0	0
ENSMUSP00000052945	ENSMUSP00000052945	Ccdc141	coiled-coil domain containing 141 [Source:MGI Symbol;Acc:MGI:1919735]	1	0	0	0.333333	0	0	0	0	1	0	0	0.333333	0	0	0	0
ENSMUSP00000054583	ENSMUSP00000054583	Fbln1	fibulin 1 [Source:MGI Symbol;Acc:MGI:95487]	0	1	0	0.333333	0	0	0	0	0	1	0	0.333333	0	0	0	0	ENSMUSP00000105058
ENSMUSP00000055243	ENSMUSP00000055243	Pkhd1	polycystic kidney and hepatic disease 1 [Source:MGI Symbol;Acc:MGI:2155808]	0	1	0	0.333333	0	0	0	0	0	1	0	0.333333	0	0	0	0	ENSMUSP00000085794
ENSMUSP00000055455	ENSMUSP00000055455	Cpox	coproporphyrinogen oxidase [Source:MGI Symbol;Acc:MGI:104841]	0	1	0	0.333333	0	0	0	0	0	1	0	0.333333	0	0	0	0
ENSMUSP00000055799	ENSMUSP00000055799	Gm5065	predicted gene 5065 [Source:MGI Symbol;Acc:MGI:3643170]	0	0	1	0.333333	0	0	0	0	0	0	1	0.333333	0	0	0	0
ENSMUSP00000057915	ENSMUSP00000057915	Nek4	NIMA (never in mitosis gene a)-related expressed kinase 4 [Source:MGI Symbol;Acc:MGI:1344404]	0	1	0	0.333333	0	0	0	0	0	1	0	0.333333	0	0	0	0	ENSMUSP00000107752
ENSMUSP00000058509	ENSMUSP00000058509	Tcof1	Treacher Collins Franceschetti syndrome 1, homolog [Source:MGI Symbol;Acc:MGI:892003]	1	0	0	0.333333	0	0	0	0	1	0	0	0.333333	0	0	0	0	ENSMUSP00000077183, ENSMUSP00000095170
ENSMUSP00000059299	ENSMUSP00000059299	Rapgef6	Rap guanine nucleotide exchange factor (GEF) 6 [Source:MGI Symbol;Acc:MGI:2384761]	0	0	1	0.333333	0	0	0	0	0	0	1	0.333333	0	0	0	0	ENSMUSP00000092114, ENSMUSP00000098766, ENSMUSP00000099804, ENSMUSP00000104522
ENSMUSP00000064425				0	1	0	0.333333	0	0	0	0	0	1	0	0.333333	0	0	0	0
ENSMUSP00000067164	ENSMUSP00000067164	Tbl1xr1	transducin (beta)-like 1X-linked receptor 1 [Source:MGI Symbol;Acc:MGI:2441730]	1	0	0	0.333333	0	0	0	0	1	0	0	0.333333	0	0	0	0	ENSMUSP00000067277
ENSMUSP00000069312	ENSMUSP00000069312	Tanc2	tetratricopeptide repeat, ankyrin repeat and coiled-coil containing 2 [Source:MGI Symbol;Acc:MGI:2444121]	0	1	0	0.333333	0	0	0	0	0	1	0	0.333333	0	0	0	0	ENSMUSP00000086912, ENSMUSP00000097904
ENSMUSP00000070239	ENSMUSP00000070239	Tg	thyroglobulin [Source:MGI Symbol;Acc:MGI:98733]	1	0	0	0.333333	0	0	0	0	1	0	0	0.333333	0	0	0	0
ENSMUSP00000073962	ENSMUSP00000073962	Rnpep	arginyl aminopeptidase (aminopeptidase B) [Source:MGI Symbol;Acc:MGI:2384902]	0	0	1	0.333333	0	0	0	0	0	0	1	0.333333	0	0	0	0	ENSMUSP00000076564
ENSMUSP00000074696	ENSMUSP00000074696	Mup14	major urinary protein 14 [Source:MGI Symbol;Acc:MGI:3702005]	1	0	0	0.333333	0	0	0	0	1	0	0	0.333333	0	0	0	0	ENSMUSP00000092668, ENSMUSP00000115821
ENSMUSP00000078337	ENSMUSP00000078337	Apc	adenomatosis polyposis coli [Source:MGI Symbol;Acc:MGI:88039]	1	0	0	0.333333	0	0	0	0	1	0	0	0.333333	0	0	0	0	ENSMUSP00000111447
ENSMUSP00000078741	ENSMUSP00000078741	Notch2	Notch gene homolog 2 (Drosophila) [Source:MGI Symbol;Acc:MGI:97364]	1	0	0	0.333333	0	0	0	0	1	0	0	0.333333	0	0	0	0	ENSMUSP00000102643
ENSMUSP00000078945	ENSMUSP00000078945	Htt	huntingtin [Source:MGI Symbol;Acc:MGI:96067]	0	0	1	0.333333	0	0	0	0	0	0	1	0.333333	0	0	0	0	ENSMUSP00000109939
ENSMUSP00000080716	ENSMUSP00000080716	Erbb3	v-erb-b2 erythroblastic leukemia viral oncogene homolog 3 (avian) [Source:MGI Symbol;Acc:MGI:95411]	1	0	0	0.333333	0	0	0	0	1	0	0	0.333333	0	0	0	0
ENSMUSP00000081836				1	0	0	0.333333	0	0	0	0	1	0	0	0.333333	0	0	0	0
ENSMUSP00000081891	ENSMUSP00000081891	Chrna10	cholinergic receptor, nicotinic, alpha polypeptide 10 [Source:MGI Symbol;Acc:MGI:3609260]	0	0	1	0.333333	0	0	0	0	0	0	1	0.333333	0	0	0	0
ENSMUSP00000084794	ENSMUSP00000084794	Dido1	death inducer-obliterator 1 [Source:MGI Symbol;Acc:MGI:1344352]	0	1	0	0.333333	0	0	0	0	0	1	0	0.333333	0	0	0	0
ENSMUSP00000085192	ENSMUSP00000085192	Col3a1	collagen, type III, alpha 1 [Source:MGI Symbol;Acc:MGI:88453]	0	0	1	0.333333	0	0	0	0	0	0	1	0.333333	0	0	0	0
ENSMUSP00000087525	ENSMUSP00000087525	Pla2g4e	phospholipase A2, group IVE [Source:MGI Symbol;Acc:MGI:1919144]	0	0	1	0.333333	0	0	0	0	0	0	1	0.333333	0	0	0	0
ENSMUSP00000090071	ENSMUSP00000090071	Specc1	sperm antigen with calponin homology and coiled-coil domains 1 [Source:MGI Symbol;Acc:MGI:2442356]	0	0	1	0.333333	0	0	0	0	0	0	1	0.333333	0	0	0	0	ENSMUSP00000104349
ENSMUSP00000092571	ENSMUSP00000092571	Dnahc7b	dynein, axonemal, heavy chain 7B [Source:MGI Symbol;Acc:MGI:2684953]	1	0	0	0.333333	0	0	0	0	1	0	0	0.333333	0	0	0	0
ENSMUSP00000092806	ENSMUSP00000092806	Gm10308	predicted gene 10308 [Source:MGI Symbol;Acc:MGI:3641943]	1	0	0	0.333333	0	0	0	0	1	0	0	0.333333	0	0	0	0
ENSMUSP00000095655	ENSMUSP00000095655	Mup10	major urinary protein 10 [Source:MGI Symbol;Acc:MGI:1924164]	1	0	0	0.333333	0	0	0	0	1	0	0	0.333333	0	0	0	0
ENSMUSP00000096257	ENSMUSP00000096257	Thsd4	thrombospondin, type I, domain containing 4 [Source:MGI Symbol;Acc:MGI:2672033]	0	0	1	0.333333	0	0	0	0	0	0	1	0.333333	0	0	0	0
ENSMUSP00000098087	ENSMUSP00000098087	6330403L08Rik	RIKEN cDNA 6330403L08 gene [Source:MGI Symbol;Acc:MGI:1917994]	0	0	1	0.333333	0	0	0	0	0	0	1	0.333333	0	0	0	0
ENSMUSP00000099950	ENSMUSP00000099950	Sardh	sarcosine dehydrogenase [Source:MGI Symbol;Acc:MGI:2183102]	1	0	0	0.333333	0	0	0	0	1	0	0	0.333333	0	0	0	0
ENSMUSP00000102373	ENSMUSP00000102373	Bptf	bromodomain PHD finger transcription factor [Source:MGI Symbol;Acc:MGI:2444008]	1	0	0	0.333333	0	0	0	0	1	0	0	0.333333	0	0	0	0	ENSMUSP00000102374
ENSMUSP00000103541	ENSMUSP00000103541	Msi2	Musashi homolog 2 (Drosophila) [Source:MGI Symbol;Acc:MGI:1923876]	1	0	0	0.333333	0	0	0	0	1	0	0	0.333333	0	0	0	0
ENSMUSP00000108041				0	0	1	0.333333	0	0	0	0	0	0	1	0.333333	0	0	0	0	ENSMUSP00000115065
ENSMUSP00000111863				0	0	1	0.333333	0	0	0	0	0	0	1	0.333333	0	0	0	0
ENSMUSP00000112963	ENSMUSP00000112963	Taok2	TAO kinase 2 [Source:MGI Symbol;Acc:MGI:1915919]	0	0	2	0.666667	0	0	0	0	0	0	1	0.333333	0	0	0	0
ENSMUSP00000112999	ENSMUSP00000112999	Arhgap23	Rho GTPase activating protein 23 [Source:MGI Symbol;Acc:MGI:3697726]	0	1	0	0.333333	0	0	0	0	0	1	0	0.333333	0	0	0	0
ENSMUSP00000115062	ENSMUSP00000115062	Dsp	desmoplakin [Source:MGI Symbol;Acc:MGI:109611]	0	0	1	0.333333	0	0	0	0	0	0	1	0.333333	0	0	0	0
ENSMUSP00000115369	ENSMUSP00000115369	Mrpl28	mitochondrial ribosomal protein L28 [Source:MGI Symbol;Acc:MGI:1915861]	1	0	0	0.333333	0	0	0	0	1	0	0	0.333333	0	0	0	0
ENSMUSP00000118557				1	0	0	0.333333	0	0	0	0	1	0	0	0.333333	0	0	0	0
ENSMUSP00000119493	ENSMUSP00000119493	Chka	choline kinase alpha [Source:MGI Symbol;Acc:MGI:107760]	1	0	0	0.333333	0	0	0	0	1	0	0	0.333333	0	0	0	0
ENSMUSP00000119665	ENSMUSP00000119665	Unc45a	unc-45 homolog A (C. elegans) [Source:MGI Symbol;Acc:MGI:2142246]	1	0	0	0.333333	0	0	0	0	1	0	0	0.333333	0	0	0	0
sp|BGAL_ECOLI				0	1	0	0.333333	0	0	0	0	0	1	0	0.333333	0	0	0	0
sp|RASH_HUMAN				1	0	0	0.333333	0	0	0	0	1	0	0	0.333333	0	0	0	0
sp|TRFL_HUMAN				0	0	1	0.333333	0	0	0	0	0	0	1	0.333333	0	0	0	0
ENSMUSP00000018729				0	0	0	0	2	2	2	2	0	0	0	0	13	14	11	12.6667	ENSMUSP00000104485
ENSMUSP00000031910	ENSMUSP00000031910	Prss1	protease, serine, 1 (trypsin 1) [Source:MGI Symbol;Acc:MGI:98839]	0	0	0	0	2	2	2	2	0	0	0	0	9	9	8	8.66667
ENSMUSP00000053093				0	0	0	0	2	4	3	3	0	0	0	0	7	10	8	8.33333	ENSMUSP00000107795, ENSMUSP00000107797, ENSMUSP00000107798
ENSMUSP00000099502	ENSMUSP00000099502	Nle1	notchless homolog 1 (Drosophila) [Source:MGI Symbol;Acc:MGI:2429770]	0	0	0	0	1	1	1	1	0	0	0	0	9	4	3	5.33333
ENSMUSP00000015578	ENSMUSP00000015578	Gzmg	granzyme G [Source:MGI Symbol;Acc:MGI:109253]	0	0	0	0	1	1	1	1	0	0	0	0	4	6	4	4.66667
ENSMUSP00000018610	ENSMUSP00000018610	Nos2	nitric oxide synthase 2, inducible [Source:MGI Symbol;Acc:MGI:97361]	0	0	0	0	1	2	2	1.66667	0	0	0	0	5	3	6	4.66667
ENSMUSP00000075356	ENSMUSP00000075356	Mup4	major urinary protein 4 [Source:MGI Symbol;Acc:MGI:97236]	0	0	0	0	1	2	2	1.66667	0	0	0	0	4	7	3	4.66667
ENSMUSP00000034689	ENSMUSP00000034689	Pin1	protein (peptidyl-prolyl cis/trans isomerase) NIMA-interacting 1 [Source:MGI Symbol;Acc:MGI:1346036]	0	0	0	0	3	2	1	2	0	0	0	0	7	4	2	4.33333
ENSMUSP00000081579	ENSMUSP00000081579	Mup3	major urinary protein 3 [Source:MGI Symbol;Acc:MGI:97235]	0	0	0	0	1	2	1	1.33333	0	0	0	0	4	7	2	4.33333	ENSMUSP00000103096
ENSMUSP00000022082	ENSMUSP00000022082	Glrx	glutaredoxin [Source:MGI Symbol;Acc:MGI:2135625]	0	0	0	0	2	1	1	1.33333	0	0	0	0	6	2	1	3
ENSMUSP00000113939	ENSMUSP00000113939	Wdr81	WD repeat domain 81 [Source:MGI Symbol;Acc:MGI:2681828]	0	0	0	0	1	1	1	1	0	0	0	0	3	3	3	3
ENSMUSP00000066280	ENSMUSP00000066280	Scrt2	scratch homolog 2, zinc finger protein (Drosophila) [Source:MGI Symbol;Acc:MGI:2139287]	0	0	0	0	1	2	1	1.33333	0	0	0	0	1	5	1	2.33333
ENSMUSP00000047267	ENSMUSP00000047267	Ankrd11	ankyrin repeat domain 11 [Source:MGI Symbol;Acc:MGI:1924337]	0	0	0	0	1	1	1	1	0	0	0	0	1	3	2	2
ENSMUSP00000093794	ENSMUSP00000093794	BC100530	cDNA sequence BC100530 [Source:MGI Symbol;Acc:MGI:3696883]	0	0	0	0	0	1	1	0.666667	0	0	0	0	0	4	2	2	ENSMUSP00000117436
ENSMUSP00000035883	ENSMUSP00000035883	1810020D17Rik	RIKEN cDNA 1810020D17 gene [Source:MGI Symbol;Acc:MGI:1913523]	0	0	0	0	0	2	0	0.666667	0	0	0	0	0	4	0	1.33333	ENSMUSP00000072508, ENSMUSP00000075136, ENSMUSP00000115672, ENSMUSP00000116214, ENSMUSP00000117571, ENSMUSP00000121940
ENSMUSP00000049116	ENSMUSP00000049116	Alkbh5	alkB, alkylation repair homolog 5 (E. coli) [Source:MGI Symbol;Acc:MGI:2144489]	0	0	0	0	0	1	1	0.666667	0	0	0	0	0	2	2	1.33333
ENSMUSP00000018645	ENSMUSP00000018645	Ncor1	nuclear receptor co-repressor 1 [Source:MGI Symbol;Acc:MGI:1349717]	0	0	0	0	0	0	2	0.666667	0	0	0	0	0	0	3	1	ENSMUSP00000098628
ENSMUSP00000039351	ENSMUSP00000039351	Cacna1a	calcium channel, voltage-dependent, P/Q type, alpha 1A subunit [Source:MGI Symbol;Acc:MGI:109482]	0	0	0	0	0	1	0	0.333333	0	0	0	0	0	3	0	1	ENSMUSP00000112436, ENSMUSP00000114055
ENSMUSP00000051479	ENSMUSP00000051479	Aff4	AF4/FMR2 family, member 4 [Source:MGI Symbol;Acc:MGI:2136171]	0	0	0	0	1	1	1	1	0	0	0	0	1	1	1	1
ENSMUSP00000067028	ENSMUSP00000067028	Ankrd33	ankyrin repeat domain 33 [Source:MGI Symbol;Acc:MGI:2443398]	0	0	0	0	0	2	1	1	0	0	0	0	0	2	1	1
ENSMUSP00000110417	ENSMUSP00000110417	Fhl1	four and a half LIM domains 1 [Source:MGI Symbol;Acc:MGI:1298387]	0	0	0	0	2	1	0	1	0	0	0	0	2	1	0	1	ENSMUSP00000110419
sp|K1M1_SHEEP				0	0	0	0	1	0	1	0.666667	0	0	0	0	1	0	2	1
ENSMUSP00000006559	ENSMUSP00000006559	Tpbg	trophoblast glycoprotein [Source:MGI Symbol;Acc:MGI:1341264]	0	0	0	0	1	1	0	0.666667	0	0	0	0	1	1	0	0.666667	ENSMUSP00000096101
ENSMUSP00000028841	ENSMUSP00000028841	Usp8	ubiquitin specific peptidase 8 [Source:MGI Symbol;Acc:MGI:1934029]	0	0	0	0	0	2	0	0.666667	0	0	0	0	0	2	0	0.666667	ENSMUSP00000106046
ENSMUSP00000034414	ENSMUSP00000034414	4931406C07Rik	RIKEN cDNA 4931406C07 gene [Source:MGI Symbol;Acc:MGI:1918234]	0	0	0	0	0	1	1	0.666667	0	0	0	0	0	1	1	0.666667
ENSMUSP00000040779	ENSMUSP00000040779	Ttc1	tetratricopeptide repeat domain 1 [Source:MGI Symbol;Acc:MGI:1914077]	0	0	0	0	1	1	0	0.666667	0	0	0	0	1	1	0	0.666667
ENSMUSP00000040896	ENSMUSP00000040896	Socs7	suppressor of cytokine signaling 7 [Source:MGI Symbol;Acc:MGI:2651588]	0	0	0	0	1	1	0	0.666667	0	0	0	0	1	1	0	0.666667
ENSMUSP00000042906				0	0	0	0	0	1	1	0.666667	0	0	0	0	0	1	1	0.666667
ENSMUSP00000047683	ENSMUSP00000047683	Kdm2a	lysine (K)-specific demethylase 2A [Source:MGI Symbol;Acc:MGI:1354736]	0	0	0	0	1	0	1	0.666667	0	0	0	0	1	0	1	0.666667	ENSMUSP00000076698, ENSMUSP00000112270
ENSMUSP00000047936	ENSMUSP00000047936	Agbl2	ATP/GTP binding protein-like 2 [Source:MGI Symbol;Acc:MGI:2443254]	0	0	0	0	0	2	0	0.666667	0	0	0	0	0	2	0	0.666667	ENSMUSP00000048647
ENSMUSP00000048978	ENSMUSP00000048978	Ccdc88a	coiled coil domain containing 88A [Source:MGI Symbol;Acc:MGI:1925177]	0	0	0	0	0	0	2	0.666667	0	0	0	0	0	0	2	0.666667
ENSMUSP00000050497	ENSMUSP00000050497	Epx	eosinophil peroxidase [Source:MGI Symbol;Acc:MGI:107569]	0	0	0	0	1	0	0	0.333333	0	0	0	0	2	0	0	0.666667
ENSMUSP00000054158	ENSMUSP00000054158	Mycs	myc-like oncogene, s-myc protein [Source:MGI Symbol;Acc:MGI:1332242]	0	0	0	0	0	1	1	0.666667	0	0	0	0	0	1	1	0.666667
ENSMUSP00000057556	ENSMUSP00000057556	Wdfy4	WD repeat and FYVE domain containing 4 [Source:MGI Symbol;Acc:MGI:3584510]	0	0	0	0	1	0	1	0.666667	0	0	0	0	1	0	1	0.666667	ENSMUSP00000117068
ENSMUSP00000061503				0	0	0	0	0	1	1	0.666667	0	0	0	0	0	1	1	0.666667	ENSMUSP00000078382, ENSMUSP00000110440, ENSMUSP00000116466
ENSMUSP00000064594	ENSMUSP00000064594	Klhdc10	kelch domain containing 10 [Source:MGI Symbol;Acc:MGI:1924038]	0	0	0	0	0	0	2	0.666667	0	0	0	0	0	0	2	0.666667	ENSMUSP00000069669
ENSMUSP00000066130				0	0	0	0	0	2	0	0.666667	0	0	0	0	0	2	0	0.666667
ENSMUSP00000071017	ENSMUSP00000071017	Rnf144b	ring finger protein 144B [Source:MGI Symbol;Acc:MGI:2384986]	0	0	0	0	0	1	1	0.666667	0	0	0	0	0	1	1	0.666667	ENSMUSP00000105738
ENSMUSP00000073034	ENSMUSP00000073034	Ewsr1	Ewing sarcoma breakpoint region 1 [Source:MGI Symbol;Acc:MGI:99960]	0	0	0	0	1	0	1	0.666667	0	0	0	0	1	0	1	0.666667	ENSMUSP00000078867, ENSMUSP00000099994
ENSMUSP00000075935	ENSMUSP00000075935	1810009J06Rik	RIKEN cDNA 1810009J06 gene [Source:MGI Symbol;Acc:MGI:1920876]	0	0	0	0	0	1	0	0.333333	0	0	0	0	0	2	0	0.666667
ENSMUSP00000093245	ENSMUSP00000093245	Gpr98	G protein-coupled receptor 98 [Source:MGI Symbol;Acc:MGI:1274784]	0	0	0	0	0	2	0	0.666667	0	0	0	0	0	2	0	0.666667
ENSMUSP00000099338	ENSMUSP00000099338	Kcnq2	potassium voltage-gated channel, subfamily Q, member 2 [Source:MGI Symbol;Acc:MGI:1309503]	0	0	0	0	1	1	0	0.666667	0	0	0	0	1	1	0	0.666667
ENSMUSP00000103613	ENSMUSP00000103613	Gm12429	predicted gene 12429 [Source:MGI Symbol;Acc:MGI:3651059]	0	0	0	0	0	1	1	0.666667	0	0	0	0	0	1	1	0.666667	ENSMUSP00000103629, ENSMUSP00000103661, ENSMUSP00000111576
ENSMUSP00000122942	ENSMUSP00000122942	Zfp961	zinc finger protein 961 [Source:MGI Symbol;Acc:MGI:3583954]	0	0	0	0	1	0	1	0.666667	0	0	0	0	1	0	1	0.666667
ENSMUSP00000001092	ENSMUSP00000001092	Zfp276	zinc finger protein (C2H2 type) 276 [Source:MGI Symbol;Acc:MGI:1888495]	0	0	0	0	1	0	0	0.333333	0	0	0	0	1	0	0	0.333333	ENSMUSP00000119771
ENSMUSP00000006112	ENSMUSP00000006112	Ephb3	Eph receptor B3 [Source:MGI Symbol;Acc:MGI:104770]	0	0	0	0	0	1	0	0.333333	0	0	0	0	0	1	0	0.333333
ENSMUSP00000007156	ENSMUSP00000007156	Klk1b11	kallikrein 1-related peptidase b11 [Source:MGI Symbol;Acc:MGI:892023]	0	0	0	0	0	0	1	0.333333	0	0	0	0	0	0	1	0.333333
ENSMUSP00000008893	ENSMUSP00000008893	Coro1b	coronin, actin binding protein 1B [Source:MGI Symbol;Acc:MGI:1345963]	0	0	0	0	0	0	1	0.333333	0	0	0	0	0	0	1	0.333333
ENSMUSP00000015741				0	0	0	0	0	0	1	0.333333	0	0	0	0	0	0	1	0.333333	ENSMUSP00000109107, ENSMUSP00000109109
ENSMUSP00000017126	ENSMUSP00000017126	Pom121l2	POM121 membrane glycoprotein-like 2 (rat) [Source:MGI Symbol;Acc:MGI:2684870]	0	0	0	0	0	0	1	0.333333	0	0	0	0	0	0	1	0.333333
ENSMUSP00000017961	ENSMUSP00000017961	Jph2	junctophilin 2 [Source:MGI Symbol;Acc:MGI:1891496]	0	0	0	0	0	0	1	0.333333	0	0	0	0	0	0	1	0.333333	ENSMUSP00000105052
ENSMUSP00000020524	ENSMUSP00000020524	Rhbdf1	rhomboid family 1 (Drosophila) [Source:MGI Symbol;Acc:MGI:104328]	0	0	0	0	0	1	0	0.333333	0	0	0	0	0	1	0	0.333333
ENSMUSP00000022114	ENSMUSP00000022114	Vcan	versican [Source:MGI Symbol;Acc:MGI:102889]	0	0	0	0	1	0	0	0.333333	0	0	0	0	1	0	0	0.333333	ENSMUSP00000105171, ENSMUSP00000105173
ENSMUSP00000023589	ENSMUSP00000023589	Kng1	kininogen 1 [Source:MGI Symbol;Acc:MGI:1097705]	0	0	0	0	0	1	0	0.333333	0	0	0	0	0	1	0	0.333333
ENSMUSP00000023812	ENSMUSP00000023812	Map3k12	mitogen-activated protein kinase kinase kinase 12 [Source:MGI Symbol;Acc:MGI:1346881]	0	0	0	0	0	1	0	0.333333	0	0	0	0	0	1	0	0.333333
ENSMUSP00000024627	ENSMUSP00000024627	Chd1	chromodomain helicase DNA binding protein 1 [Source:MGI Symbol;Acc:MGI:88393]	0	0	0	0	1	0	0	0.333333	0	0	0	0	1	0	0	0.333333
ENSMUSP00000025205	ENSMUSP00000025205	Psd2	pleckstrin and Sec7 domain containing 2 [Source:MGI Symbol;Acc:MGI:1921252]	0	0	0	0	1	0	0	0.333333	0	0	0	0	1	0	0	0.333333	ENSMUSP00000111381
ENSMUSP00000025497	ENSMUSP00000025497	Fbn2	fibrillin 2 [Source:MGI Symbol;Acc:MGI:95490]	0	0	0	0	1	0	0	0.333333	0	0	0	0	1	0	0	0.333333
ENSMUSP00000025932	ENSMUSP00000025932	Shoc2	soc-2 (suppressor of clear) homolog (C. elegans) [Source:MGI Symbol;Acc:MGI:1927197]	0	0	0	0	0	0	1	0.333333	0	0	0	0	0	0	1	0.333333
ENSMUSP00000027852	ENSMUSP00000027852	Adcy10	adenylate cyclase 10 [Source:MGI Symbol;Acc:MGI:2660854]	0	0	0	0	0	0	1	0.333333	0	0	0	0	0	0	1	0.333333	ENSMUSP00000107066, ENSMUSP00000107067
ENSMUSP00000029369	ENSMUSP00000029369	Sohlh2	spermatogenesis and oogenesis specific basic helix-loop-helix 2 [Source:MGI Symbol;Acc:MGI:1921684]	0	0	0	0	1	0	0	0.333333	0	0	0	0	1	0	0	0.333333
ENSMUSP00000029582				0	0	0	0	1	0	0	0.333333	0	0	0	0	1	0	0	0.333333	ENSMUSP00000029583, ENSMUSP00000029586, ENSMUSP00000089793
ENSMUSP00000030628	ENSMUSP00000030628	Tmem57	transmembrane protein 57 [Source:MGI Symbol;Acc:MGI:1913396]	0	0	0	0	0	0	1	0.333333	0	0	0	0	0	0	1	0.333333
ENSMUSP00000030862	ENSMUSP00000030862	2610109H07Rik	RIKEN cDNA 2610109H07 gene [Source:MGI Symbol;Acc:MGI:1917683]	0	0	0	0	0	1	0	0.333333	0	0	0	0	0	1	0	0.333333
ENSMUSP00000033156	ENSMUSP00000033156	Dctn5	dynactin 5 [Source:MGI Symbol;Acc:MGI:1891689]	0	0	0	0	0	1	0	0.333333	0	0	0	0	0	1	0	0.333333
ENSMUSP00000034446	ENSMUSP00000034446	Dpy19l1	dpy-19-like 1 (C. elegans) [Source:MGI Symbol;Acc:MGI:1915685]	0	0	0	0	1	0	0	0.333333	0	0	0	0	1	0	0	0.333333	ENSMUSP00000110932, ENSMUSP00000119986
ENSMUSP00000035328	ENSMUSP00000035328	Uba6	ubiquitin-like modifier activating enzyme 6 [Source:MGI Symbol;Acc:MGI:1913894]	0	0	0	0	0	0	1	0.333333	0	0	0	0	0	0	1	0.333333	ENSMUSP00000109000
ENSMUSP00000037446	ENSMUSP00000037446	Mars	methionine-tRNA synthetase [Source:MGI Symbol;Acc:MGI:1345633]	0	0	0	0	0	1	0	0.333333	0	0	0	0	0	1	0	0.333333
ENSMUSP00000040546	ENSMUSP00000040546	D630003M21Rik	RIKEN cDNA D630003M21 gene [Source:MGI Symbol;Acc:MGI:3606579]	0	0	0	0	1	0	0	0.333333	0	0	0	0	1	0	0	0.333333	ENSMUSP00000099410
ENSMUSP00000041082	ENSMUSP00000041082	Rgl2	ral guanine nucleotide dissociation stimulator-like 2 [Source:MGI Symbol;Acc:MGI:107483]	0	0	0	0	0	1	0	0.333333	0	0	0	0	0	1	0	0.333333
ENSMUSP00000041732	ENSMUSP00000041732	Ppp1r9b	protein phosphatase 1, regulatory subunit 9B [Source:MGI Symbol;Acc:MGI:2387581]	0	0	0	0	1	0	0	0.333333	0	0	0	0	1	0	0	0.333333
ENSMUSP00000042199	ENSMUSP00000042199	Cdh10	cadherin 10 [Source:MGI Symbol;Acc:MGI:107436]	0	0	0	0	0	0	1	0.333333	0	0	0	0	0	0	1	0.333333
ENSMUSP00000043175	ENSMUSP00000043175	Hipk4	homeodomain interacting protein kinase 4 [Source:MGI Symbol;Acc:MGI:2685008]	0	0	0	0	0	1	0	0.333333	0	0	0	0	0	1	0	0.333333
ENSMUSP00000043816	ENSMUSP00000043816	Col27a1	collagen, type XXVII, alpha 1 [Source:MGI Symbol;Acc:MGI:2672118]	0	0	0	0	1	0	0	0.333333	0	0	0	0	1	0	0	0.333333
ENSMUSP00000045693	ENSMUSP00000045693	Cobl	cordon-bleu [Source:MGI Symbol;Acc:MGI:105056]	0	0	0	0	0	0	1	0.333333	0	0	0	0	0	0	1	0.333333	ENSMUSP00000091007, ENSMUSP00000105277, ENSMUSP00000105278
ENSMUSP00000046204	ENSMUSP00000046204	Hydin	HYDIN, axonemal central pair apparatus protein [Source:MGI Symbol;Acc:MGI:2389007]	0	0	0	0	0	1	0	0.333333	0	0	0	0	0	1	0	0.333333
ENSMUSP00000046601	ENSMUSP00000046601	Pde1c	phosphodiesterase 1C [Source:MGI Symbol;Acc:MGI:108413]	0	0	0	0	1	0	0	0.333333	0	0	0	0	1	0	0	0.333333	ENSMUSP00000109966
ENSMUSP00000047652	ENSMUSP00000047652	Dock3	dedicator of cyto-kinesis 3 [Source:MGI Symbol;Acc:MGI:2429763]	0	0	0	0	0	1	0	0.333333	0	0	0	0	0	1	0	0.333333
ENSMUSP00000048898	ENSMUSP00000048898	Ambra1	autophagy/beclin 1 regulator 1 [Source:MGI Symbol;Acc:MGI:2443564]	0	0	0	0	1	0	0	0.333333	0	0	0	0	1	0	0	0.333333	ENSMUSP00000049258, ENSMUSP00000097299, ENSMUSP00000106948, ENSMUSP00000106949
ENSMUSP00000051622	ENSMUSP00000051622	Ephb4	Eph receptor B4 [Source:MGI Symbol;Acc:MGI:104757]	0	0	0	0	1	0	0	0.333333	0	0	0	0	1	0	0	0.333333	ENSMUSP00000106683, ENSMUSP00000106684, ENSMUSP00000115731
ENSMUSP00000053869	ENSMUSP00000053869	Elfn1	leucine rich repeat and fibronectin type III, extracellular 1 [Source:MGI Symbol;Acc:MGI:2442479]	0	0	0	0	0	1	0	0.333333	0	0	0	0	0	1	0	0.333333	ENSMUSP00000106454
ENSMUSP00000059308	ENSMUSP00000059308	Ptk2	PTK2 protein tyrosine kinase 2 [Source:MGI Symbol;Acc:MGI:95481]	0	0	0	0	0	1	0	0.333333	0	0	0	0	0	1	0	0.333333	ENSMUSP00000067956, ENSMUSP00000079561, ENSMUSP00000105660, ENSMUSP00000105663
ENSMUSP00000060255	ENSMUSP00000060255	Zfp831	zinc finger protein 831 [Source:MGI Symbol;Acc:MGI:3641861]	0	0	0	0	0	1	0	0.333333	0	0	0	0	0	1	0	0.333333
ENSMUSP00000062047	ENSMUSP00000062047	Uaca	uveal autoantigen with coiled-coil domains and ankyrin repeats [Source:MGI Symbol;Acc:MGI:1919815]	0	0	0	0	1	0	0	0.333333	0	0	0	0	1	0	0	0.333333
ENSMUSP00000062049	ENSMUSP00000062049	Cit	citron [Source:MGI Symbol;Acc:MGI:105313]	0	0	0	0	0	1	0	0.333333	0	0	0	0	0	1	0	0.333333	ENSMUSP00000099620, ENSMUSP00000107637, ENSMUSP00000107639, ENSMUSP00000107642, ENSMUSP00000107645, ENSMUSP00000115802
ENSMUSP00000062910	ENSMUSP00000062910	Kdm4a	lysine (K)-specific demethylase 4A [Source:MGI Symbol;Acc:MGI:2446210]	0	0	0	0	0	0	1	0.333333	0	0	0	0	0	0	1	0.333333	ENSMUSP00000095524, ENSMUSP00000102011, ENSMUSP00000102014
ENSMUSP00000063266	ENSMUSP00000063266	Cbll1	Casitas B-lineage lymphoma-like 1 [Source:MGI Symbol;Acc:MGI:2144842]	0	0	0	0	1	0	0	0.333333	0	0	0	0	1	0	0	0.333333	ENSMUSP00000082616, ENSMUSP00000099038
ENSMUSP00000063795	ENSMUSP00000063795	Irs1	insulin receptor substrate 1 [Source:MGI Symbol;Acc:MGI:99454]	0	0	0	0	1	0	0	0.333333	0	0	0	0	1	0	0	0.333333
ENSMUSP00000064878	ENSMUSP00000064878	Wnt5a	wingless-related MMTV integration site 5A [Source:MGI Symbol;Acc:MGI:98958]	0	0	0	0	0	0	1	0.333333	0	0	0	0	0	0	1	0.333333	ENSMUSP00000107893
ENSMUSP00000069222	ENSMUSP00000069222	Utrn	utrophin [Source:MGI Symbol;Acc:MGI:104631]	0	0	0	0	0	1	0	0.333333	0	0	0	0	0	1	0	0.333333	ENSMUSP00000076093
ENSMUSP00000074459	ENSMUSP00000074459	Kalrn	kalirin, RhoGEF kinase [Source:MGI Symbol;Acc:MGI:2685385]	0	0	0	0	1	0	0	0.333333	0	0	0	0	1	0	0	0.333333	ENSMUSP00000076088, ENSMUSP00000087084, ENSMUSP00000110611, ENSMUSP00000110612, ENSMUSP00000110619, ENSMUSP00000116188
ENSMUSP00000076193	ENSMUSP00000076193	Col11a2	collagen, type XI, alpha 2 [Source:MGI Symbol;Acc:MGI:88447]	0	0	0	0	0	1	0	0.333333	0	0	0	0	0	1	0	0.333333	ENSMUSP00000084772, ENSMUSP00000109888, ENSMUSP00000109890, ENSMUSP00000109893, ENSMUSP00000109895, ENSMUSP00000109896
ENSMUSP00000077552	ENSMUSP00000077552	Vmn1r171	vomeronasal 1 receptor 171 [Source:MGI Symbol;Acc:MGI:3033476]	0	0	0	0	0	1	0	0.333333	0	0	0	0	0	1	0	0.333333
ENSMUSP00000078853	ENSMUSP00000078853	Mga	MAX gene associated [Source:MGI Symbol;Acc:MGI:1352483]	0	0	0	0	0	1	0	0.333333	0	0	0	0	0	1	0	0.333333	ENSMUSP00000106401, ENSMUSP00000119044
ENSMUSP00000083273	ENSMUSP00000083273	Prkd2	protein kinase D2 [Source:MGI Symbol;Acc:MGI:2141917]	0	0	0	0	0	1	0	0.333333	0	0	0	0	0	1	0	0.333333
ENSMUSP00000089758	ENSMUSP00000089758	Epc2	enhancer of polycomb homolog 2 (Drosophila) [Source:MGI Symbol;Acc:MGI:1278321]	0	0	0	0	1	0	0	0.333333	0	0	0	0	1	0	0	0.333333
ENSMUSP00000092687	ENSMUSP00000092687	Epb4.1l4b	erythrocyte protein band 4.1-like 4b [Source:MGI Symbol;Acc:MGI:1859149]	0	0	0	0	1	0	0	0.333333	0	0	0	0	1	0	0	0.333333
ENSMUSP00000093720	ENSMUSP00000093720	Pcnp	PEST proteolytic signal containing nuclear protein [Source:MGI Symbol;Acc:MGI:1923552]	0	0	0	0	1	0	0	0.333333	0	0	0	0	1	0	0	0.333333	ENSMUSP00000110087, ENSMUSP00000112565
ENSMUSP00000095970	ENSMUSP00000095970	Mlycd	malonyl-CoA decarboxylase [Source:MGI Symbol;Acc:MGI:1928485]	0	0	0	0	0	0	1	0.333333	0	0	0	0	0	0	1	0.333333
ENSMUSP00000096882	ENSMUSP00000096882	Atxn7l3b	ataxin 7-like 3B [Source:MGI Symbol;Acc:MGI:1914971]	0	0	0	0	0	1	0	0.333333	0	0	0	0	0	1	0	0.333333
ENSMUSP00000098414	ENSMUSP00000098414	Pbp2	phosphatidylethanolamine binding protein 2 [Source:MGI Symbol;Acc:MGI:1923650]	0	0	0	0	0	1	0	0.333333	0	0	0	0	0	1	0	0.333333
ENSMUSP00000099510	ENSMUSP00000099510	Mtor	mechanistic target of rapamycin (serine/threonine kinase) [Source:MGI Symbol;Acc:MGI:1928394]	0	0	0	0	1	0	0	0.333333	0	0	0	0	1	0	0	0.333333
ENSMUSP00000103072	ENSMUSP00000103072	Adam15	a disintegrin and metallopeptidase domain 15 (metargidin) [Source:MGI Symbol;Acc:MGI:1333882]	0	0	0	0	0	1	0	0.333333	0	0	0	0	0	1	0	0.333333
ENSMUSP00000104205	ENSMUSP00000104205	Zfp444	zinc finger protein 444 [Source:MGI Symbol;Acc:MGI:1923365]	0	0	0	0	0	1	0	0.333333	0	0	0	0	0	1	0	0.333333
ENSMUSP00000105170	ENSMUSP00000105170	Vcan	versican [Source:MGI Symbol;Acc:MGI:102889]	0	0	0	0	1	0	0	0.333333	0	0	0	0	1	0	0	0.333333
ENSMUSP00000106293	ENSMUSP00000106293	Adal	adenosine deaminase-like [Source:MGI Symbol;Acc:MGI:1923144]	0	0	0	0	0	1	0	0.333333	0	0	0	0	0	1	0	0.333333	ENSMUSP00000106294
ENSMUSP00000106337	ENSMUSP00000106337	Pms2	postmeiotic segregation increased 2 (S. cerevisiae) [Source:MGI Symbol;Acc:MGI:104288]	0	0	0	0	0	1	0	0.333333	0	0	0	0	0	1	0	0.333333
ENSMUSP00000107342	ENSMUSP00000107342	Arpc3	actin related protein 2/3 complex, subunit 3 [Source:MGI Symbol;Acc:MGI:1928375]	0	0	0	0	0	0	1	0.333333	0	0	0	0	0	0	1	0.333333	ENSMUSP00000107345
ENSMUSP00000110899	ENSMUSP00000110899	Col19a1	collagen, type XIX, alpha 1 [Source:MGI Symbol;Acc:MGI:1095415]	0	0	0	0	0	1	0	0.333333	0	0	0	0	0	1	0	0.333333
ENSMUSP00000120285	ENSMUSP00000120285	4932431P20Rik	RIKEN cDNA 4932431P20 gene [Source:MGI Symbol;Acc:MGI:2149781]	0	0	0	0	0	0	1	0.333333	0	0	0	0	0	0	1	0.333333
			Sum	5950	5575	5661	5728.67	1029	1158	1068	1085	108090	105728	106386	106735	43848	46440	46233	45507
