# Supplementary material for: Proteomic Interactions in the Mouse Vitreous-Retina Complex
Source: PLoS One. 2013 Nov 29;8(11):e82140. doi: 10.1371/journal.pone.0082140 (PMC3843729; doi:10.1371/journal.pone.0082140)
Supplement: Table S2 — Peptides identified for proteins found in the mouse vitreous and retina listed in Table S1. (XLSX) [file pone.0082140.s002.xlsx]

## Sheet: Parsimony Comparison_results
Proteins	Parsimony	Peptides
ENSP00000000233	DIFFERENTIABLE	HYFQNTQGLIFVVDSNDRER
ENSP00000000233	DIFFERENTIABLE	ILMVGLDAAGK
ENSP00000000233	DIFFERENTIABLE	LGEIVTTIPTIGFNVETVEYK
ENSP00000000233	DIFFERENTIABLE	LKLGEIVTTIPTIGFNVETVEYK
ENSP00000000233	DIFFERENTIABLE	MLQEDELRDAVLLVFANK
ENSP00000001008	DISCRETE	AWDIAIATMK
ENSP00000001008	DISCRETE	ELRFEIGEGENLDLPYGLER
ENSP00000001008	DISCRETE	LASHLNLAMCHLK
ENSP00000001008	DISCRETE	LYANMFER
ENSP00000001008	DISCRETE	RGEAHLAVNDFELAR
ENSP00000001008	DISCRETE	VFVHYTGWLLDGTK
ENSP00000003100	DISCRETE	FAYVPFGAGR
ENSP00000003100	DISCRETE	SPPYIFSPIPFLGHAIAFGK
ENSP00000004982	EQUIVALENT	APSVALPVAQVPTDPGHFSVLLDVK
ENSP00000004982	EQUIVALENT	HFSPEEIAVK
ENSP00000004982	EQUIVALENT	MEIPVPVQPSWLR
ENSP00000005257	SUPERSET	ANVDKVFFDLMR
ENSP00000005257	SUPERSET	SALTLQFMYDEFVEDYEPTKADSYR
ENSP00000005257	SUPERSET	SGEGFLCVFSITEMESFAATADFREQILR
ENSP00000005257	SUPERSET	VFFDLMR
ENSP00000005257	SUPERSET	VKEDENVPFLLVGNK
ENSP00000005374	EQUIVALENT	LQDFKLDFGNSQGK
ENSP00000005374	EQUIVALENT	TSQTWHGGIATIFQSPGDEVWGVVWK
ENSP00000005587	DISCRETE	AGYLEKR
ENSP00000005587	DISCRETE	MPNPSSTSSPYPLPEEIR
ENSP00000006951	SUBSET	AIADYLR
ENSP00000006951	SUBSET	LWDFQGFECIR
ENSP00000006951	SUBSET	SNGYEEAYSVFKK
ENSP00000009180	EQUIVALENT	AIHYALNCCGLAGGVEQFISDICPK
ENSP00000009180	EQUIVALENT	KDVLETFTVK
ENSP00000009589	EQUIVALENT	GPVRMPTK
ENSP00000009589	EQUIVALENT	LIDLHSPSEIVK
ENSP00000009589	EQUIVALENT	SLEKVCADLIR
ENSP00000009589	EQUIVALENT	VCADLIR
ENSP00000012443	EQUIVALENT	AFLEENNLDYIIR
ENSP00000012443	EQUIVALENT	GNHETDNMNQIYGFEGEVK
ENSP00000013034	SUPERSET	EIGLWFHPEELVDYTSCAQNWIYE
ENSP00000013034	SUPERSET	FMQASEDLLK
ENSP00000013034	SUPERSET	GDFCIQVGR
ENSP00000013034	SUPERSET	GLVGEIIK
ENSP00000013034	SUPERSET	PGTIRGDFCIQVGR
ENSP00000013034	SUPERSET	TFIAIKPDGVQR
ENSP00000013034	SUPERSET	VMLGETNPADSKPGTIR
ENSP00000013034	SUPERSET	YMHSGPVVAMVWEGLNVVK
ENSP00000014112	EQUIVALENT	KLPIDVTEGEVISLGLPFGK
ENSP00000014112	EQUIVALENT	NNQFQALLQYADPVSAQHAK
ENSP00000014112	EQUIVALENT	VTNLLMLK
ENSP00000022615	SUBSET	GYGFGMVK
ENSP00000022615	SUBSET	LSQNNFALGYK
ENSP00000022615	SUBSET	LTLDTIFVPNTGK
ENSP00000022615	SUBSET	LTLDTIFVPNTGKK
ENSP00000022615	SUBSET	LTLSALIDGK
ENSP00000022615	SUBSET	SKLSQNNFALGYK
ENSP00000022615	SUBSET	VNNASLIGLGYTQTLRPGVK
ENSP00000022615	SUBSET	WNTDNTLGTEISWENKLAEGLK
ENSP00000022615	SUBSET	YKVCNYGLTFTQK
ENSP00000025399	EQUIVALENT	CVLPEEDSGELAKPK
ENSP00000025399	EQUIVALENT	LWDHATMTEVK
ENSP00000025399	EQUIVALENT	QGDTGDWIGTFLGHK
ENSP00000025399	EQUIVALENT	VWDAVSGDELMTLAHK
ENSP00000031135	EQUIVALENT	FTDEESRVFLLDR
ENSP00000031135	EQUIVALENT	RPKEEEWDPEYTPK
ENSP00000034275	EQUIVALENT	ADLANEEKPAIAPPVFVFQK
ENSP00000034275	EQUIVALENT	SVLRPAVLQAPQPK
ENSP00000040663	EQUIVALENT	GSLQILDQLLLPK
ENSP00000040663	EQUIVALENT	SLHSLGR
ENSP00000040738	DISCRETE	IVTSVRR
ENSP00000040738	DISCRETE	MEAYVPSEEEK
ENSP00000044462	SUPERSET	HYGFQLYQSDPSGNYGGWK
ENSP00000044462	SUPERSET	LLDEVFFSEK
ENSP00000044462	SUPERSET	LSAEKVEIATLTR
ENSP00000044462	SUPERSET	YLLQYQEPIPCEQLVTALCDIK
ENSP00000045083	EQUIVALENT	ALLFYTNALAENDAR
ENSP00000045083	EQUIVALENT	GLVGYAR
ENSP00000054666	SUBSET	ADALQAGASQFETSAAK
ENSP00000054666	SUBSET	LSELDDRADALQAGASQFETSAAK
ENSP00000054950	DISCRETE	HWILPQDYDHAQAEAR
ENSP00000054950	DISCRETE	IVDRIDNDGDGFVTTEELK
ENSP00000054950	DISCRETE	TFDQLTPDESKER
ENSP00000055163	SUPERSET	LGGGDTTEHIQTHFESK
ENSP00000055163	SUPERSET	LLEDEPR
ENSP00000055163	SUPERSET	QQGGGMMMGPGGGGAASLSK
ENSP00000058691	DISCRETE	NNEVWLIQK
ENSP00000058691	DISCRETE	NQEQLLTLASILR
ENSP00000071281	SUBSET	AIVAGDQNVEYK
ENSP00000071281	SUBSET	GEDFYCVTCHETK
ENSP00000071281	SUBSET	QVIGTGSFFPK
ENSP00000074304	EQUIVALENT	NDQDTLMAR
ENSP00000074304	EQUIVALENT	VPLPGPLFDALPR
ENSP00000075120	EQUIVALENT	LWGTQDVSQDIQEMKDESAR
ENSP00000075120	EQUIVALENT	QVTVLELFR
ENSP00000078429	DIFFERENTIABLE	ILYSHLVDYFPEFDGPQR
ENSP00000078429	DIFFERENTIABLE	LLLLGTGESGK
ENSP00000078429	DIFFERENTIABLE	VRVPTTGIIEYPFDLENIIFR
ENSP00000078429	DIFFERENTIABLE	YYLTDVDR
ENSP00000078429	DIFFERENTIABLE	YYLTDVDRIATLGYLPTQQDVLR
ENSP00000084795	DISCRETE	ILTFDQLALDSPK
ENSP00000084795	DISCRETE	ILTFDQLALDSPKGCGTVLLSGPR
ENSP00000084795	DISCRETE	TAVVVGTITDDVR
ENSP00000085068	EQUIVALENT	LIKEPAPDSGLLGLFQGQNSLLH
ENSP00000085068	EQUIVALENT	QSGAFLSTSEGLILQLVGDAVHPQFK
ENSP00000157775	DIFFERENTIABLE	GPAERAPQ
ENSP00000157775	DIFFERENTIABLE	VILEIDNAR
ENSP00000157775	DIFFERENTIABLE	VLAEMREQYEAMAER
ENSP00000157812	EQUIVALENT	EAVELPLTHFELYK
ENSP00000157812	EQUIVALENT	ENAPAIIFIDEIDAIATKR
ENSP00000157812	EQUIVALENT	ILLELLNQMDGFDQNVNVK
ENSP00000157812	EQUIVALENT	LIFSTITSK
ENSP00000159087	DISCRETE	GADELGLRK
ENSP00000159087	DISCRETE	SPETRR
ENSP00000164139	SUPERSET	DYYFALAHTVR
ENSP00000164139	SUPERSET	EIWGVEPSR
ENSP00000164139	SUPERSET	GYNAQEYYDRIPELR
ENSP00000164139	SUPERSET	IGEDFISDLDQLRK
ENSP00000164139	SUPERSET	LAACFLDSMATLGLAAYGYGIR
ENSP00000164139	SUPERSET	LKQEYFVVAATLQDIIR
ENSP00000164139	SUPERSET	MDWDKAWDVTVR
ENSP00000164139	SUPERSET	NLAENISR
ENSP00000164139	SUPERSET	TCAYTNHTVLPEALER
ENSP00000164139	SUPERSET	VAIQLNDTHPSLAIPELMR
ENSP00000164139	SUPERSET	VFADYEDYIK
ENSP00000164139	SUPERSET	VIFLENYR
ENSP00000164139	SUPERSET	VLYPNDNFFEGK
ENSP00000164139	SUPERSET	VLYPNDNFFEGKELR
ENSP00000164139	SUPERSET	WLVLCNPGLAEVIAER
ENSP00000164139	SUPERSET	YEFGIFNQK
ENSP00000167462	EQUIVALENT	QGLPFTIFQGGMPR
ENSP00000167462	EQUIVALENT	VGSFDPYSDDPR
ENSP00000167462	EQUIVALENT	YGQGFYLISPSEFER
ENSP00000167586	SUBSUMABLE	ALEEANADLEVKIRDWYQR
ENSP00000167586	SUBSUMABLE	LASYLDKVR
ENSP00000167586	SUBSUMABLE	VLDELTLAR
ENSP00000168216	DISCRETE	DLAPIGIR
ENSP00000168216	DISCRETE	GGIVGMTLPIAR
ENSP00000168216	DISCRETE	VMTIAPGLFGTPLLTSLPEK
ENSP00000170629	EQUIVALENT	HYQGVLQPVAVLELLQGLESLGCIR
ENSP00000170629	EQUIVALENT	VPPFPLPLEPCTQEFLWR
ENSP00000172229	EQUIVALENT	ALLASWATQDSATLDALLAALR
ENSP00000172229	EQUIVALENT	ALLASWATQDSATLDALLAALRR
ENSP00000172229	EQUIVALENT	LLNGSAGDTWR
ENSP00000172229	EQUIVALENT	WADAECEEIPGR
ENSP00000173527	DIFFERENTIABLE	ASAPESGLLSKV
ENSP00000173527	DIFFERENTIABLE	FSMVLPEVEAALAEIPGVR
ENSP00000173527	DIFFERENTIABLE	ILGIPVIVTEQYPK
ENSP00000173527	DIFFERENTIABLE	YFGDIISVGQR
ENSP00000174661	SUPERSET	ALDTMNFDVIK
ENSP00000174661	SUPERSET	ALYDTFSAFGNILSCK
ENSP00000174661	SUPERSET	EFSPFGTITSAK
ENSP00000174661	SUPERSET	FSPAGPILSIR
ENSP00000174661	SUPERSET	GFGFVCFSSPEEATK
ENSP00000174661	SUPERSET	GFGFVSFER
ENSP00000174661	SUPERSET	GYGFVHFETQEAAER
ENSP00000174661	SUPERSET	ITGMLLEIDNSELLHMLESPESLR
ENSP00000174661	SUPERSET	IVATKPLYVALAQR
ENSP00000174661	SUPERSET	IVATKPLYVALAQRK
ENSP00000174661	SUPERSET	KEFSPFGTITSAK
ENSP00000174661	SUPERSET	NFGEDMDDERLKDLFGK
ENSP00000174661	SUPERSET	NLDDGIDDERLR
ENSP00000174661	SUPERSET	SGVGNIFIK
ENSP00000174661	SUPERSET	SKVDEAVAVLQAHQAK
ENSP00000174661	SUPERSET	SLGYAYVNFQQPADAER
ENSP00000174661	SUPERSET	YQGVNLYVK
ENSP00000176643	EQUIVALENT	EKDILTAIAADLCK
ENSP00000176643	EQUIVALENT	FDHIFYTGNTAVGK
ENSP00000176643	EQUIVALENT	IAFGGETDEATR
ENSP00000176643	EQUIVALENT	ILSLLEGQK
ENSP00000176643	EQUIVALENT	NVDEAINFINER
ENSP00000176643	EQUIVALENT	VMQEEIFGPILPIVPVK
ENSP00000176643	EQUIVALENT	VMQEEIFGPILPIVPVKNVDEAINFINER
ENSP00000181839	EQUIVALENT	GGSEASK
ENSP00000181839	EQUIVALENT	LADFGLAR
ENSP00000184266	SUPERSET	EYLLQYNDPNRR
ENSP00000184266	SUPERSET	GLIENPALLR
ENSP00000184266	SUPERSET	TLPETLDPAEYNISPETR
ENSP00000185206	EQUIVALENT	FLDGDELTLADCNLLPK
ENSP00000185206	EQUIVALENT	KFLDGDELTLADCNLLPK
ENSP00000185206	EQUIVALENT	NYDIPAEMTGLWR
ENSP00000185206	EQUIVALENT	YRNYDIPAEMTGLWR
ENSP00000188376	SUPERSET	AFYKGVAPLWMR
ENSP00000188376	SUPERSET	AVEEYSCEFGSAK
ENSP00000188376	SUPERSET	EDGVRGLAKGWAPTFLGYSMQGLCK
ENSP00000188376	SUPERSET	FACFER
ENSP00000188376	SUPERSET	FGFYEVFK
ENSP00000188376	SUPERSET	FVVPKPR
ENSP00000188376	SUPERSET	GIFNGFSVTLK
ENSP00000188376	SUPERSET	GIFNGFSVTLKEDGVR
ENSP00000188376	SUPERSET	GVAPLWMR
ENSP00000188376	SUPERSET	GWAPTFLGYSMQGLCK
ENSP00000188376	SUPERSET	IQTQPGYANTLR
ENSP00000188376	SUPERSET	IQTQPGYANTLRDAAPK
ENSP00000188376	SUPERSET	LPRPPPPEMPESLK
ENSP00000188376	SUPERSET	MYKEEGLKAFYK
ENSP00000188376	SUPERSET	PRNLAAAAVEEYSCEFGSAK
ENSP00000188376	SUPERSET	VLYSNMLGEENTYLWR
ENSP00000188376	SUPERSET	YYALCGFGGVLSCGLTHTAVVPLDLVK
ENSP00000193391	EQUIVALENT	ICPDESVAEAVANHVK
ENSP00000193391	EQUIVALENT	SAEPLSKPWLEDDDSLLPAEIEDK
ENSP00000193391	EQUIVALENT	VCQEAVWEAFR
ENSP00000193391	EQUIVALENT	VDLITWPWSETSSEK
ENSP00000193391	EQUIVALENT	VLELYANDPEFAAFVR
ENSP00000193391	EQUIVALENT	VRVCQEAVWEAFR
ENSP00000193391	EQUIVALENT	VTNMMFSEDLFNK
ENSP00000193391	EQUIVALENT	VTNMMFSEDLFNKNSLEYK
ENSP00000193403	SUPERSET	ALDFIASK
ENSP00000193403	SUPERSET	EGLLLWCQR
ENSP00000193403	SUPERSET	KTFTAWCNSHLR
ENSP00000193403	SUPERSET	LASDLLEWIR
ENSP00000193403	SUPERSET	LLEVISGER
ENSP00000193403	SUPERSET	LMLLLEVISGER
ENSP00000193403	SUPERSET	LSNRPAFMPSEGR
ENSP00000193403	SUPERSET	MLDAEDIVGTARPDEK
ENSP00000193403	SUPERSET	MVSDINNAWGCLEQVEK
ENSP00000193403	SUPERSET	TFTAWCNSHLR
ENSP00000193403	SUPERSET	TINEVENQILTR
ENSP00000193403	SUPERSET	VGWEQLLTTIAR
ENSP00000194871	EQUIVALENT	GFFSFFQR
ENSP00000194871	EQUIVALENT	VSPHASLQELAPIICSK
ENSP00000195649	SUPERSET	ALGSDLDSSLASLVGNLGISGTTTK
ENSP00000195649	SUPERSET	ATNSSWVVVFK
ENSP00000195649	SUPERSET	FIQYLASR
ENSP00000195649	SUPERSET	NTLFNLSNFLDK
ENSP00000195649	SUPERSET	QMAFDFAR
ENSP00000196371	DIFFERENTIABLE	AGGAGVPAFYTPTGYGTLVQEGGSPIK
ENSP00000196371	DIFFERENTIABLE	EFNGQHFILEEAITGDFALVK
ENSP00000196371	DIFFERENTIABLE	ENGVLGLGPYPR
ENSP00000196371	DIFFERENTIABLE	GLTAVSNNAGVDNFGLGLLLR
ENSP00000196371	DIFFERENTIABLE	GLTLIELWEGLTVDDVQK
ENSP00000196371	DIFFERENTIABLE	KGLTLIELWEGLTVDDVQK
ENSP00000196371	DIFFERENTIABLE	YGDLANWMIPGK
ENSP00000196371	DIFFERENTIABLE	YNKDGSVAIASKPR
ENSP00000196551	DISCRETE	NIKTIAECLADELINAAK
ENSP00000196551	DISCRETE	TEWETAAPAVAETPDIK
ENSP00000196551	DISCRETE	TEWETAAPAVAETPDIKLFGK
ENSP00000196551	DISCRETE	TIAECLADELINAAK
ENSP00000196551	DISCRETE	VNQAIWLLCTGAR
ENSP00000198765	DIFFERENTIABLE	DIVQFVPFR
ENSP00000198765	DIFFERENTIABLE	EALAQCVLAEIPQQVVGYFNTYK
ENSP00000198765	DIFFERENTIABLE	FGVYDIDNK
ENSP00000198765	DIFFERENTIABLE	LYGPTNFSPIINHVAR
ENSP00000198765	DIFFERENTIABLE	SPLGEVAIRDIVQFVPFR
ENSP00000199448	DISCRETE	ALLSYDGLNQR
ENSP00000199448	DISCRETE	LFEYILLYK
ENSP00000199940	SUPERSET	ARVDHGAEIITQSPGR
ENSP00000199940	SUPERSET	ATFSDSLLIQPTSAGSTDRLPYSK
ENSP00000199940	SUPERSET	LINQPLPDLK
ENSP00000199940	SUPERSET	LINQPLPDLKNVK
ENSP00000199940	SUPERSET	LSNVSSSGSINLLESPQLATLAEDVTAALAK
ENSP00000199940	SUPERSET	QLRLINQPLPDLK
ENSP00000199940	SUPERSET	RLSNVSSSGSINLLESPQLATLAEDVTAALAK
ENSP00000199940	SUPERSET	SAILVPSEK
ENSP00000199940	SUPERSET	SGTSTPTTPGSTAITPGTPPSYSSR
ENSP00000199940	SUPERSET	SSLPRPSSILPPR
ENSP00000199940	SUPERSET	TPGTPGTPSYPR
ENSP00000200639	EQUIVALENT	IPLNDLFR
ENSP00000200639	EQUIVALENT	YLDFVFAVK
ENSP00000201886	SUPERSET	AINQQTGAFVEISR
ENSP00000201886	SUPERSET	DAFADAVQR
ENSP00000201886	SUPERSET	GGGGPGGGGPGGGSAGGPSQPPGGGGPGIRK
ENSP00000201886	SUPERSET	IGGGIDVPVPR
ENSP00000201886	SUPERSET	IIGDPYKVQQACEMVMDILR
ENSP00000201886	SUPERSET	IINDLLQSLR
ENSP00000201886	SUPERSET	LASQGDSISSQLGPIHPPPR
ENSP00000201886	SUPERSET	MILIQDGSQNTNVDKPLR
ENSP00000201886	SUPERSET	MMLDDIVSR
ENSP00000201886	SUPERSET	QDSGCKVQISPDSGGLPER
ENSP00000201886	SUPERSET	TSMTEEYRVPDGMVGLIIGR
ENSP00000201886	SUPERSET	VQISPDSGGLPER
ENSP00000202028	SUPERSET	FYPPDPAQLTEDITR
ENSP00000202028	SUPERSET	IRPGEYEQFESTIGFK
ENSP00000202028	SUPERSET	QASALIDRPAPFFER
ENSP00000202028	SUPERSET	SPQKIAK
ENSP00000202028	SUPERSET	SSPWNFAFTVK
ENSP00000202584	SUBSET	LGAAPEEESAYVAGEKR
ENSP00000202584	SUBSET	LGSTAPQVLSTSSPAQQAENEAK
ENSP00000202584	SUBSET	SGFSLDNGELR
ENSP00000202584	SUBSET	SYQDPSNAQFLESIR
ENSP00000202773	EQUIVALENT	AIPQLQGYLR
ENSP00000202773	EQUIVALENT	ASITPGTILIILTGR
ENSP00000202773	EQUIVALENT	HLTDAYFK
ENSP00000202773	EQUIVALENT	IKAIPQLQGYLR
ENSP00000202773	EQUIVALENT	PQLQGYLR
ENSP00000202773	EQUIVALENT	SVFALTNGIYPHK
ENSP00000202773	EQUIVALENT	SVFALTNGIYPHKLVF
ENSP00000202773	EQUIVALENT	YYPTEDVPR
ENSP00000203407	DISCRETE	ADLTEYLSTHYK
ENSP00000203407	DISCRETE	ADLTEYLSTHYKAPR
ENSP00000203407	DISCRETE	ATFAQALQFVPETQVSLLDNGLR
ENSP00000203407	DISCRETE	AVELLGDIVQNCSLEDSQIEKER
ENSP00000203407	DISCRETE	DVVFNYLHATAFQGTPLAQAVEGPSENVR
ENSP00000203407	DISCRETE	EVESMGAHLNAYSTR
ENSP00000203407	DISCRETE	HLGGIPWTYAEDAVPTLTPCR
ENSP00000203407	DISCRETE	IAEVDASVVR
ENSP00000203407	DISCRETE	IAEVDASVVREICSK
ENSP00000203407	DISCRETE	IPLAEWESR
ENSP00000203407	DISCRETE	MKIDDMMFVLQGQWMR
ENSP00000203407	DISCRETE	MVLAAAGGVEHQQLLDLAQK
ENSP00000203407	DISCRETE	NALVSHLDGTTPVCEDIGR
ENSP00000203407	DISCRETE	RIPLAEWESR
ENSP00000203407	DISCRETE	SGMFWLR
ENSP00000203407	DISCRETE	SGMFWLRF
ENSP00000203407	DISCRETE	SLLTYGR
ENSP00000203407	DISCRETE	TATFAQALQFVPETQVSLLDNGLR
ENSP00000203407	DISCRETE	YIYDQCPAVAGYGPIEQLPDYNR
ENSP00000203407	DISCRETE	YIYDQCPAVAGYGPIEQLPDYNRIR
ENSP00000205061	EQUIVALENT	ADIFVDPVLHTACALDIK
ENSP00000205061	EQUIVALENT	LLELQYFISR
ENSP00000205061	EQUIVALENT	MTAIIFSDYR
ENSP00000205061	EQUIVALENT	VAELSSDDFHLDR
ENSP00000205402	SUPERSET	ADQPIDADVTVIGSGPGGYVAAIK
ENSP00000205402	SUPERSET	ALTGGIAHLFK
ENSP00000205402	SUPERSET	GIEMSEVR
ENSP00000205402	SUPERSET	IPNIYAIGDVVAGPMLAHK
ENSP00000205402	SUPERSET	NLGLEELGIELDPR
ENSP00000205402	SUPERSET	NQVTATKADGGTQVIDTK
ENSP00000205402	SUPERSET	SEEQLKEEGIEYK
ENSP00000205402	SUPERSET	VCHAHPTLSEAFR
ENSP00000205890	DISCRETE	APEPEKPK
ENSP00000205890	DISCRETE	LPHTWR
ENSP00000205948	DISCRETE	ATFGCHDGYSLDGPEEIECTK
ENSP00000205948	DISCRETE	CTEEGKWSPELPVCAPIICPPPSIPTFATLR
ENSP00000205948	DISCRETE	FICPLTGLWPINTLK
ENSP00000205948	DISCRETE	TCPKPDDLPFSTVVPLK
ENSP00000205948	DISCRETE	VCPFAGILENGAVR
ENSP00000205948	DISCRETE	VYKPSAGNNSLYR
ENSP00000205948	DISCRETE	WSPELPVCAPIICPPPSIPTFATLR
ENSP00000206451	EQUIVALENT	QLVHELDEAEYRDIR
ENSP00000206451	EQUIVALENT	TENLLGSYFPK
ENSP00000207437	SUBSET	ALGQNPTNAEVLKVLGNPK
ENSP00000207437	SUBSET	ILYSQCGDVMR
ENSP00000209875	EQUIVALENT	CPQIVIAFYEER
ENSP00000209875	EQUIVALENT	WKDTDEADLVLAK
ENSP00000210313	EQUIVALENT	AAQALALLR
ENSP00000210313	EQUIVALENT	ALHSVLQAVPLNELR
ENSP00000210313	EQUIVALENT	ILTLSQIGR
ENSP00000210313	EQUIVALENT	LLQAMEPVHVAR
ENSP00000210313	EQUIVALENT	TIAEIFGNPNYLR
ENSP00000211372	SUPERSET	AGELTEDEVERVITIMQNPR
ENSP00000211372	SUPERSET	IAFAITAIK
ENSP00000211372	SUPERSET	IPDWFLNR
ENSP00000211372	SUPERSET	QYKIPDWFLNR
ENSP00000211372	SUPERSET	SLVIPEKFQHILR
ENSP00000211372	SUPERSET	VITIMQNPR
ENSP00000211379	SUBSET	DIQTLLSR
ENSP00000211379	SUBSET	LINLVGESLR
ENSP00000211379	SUBSET	LLGNTFVALSDLR
ENSP00000211402	SUPERSET	ALSPLEEWLR
ENSP00000211402	SUPERSET	EAFLQEVWK
ENSP00000211402	SUPERSET	GALINVPPPFLGLPR
ENSP00000211402	SUPERSET	LGSSLDWDR
ENSP00000211402	SUPERSET	LLSPFMPFVTEELFQR
ENSP00000211402	SUPERSET	LVNWSCTLNSAISDIEVDKK
ENSP00000211402	SUPERSET	SSAQDPQAVLGALGR
ENSP00000211402	SUPERSET	STLYVSPHPDAFPSLR
ENSP00000211402	SUPERSET	TWHAWMDNIR
ENSP00000211402	SUPERSET	YGEAGEGPGWGGAHPR
ENSP00000211998	SUPERSET	AIPDLTAPVAAVQAAVSNLVR
ENSP00000211998	SUPERSET	ALASQLQDSLKDLK
ENSP00000211998	SUPERSET	GILSGTSDLLLTFDEAEVRK
ENSP00000211998	SUPERSET	IFVTTKNSKNQGIEEALK
ENSP00000211998	SUPERSET	ILLVAKR
ENSP00000211998	SUPERSET	LANVMMGPYRQDLLAK
ENSP00000211998	SUPERSET	SFLDSGYR
ENSP00000211998	SUPERSET	WIDNPTVDDR
ENSP00000212369	EQUIVALENT	GKVPITYLELLN
ENSP00000212369	EQUIVALENT	IGTADRELIQTSALNFLTPLR
ENSP00000215071	EQUIVALENT	CYYFDYK
ENSP00000215071	EQUIVALENT	HPVSLEQYLMEGSYNK
ENSP00000215071	EQUIVALENT	ILFFNTPK
ENSP00000215095	DISCRETE	KFVEVMTEYNATQSK
ENSP00000215095	DISCRETE	LAIFTDDIK
ENSP00000215095	DISCRETE	TKQELEDLTADIKK
ENSP00000215375	EQUIVALENT	AEAAAAPAAASGPNQMSFTFASPTQVFFNGANVR
ENSP00000215375	EQUIVALENT	AQAELVGTADEATR
ENSP00000215375	EQUIVALENT	AQAELVGTADEATRAEIQIR
ENSP00000215375	EQUIVALENT	IEANEALVK
ENSP00000215565	DISCRETE	DSFPNFLACK
ENSP00000215565	DISCRETE	DSFPNFLACKQER
ENSP00000215567	DIFFERENTIABLE	DYPPLRMPIIPFLL
ENSP00000215567	DIFFERENTIABLE	MKHYEVEILDAK
ENSP00000215567	DIFFERENTIABLE	MPIIPFLL
ENSP00000215754	DISCRETE	ISPDRVYINYYDMNAANVGWNNSTFA
ENSP00000215754	DISCRETE	LLCGLLAER
ENSP00000215754	DISCRETE	PMFIVNTNVPR
ENSP00000215754	DISCRETE	SYSKLLCGLLAER
ENSP00000215754	DISCRETE	VYINYYDMNAANVGWNNSTFA
ENSP00000215770	SUBSET	LCAAAASILGKPADR
ENSP00000215770	SUBSET	PFLELDTNLPANRVPAGLEK
ENSP00000215770	SUBSET	SHSAHFFEFLTK
ENSP00000215773	SUPERSET	FFPLESWQIGK
ENSP00000215773	SUPERSET	LCAAAASILGKPADR
ENSP00000215773	SUPERSET	PFLELDTNLPANRVPAGLEK
ENSP00000215773	SUPERSET	SHSAHFFEFLTK
ENSP00000215780	EQUIVALENT	GLELFLDLVSQPSR
ENSP00000215780	EQUIVALENT	TLPTPSPEAYQAMLLR
ENSP00000215793	DIFFERENTIABLE	FNFLNPNDPYHAYYR
ENSP00000215793	DIFFERENTIABLE	LTAQFVAR
ENSP00000215793	DIFFERENTIABLE	QFLTQLMQK
ENSP00000215812	SUBSET	FRENVQDVLPALPNPDDYFLLR
ENSP00000215812	SUBSET	GSSHQVEYEILFPGCVLR
ENSP00000215829	EQUIVALENT	FLILPDMLK
ENSP00000215829	EQUIVALENT	VAQLEQVYIR
ENSP00000215832	EQUIVALENT	AAAAAAGAGPEMVR
ENSP00000215832	EQUIVALENT	AAAAAAGAGPEMVRGQVFDVGPR
ENSP00000215832	EQUIVALENT	DLKPSNLLLNTTCDLK
ENSP00000215832	EQUIVALENT	ELIFEETAR
ENSP00000215832	EQUIVALENT	FRHENIIGINDIIR
ENSP00000215832	EQUIVALENT	GQVFDVGPR
ENSP00000215832	EQUIVALENT	ICDFGLAR
ENSP00000215832	EQUIVALENT	LKELIFEETAR
ENSP00000215832	EQUIVALENT	MLTFNPHK
ENSP00000215832	EQUIVALENT	VADPDHDHTGFLTEYVATR
ENSP00000215832	EQUIVALENT	WYRAPEIMLNSK
ENSP00000215832	EQUIVALENT	YTNLSYIGEGAYGMVCSAYDNVNKVR
ENSP00000215861	EQUIVALENT	IILYENPNFTGK
ENSP00000215861	EQUIVALENT	VQSGTWVGYQYPGYR
ENSP00000215862	EQUIVALENT	APVISSTPK
ENSP00000215862	EQUIVALENT	KAEHVAR
ENSP00000215882	DISCRETE	FGMFEFLSNHMR
ENSP00000215882	DISCRETE	GLSSLLYGSIPK
ENSP00000215882	DISCRETE	NTWDCGLQILK
ENSP00000215904	DISCRETE	AQGVLFDCDGVLWNGER
ENSP00000215904	DISCRETE	LGFGGLRAEQLFSSALCAAR
ENSP00000215904	DISCRETE	LPGPPDAPGAVFVLGGEGLR
ENSP00000215904	DISCRETE	TPGTGSLAAAVETASGR
ENSP00000215909	DISCRETE	ACGLVASNLNLKPGECLR
ENSP00000215909	DISCRETE	DSNNLCLHFNPR
ENSP00000215909	DISCRETE	EAVFPFQPGSVAEVCITFDQANLTVK
ENSP00000215909	DISCRETE	SFVLNLGK
ENSP00000215939	EQUIVALENT	GYQYLLEPGDFR
ENSP00000215939	EQUIVALENT	HWNEWGAFQPQMQSLR
ENSP00000215939	EQUIVALENT	ISLFEGANFK
ENSP00000215939	EQUIVALENT	LVVFELENFQGR
ENSP00000216034	DISCRETE	LWGLTEMFPER
ENSP00000216034	DISCRETE	QILLGPNTGLSGGMPGALPSLPGKI
ENSP00000216038	SUPERSET	GGGVGGFLPAMK
ENSP00000216038	SUPERSET	GLGHQVATDALVAMEK
ENSP00000216038	SUPERSET	GMAAAGNYAWVNR
ENSP00000216038	SUPERSET	IASPEGQDYLK
ENSP00000216038	SUPERSET	LMFEELR
ENSP00000216038	SUPERSET	NLDFQDVLDKLADMGIAIR
ENSP00000216038	SUPERSET	QIGNVAALPGIVHR
ENSP00000216038	SUPERSET	SYNDELQFLEK
ENSP00000216080	SUPERSET	GRWQQLWETPTLLWEAPR
ENSP00000216080	SUPERSET	LFGAVEHLQLANSYGLFR
ENSP00000216080	SUPERSET	YKYWFSQPGEQGQWWR
ENSP00000216121	DIFFERENTIABLE	FSGGYPALMDCMNK
ENSP00000216121	DIFFERENTIABLE	GWDENVYYTVPLVR
ENSP00000216121	DIFFERENTIABLE	IMIPLKISPLQ
ENSP00000216121	DIFFERENTIABLE	IQFHNVKPEYLDAYNSLTEAVLPK
ENSP00000216121	DIFFERENTIABLE	LKPGTMIEWGNNWAR
ENSP00000216121	DIFFERENTIABLE	MGPNIYELR
ENSP00000216121	DIFFERENTIABLE	NQLLLEFSFWNEPQPR
ENSP00000216121	DIFFERENTIABLE	QENQEAVGGFFSQIGELYVVHHLWAYK
ENSP00000216121	DIFFERENTIABLE	RGWDENVYYTVPLVR
ENSP00000216121	DIFFERENTIABLE	RNQLLLEFSFWNEPQPR
ENSP00000216129	SUPERSET	QQLQQVPGLLHR
ENSP00000216129	SUPERSET	VYTDVQQVASSLTHPR
ENSP00000216129	SUPERSET	YHPTFFNDVFSTLFLDQPGGCHVTCLV
ENSP00000216129	SUPERSET	YIESPVLFLR
ENSP00000216181	SUPERSET	AGKLDPHLVLDQLR
ENSP00000216181	SUPERSET	AKQTLENERGELANEVK
ENSP00000216181	SUPERSET	ALEEAMEQKAELER
ENSP00000216181	SUPERSET	ALELDSNLYR
ENSP00000216181	SUPERSET	FDQLLAEEK
ENSP00000216181	SUPERSET	FLSNGHVTIPGQQDK
ENSP00000216181	SUPERSET	IAEFTTNLTEEEEKSK
ENSP00000216181	SUPERSET	IIGLDQVAGMSETALPGAFK
ENSP00000216181	SUPERSET	IMGIPEEEQMGLLR
ENSP00000216181	SUPERSET	KANLQIDQINTDLNLER
ENSP00000216181	SUPERSET	KFDQLLAEEK
ENSP00000216181	SUPERSET	LDPHLVLDQLR
ENSP00000216181	SUPERSET	LQQELDDLLVDLDHQR
ENSP00000216181	SUPERSET	NLPIYSEEIVEMYK
ENSP00000216181	SUPERSET	NMDPLNDNIATLLHQSSDK
ENSP00000216181	SUPERSET	NWQWWR
ENSP00000216181	SUPERSET	QLLQANPILEAFGNAK
ENSP00000216181	SUPERSET	SMEAEMIQLQEELAAAER
ENSP00000216181	SUPERSET	TDLLLEPYNKYR
ENSP00000216181	SUPERSET	TEMEDLMSSKDDVGK
ENSP00000216181	SUPERSET	VDYKADEWLMK
ENSP00000216181	SUPERSET	VEDMAELTCLNEASVLHNLK
ENSP00000216181	SUPERSET	VSHLLGINVTDFTR
ENSP00000216181	SUPERSET	YLYVDKNFINNPLAQADWAAK
ENSP00000216190	SUPERSET	IFHTVTTTDDPVIR
ENSP00000216190	SUPERSET	NLAMEATYINHNFSQQCLR
ENSP00000216190	SUPERSET	TQGNVFATDAILATLMSCTR
ENSP00000216190	SUPERSET	WKLGDDIDLIVR
ENSP00000216190	SUPERSET	YNFPNPNPFVEDDMDKNEIASVAYR
ENSP00000216200	SUPERSET	FFQMVGLK
ENSP00000216200	SUPERSET	SGFIEEDELGFILK
ENSP00000216200	SUPERSET	SMTDLLNAEDIKK
ENSP00000216218	SUPERSET	AIDLFTDAIK
ENSP00000216218	SUPERSET	AIDLFTDAIKLNPR
ENSP00000216218	SUPERSET	AIEINPDSAQPYK
ENSP00000216218	SUPERSET	FLREWVESMGGK
ENSP00000216218	SUPERSET	LDYDEDASAMLK
ENSP00000216218	SUPERSET	LDYDEDASAMLKEVQPR
ENSP00000216218	SUPERSET	LLGHWEEAAHDLALACK
ENSP00000216218	SUPERSET	VAAIEALNDGELQK
ENSP00000216254	SUPERSET	AKDINQEVYNFLATAGAK
ENSP00000216254	SUPERSET	ATIERDGYAQILR
ENSP00000216254	SUPERSET	CTTDHISAAGPWLK
ENSP00000216254	SUPERSET	DGYAQILR
ENSP00000216254	SUPERSET	DINQEVYNFLATAGAK
ENSP00000216254	SUPERSET	DLGGIVLANACGPCIGQWDR
ENSP00000216254	SUPERSET	DLGGIVLANACGPCIGQWDRK
ENSP00000216254	SUPERSET	EGWPLDIR
ENSP00000216254	SUPERSET	FNPETDYLTGTDGK
ENSP00000216254	SUPERSET	FRGHLDNISNNLLIGAINIENGK
ENSP00000216254	SUPERSET	GHLDNISNNLLIGAINIENGK
ENSP00000216254	SUPERSET	IVYGHLDDPASQEIER
ENSP00000216254	SUPERSET	KQGLLPLTFADPADYNK
ENSP00000216254	SUPERSET	LQLLEPFDKWDGKDLEDLQILIK
ENSP00000216254	SUPERSET	LTGSLSGWSSPK
ENSP00000216254	SUPERSET	LTGSLSGWSSPKDVILK
ENSP00000216254	SUPERSET	NAVTQEFGPVPDTAR
ENSP00000216254	SUPERSET	NDANPETHAFVTSPEIVTALAIAGTLK
ENSP00000216254	SUPERSET	NTIVTSYNR
ENSP00000216254	SUPERSET	QALAHGLK
ENSP00000216254	SUPERSET	QGLLPLTFADPADYNK
ENSP00000216254	SUPERSET	SQFTITPGSEQIR
ENSP00000216254	SUPERSET	VAEKEGWPLDIR
ENSP00000216254	SUPERSET	VAMQDATAQMAMLQFISSGLSK
ENSP00000216254	SUPERSET	VAMSHFEPNEYIHYDLLEK
ENSP00000216254	SUPERSET	VGLIGSCTNSSYEDMGR
ENSP00000216254	SUPERSET	WVVIGDENYGEGSSR
ENSP00000216267	EQUIVALENT	AAVRLR
ENSP00000216267	EQUIVALENT	AGLYMK
ENSP00000216281	SUPERSET	ADLINNLGTIAK
ENSP00000216281	SUPERSET	ALLFVPR
ENSP00000216281	SUPERSET	APFDLFENR
ENSP00000216281	SUPERSET	AQALRDNSTMGYMAAK
ENSP00000216281	SUPERSET	CLELFTELAEDKENYKK
ENSP00000216281	SUPERSET	DLVILLYETALLSSGFSLEDPQTHANR
ENSP00000216281	SUPERSET	DQVANSAFVER
ENSP00000216281	SUPERSET	EDQTEYLEER
ENSP00000216281	SUPERSET	EGLELPEDEEEKK
ENSP00000216281	SUPERSET	EGLELPEDEEEKKK
ENSP00000216281	SUPERSET	EGLELPEDEEEKKKQEEK
ENSP00000216281	SUPERSET	ELHINLIPNKQDR
ENSP00000216281	SUPERSET	ELISNSSDALDK
ENSP00000216281	SUPERSET	ELISNSSDALDKIR
ENSP00000216281	SUPERSET	FYEQFSK
ENSP00000216281	SUPERSET	GVVDSEDLPLNISR
ENSP00000216281	SUPERSET	HFSVEGQLEFR
ENSP00000216281	SUPERSET	HGLEVIYMIEPIDEYCVQQLK
ENSP00000216281	SUPERSET	HIYYITGETK
ENSP00000216281	SUPERSET	HIYYITGETKDQVANSAFVER
ENSP00000216281	SUPERSET	HLEINPDHSIIETLR
ENSP00000216281	SUPERSET	HNDDEQYAWESSAGGSFTVR
ENSP00000216281	SUPERSET	HSQFIGYPITLFVEK
ENSP00000216281	SUPERSET	HSQFIGYPITLFVEKER
ENSP00000216281	SUPERSET	IMKDILEK
ENSP00000216281	SUPERSET	KHLEINPDHSIIETLR
ENSP00000216281	SUPERSET	KHSQFIGYPITLFVEK
ENSP00000216281	SUPERSET	KVEKVVVSNRLVTSPCCIVTSTYGWTANMER
ENSP00000216281	SUPERSET	LIINTFYSNK
ENSP00000216281	SUPERSET	LVTSPCCIVTSTYGWTANMER
ENSP00000216281	SUPERSET	LVTSPCCIVTSTYGWTANMERIMK
ENSP00000216281	SUPERSET	PEDEEEKKKQEEK
ENSP00000216281	SUPERSET	RAPFDLFENR
ENSP00000216281	SUPERSET	RAPFDLFENRK
ENSP00000216281	SUPERSET	RVFIMDNCEELIPEYLNFIR
ENSP00000216281	SUPERSET	SLTNDWEDHLAVK
ENSP00000216281	SUPERSET	TLTIVDTGIGMTK
ENSP00000216281	SUPERSET	TLTIVDTGIGMTKADLINNLGTIAK
ENSP00000216281	SUPERSET	VFIMDNCEELIPEYLNFIR
ENSP00000216281	SUPERSET	VFIMDNCEELIPEYLNFIRGV
ENSP00000216281	SUPERSET	VILHLKEDQTEYLEER
ENSP00000216281	SUPERSET	YESLTDPSKLDSGK
ENSP00000216281	SUPERSET	YIDQEELNK
ENSP00000216281	SUPERSET	YYTSASGDEMVSLKDYCTR
ENSP00000216286	EQUIVALENT	AIAVDPIRGNLYWTDWNR
ENSP00000216286	EQUIVALENT	GNLYWTDWNR
ENSP00000216286	EQUIVALENT	VFALYNDEER
ENSP00000216288	EQUIVALENT	LFEVIETEK
ENSP00000216288	EQUIVALENT	NVSAEQKDENKEAKPR
ENSP00000216296	SUBSET	MYSYPARVPPPPPIAR
ENSP00000216296	SUBSET	QKVDSLLENLEK
ENSP00000216296	SUBSET	QKVDSLLENLEKIEK
ENSP00000216296	SUBSET	QKVDSLLENLEKIEKEQSK
ENSP00000216296	SUBSET	SMNSRVFIGNLNTLVVK
ENSP00000216296	SUBSET	VDSLLENLEK
ENSP00000216296	SUBSET	VFIGNLNTLVVK
ENSP00000216296	SUBSET	VPPPPPIAR
ENSP00000216297	DISCRETE	KYLAGADPSTVEMCYPPIIQSGGNYNLK
ENSP00000216297	DISCRETE	LKDLYIRPNIAQKR
ENSP00000216330	EQUIVALENT	ARLEIEPEWAYGK
ENSP00000216330	EQUIVALENT	ARLEIEPEWAYGKK
ENSP00000216330	EQUIVALENT	FLQEHGSDSFLAEHK
ENSP00000216330	EQUIVALENT	GWDEALLTMSK
ENSP00000216330	EQUIVALENT	LEIEPEWAYGK
ENSP00000216330	EQUIVALENT	SEETLDEGPPKYTK
ENSP00000216350	SUBSET	AAILPTSIFLTNK
ENSP00000216350	SUBSET	QGFDFLCMPVFHPR
ENSP00000216392	DIFFERENTIABLE	APNDFNLRDFNVGDYIQAVLDR
ENSP00000216392	DIFFERENTIABLE	DFNVGDYIQAVLDR
ENSP00000216392	DIFFERENTIABLE	DGWQVEEADDWLR
ENSP00000216392	DIFFERENTIABLE	DYYFALAHTVR
ENSP00000216392	DIFFERENTIABLE	EYAQNIWNVEPSDLK
ENSP00000216392	DIFFERENTIABLE	EYYEALPELK
ENSP00000216392	DIFFERENTIABLE	FSQFLETEYK
ENSP00000216392	DIFFERENTIABLE	FSQFLETEYKVK
ENSP00000216392	DIFFERENTIABLE	GAGTVFDAFPDQVAIQLNDTHPALAIPELMR
ENSP00000216392	DIFFERENTIABLE	GIVGVENVAELK
ENSP00000216392	DIFFERENTIABLE	GYEAKEYYEALPELK
ENSP00000216392	DIFFERENTIABLE	HLEIIYEINQK
ENSP00000216392	DIFFERENTIABLE	IFVDIEKLPWSK
ENSP00000216392	DIFFERENTIABLE	IGEDYVKDLSQLTK
ENSP00000216392	DIFFERENTIABLE	INPSSMFDVQVK
ENSP00000216392	DIFFERENTIABLE	IRDGWQVEEADDWLR
ENSP00000216392	DIFFERENTIABLE	LAACFLDSMATLGLAAYGYGIR
ENSP00000216392	DIFFERENTIABLE	LHSFLGDDVFLR
ENSP00000216392	DIFFERENTIABLE	LHSFLGDDVFLRELAK
ENSP00000216392	DIFFERENTIABLE	LITSVADVVNNDPMVGSK
ENSP00000216392	DIFFERENTIABLE	LKQEYFVVAATLQDIIR
ENSP00000216392	DIFFERENTIABLE	LKVIFLENYR
ENSP00000216392	DIFFERENTIABLE	LVIDQIDNGFFSPK
ENSP00000216392	DIFFERENTIABLE	NLAENISR
ENSP00000216392	DIFFERENTIABLE	RWLLLCNPGLAELIAEK
ENSP00000216392	DIFFERENTIABLE	SRPEFMLPVHFYGK
ENSP00000216392	DIFFERENTIABLE	TFAYTNHTVLPEALER
ENSP00000216392	DIFFERENTIABLE	TIKEYAQNIWNVEPSDLK
ENSP00000216392	DIFFERENTIABLE	VFADYEAYVK
ENSP00000216392	DIFFERENTIABLE	VFKDFSELEPDKFQNK
ENSP00000216392	DIFFERENTIABLE	VIFLENYR
ENSP00000216392	DIFFERENTIABLE	VLYPNDNFFEGK
ENSP00000216392	DIFFERENTIABLE	VLYPNDNFFEGKELR
ENSP00000216392	DIFFERENTIABLE	WLLLCNPGLAELIAEK
ENSP00000216392	DIFFERENTIABLE	YEYGIFNQK
ENSP00000216407	SUPERSET	ADHDFVVQEDFMK
ENSP00000216407	SUPERSET	ALQSVGQIVGEVLK
ENSP00000216407	SUPERSET	AVASQLDCNFLK
ENSP00000216407	SUPERSET	ELREVIELPLTNPELFQR
ENSP00000216407	SUPERSET	EVIELPLTNPELFQR
ENSP00000216407	SUPERSET	KTLLARAVASQLDCNFLK
ENSP00000216407	SUPERSET	LSDGFNGADLR
ENSP00000216407	SUPERSET	TLMELLNQMDGFDTLHR
ENSP00000216407	SUPERSET	VALDMTTLTIMR
ENSP00000216407	SUPERSET	VGIIPPKGCLLYGPPGTGK
ENSP00000216407	SUPERSET	VVSSSIVDKYIGESAR
ENSP00000216442	DISCRETE	AVELLVELASLQTSFVTLDEAIK
ENSP00000216442	DISCRETE	FTAGDFSTTVIQNVNK
ENSP00000216442	DISCRETE	SGKDRIEIFPSR
ENSP00000216442	DISCRETE	TLAYIITELDEREREEFYR
ENSP00000216442	DISCRETE	VNAIEHVIIPR
ENSP00000216455	EQUIVALENT	CKDGVVFGVEK
ENSP00000216455	EQUIVALENT	HVGMAVAGLLADAR
ENSP00000216455	EQUIVALENT	SLADIAREEASNFR
ENSP00000216455	EQUIVALENT	SNFGYNIPLK
ENSP00000216455	EQUIVALENT	VFQVEYAMK
ENSP00000216465	EQUIVALENT	FKVDLTPYPTISSINKR
ENSP00000216465	EQUIVALENT	MQAGKPILYSYFR
ENSP00000216479	DISCRETE	EAMGIYISTLK
ENSP00000216479	DISCRETE	ETFLTSPEELYR
ENSP00000216479	DISCRETE	FHMVDGNVSGEFTDLVPEK
ENSP00000216479	DISCRETE	ITLKETFLTSPEELYR
ENSP00000216479	DISCRETE	VFTTQELVQAFTHAPATLEADR
ENSP00000216479	DISCRETE	YYFEGIK
ENSP00000216520	DISCRETE	SHTILLVQPTK
ENSP00000216520	DISCRETE	SHTILLVQPTKRPEGR
ENSP00000216520	DISCRETE	TYADYESVNECMEGVCK
ENSP00000216554	EQUIVALENT	AMGPLVLTEVLFNEK
ENSP00000216554	EQUIVALENT	LQDMLDGFIK
ENSP00000216554	EQUIVALENT	VLTLSDDLER
ENSP00000216554	EQUIVALENT	VNILFDFVK
ENSP00000216605	DIFFERENTIABLE	LDIDPETITWQR
ENSP00000216605	DIFFERENTIABLE	QGFGNLPICMAK
ENSP00000216605	DIFFERENTIABLE	VLLSALER
ENSP00000216714	SUPERSET	GAVAEDGDELRTEPEAK
ENSP00000216714	SUPERSET	GLDWVKEEAPDILCLQETK
ENSP00000216714	SUPERSET	HLYPNTPYAYTFWTYMMNAR
ENSP00000216714	SUPERSET	ICSWNVDGLR
ENSP00000216714	SUPERSET	LDYFLLSHSLLPALCDSK
ENSP00000216714	SUPERSET	QGFGELLQAVPLADSFR
ENSP00000216714	SUPERSET	QRWDEAFR
ENSP00000216714	SUPERSET	VIVAEFDSFVLVTAYVPNAGR
ENSP00000216714	SUPERSET	VSYGIGDEEHDQEGR
ENSP00000216727	EQUIVALENT	AAAAAAAAAAGAAGGR
ENSP00000216727	EQUIVALENT	GFAYIEFSDKESVR
ENSP00000216727	EQUIVALENT	MAAAAAAAAAAGAAGGR
ENSP00000216727	EQUIVALENT	TSLALDESLFR
ENSP00000216775	EQUIVALENT	DIVQFVPFR
ENSP00000216775	EQUIVALENT	LLDGDDGPLR
ENSP00000216775	EQUIVALENT	VLALEYFFEEK
ENSP00000216780	DISCRETE	DFWEQEVR
ENSP00000216780	DISCRETE	GVPLVYEAFNWR
ENSP00000216780	DISCRETE	IIMHDPFAMR
ENSP00000216780	DISCRETE	VECVGDDIAWMR
ENSP00000216802	SUBSET	AFYAELYHIISSNLEK
ENSP00000216802	SUBSET	IIYLNQLLQEDSLNVADLTSLR
ENSP00000216832	DISCRETE	IFGLLMGTLQK
ENSP00000216832	DISCRETE	RIFGLLMGTLQK
ENSP00000216832	DISCRETE	SSSSGSSSSSGSSSSR
ENSP00000216879	SUPERSET	LGAAPEEESAYVAGEKR
ENSP00000216879	SUPERSET	LGSTAPQVLSTSSPAQQAENEAK
ENSP00000216879	SUPERSET	SGFSLDNGELR
ENSP00000216879	SUPERSET	SPNELVDDLFK
ENSP00000216879	SUPERSET	SYQDPSNAQFLESIR
ENSP00000216951	DIFFERENTIABLE	AIENELLAR
ENSP00000216951	DIFFERENTIABLE	ALAEGVLLR
ENSP00000216951	DIFFERENTIABLE	ASYILMEK
ENSP00000216951	DIFFERENTIABLE	ATNWGSLLQDKQQLEELAR
ENSP00000216951	DIFFERENTIABLE	AWELYGSPNALVLLIAQEK
ENSP00000216951	DIFFERENTIABLE	CPDIATQLAGTKK
ENSP00000216951	DIFFERENTIABLE	QYSLQNWEAR
ENSP00000216951	DIFFERENTIABLE	VVQCISELGIFGVYVR
ENSP00000216962	DIFFERENTIABLE	APNDFKLQDFNVGDYIEAVLDR
ENSP00000216962	DIFFERENTIABLE	ARPEYMLPVHFYGR
ENSP00000216962	DIFFERENTIABLE	DFNVGDYIEAVLDR
ENSP00000216962	DIFFERENTIABLE	DYFFALAHTVR
ENSP00000216962	DIFFERENTIABLE	EIWGVEPSDLQIPPPNIPRD
ENSP00000216962	DIFFERENTIABLE	EYYDHLPELK
ENSP00000216962	DIFFERENTIABLE	GLAGLGDVAEVR
ENSP00000216962	DIFFERENTIABLE	HLDHVAALFPGDVDR
ENSP00000216962	DIFFERENTIABLE	HLEIIYAINQR
ENSP00000216962	DIFFERENTIABLE	IGEEFLTDLSQLK
ENSP00000216962	DIFFERENTIABLE	IGEEFLTDLSQLKK
ENSP00000216962	DIFFERENTIABLE	LAACFLDSMATLGLAAYGYGIR
ENSP00000216962	DIFFERENTIABLE	LKQEYFVVAATLQDIIR
ENSP00000216962	DIFFERENTIABLE	LKVIFLENYR
ENSP00000216962	DIFFERENTIABLE	LLPLVSDEVFIR
ENSP00000216962	DIFFERENTIABLE	LQDFNVGDYIEAVLDR
ENSP00000216962	DIFFERENTIABLE	LSQLKKLLPLVSDEVFIR
ENSP00000216962	DIFFERENTIABLE	LVTSIGDVVNHDPVVGDR
ENSP00000216962	DIFFERENTIABLE	NLAENISR
ENSP00000216962	DIFFERENTIABLE	QAVDQISSGFFSPK
ENSP00000216962	DIFFERENTIABLE	QISVRGLAGLGDVAEVR
ENSP00000216962	DIFFERENTIABLE	QLLNCLHVVTLYNR
ENSP00000216962	DIFFERENTIABLE	QSVFKDFYELEPEKFQNK
ENSP00000216962	DIFFERENTIABLE	RWLLLCNPGLADTIVEK
ENSP00000216962	DIFFERENTIABLE	TCAYTNHTVLPEALER
ENSP00000216962	DIFFERENTIABLE	VEDVEALDR
ENSP00000216962	DIFFERENTIABLE	VIFLENYR
ENSP00000216962	DIFFERENTIABLE	VLYPNDNFFEGK
ENSP00000216962	DIFFERENTIABLE	VLYPNDNFFEGKELR
ENSP00000216962	DIFFERENTIABLE	WLLLCNPGLADTIVEK
ENSP00000216962	DIFFERENTIABLE	YEFGIFNQK
ENSP00000217073	SUBSET	FSPAGPILSIR
ENSP00000217073	SUBSET	GFGFVCFSSPEEATK
ENSP00000217073	SUBSET	SGVGNIFIK
ENSP00000217073	SUBSET	YQGVNLYVK
ENSP00000217074	SUBSET	FSPAGPILSIR
ENSP00000217074	SUBSET	SGVGNIFIK
ENSP00000217074	SUBSET	YQGVNLYVK
ENSP00000217131	DISCRETE	IVTSTYK
ENSP00000217131	DISCRETE	NSWGEPWGER
ENSP00000217133	DIFFERENTIABLE	EALYDICFR
ENSP00000217133	DIFFERENTIABLE	FPGQLNADLR
ENSP00000217133	DIFFERENTIABLE	FPGQLNADLRK
ENSP00000217133	DIFFERENTIABLE	FVEWIPNNVK
ENSP00000217133	DIFFERENTIABLE	KLAVNMVPFPR
ENSP00000217133	DIFFERENTIABLE	LAVNMVPFPR
ENSP00000217133	DIFFERENTIABLE	LHFFMPGFAPL
ENSP00000217133	DIFFERENTIABLE	LHFFMPGFAPLT
ENSP00000217133	DIFFERENTIABLE	NSSCFVEWIPNNVK
ENSP00000217133	DIFFERENTIABLE	VAVCDIPPR
ENSP00000217182	SUPERSET	DMRQTVAVGVIK
ENSP00000217182	SUPERSET	EHALLAYTLGVK
ENSP00000217182	SUPERSET	IGGIGTVPVGR
ENSP00000217182	SUPERSET	IGYNPATVPFVPISGWHGDNMLEPSPNMPWFK
ENSP00000217182	SUPERSET	LPLQDVYK
ENSP00000217182	SUPERSET	NMITGTSQADCAVLIVAAGVGEFEAGISK
ENSP00000217182	SUPERSET	QLIVGVNK
ENSP00000217182	SUPERSET	QTVAVGVIK
ENSP00000217182	SUPERSET	RYDEIVKEVSAYIK
ENSP00000217182	SUPERSET	SGDAAIVEMVPGKPMCVESFSQYPPLGR
ENSP00000217182	SUPERSET	TIEKFEKEAAEMGK
ENSP00000217182	SUPERSET	VETGILRPGMVVTFAPVNITTEVK
ENSP00000217182	SUPERSET	YYITIIDAPGHR
ENSP00000217244	SUPERSET	EAMEHPYFYTVVK
ENSP00000217244	SUPERSET	GGPNIITLADIVKDPVSR
ENSP00000217244	SUPERSET	LIDWGLAEFYHPGQEYNVR
ENSP00000217244	SUPERSET	TPALVFEHVNNTDFK
ENSP00000217407	DISCRETE	ITDKGLQYAAQEGLLALQSELLR
ENSP00000217407	DISCRETE	SPVTLLAAVMSLPEEHNK
ENSP00000217426	DISCRETE	ALDIAENEMPGLMR
ENSP00000217426	DISCRETE	DGPLNMILDDGGDLTNLIHTK
ENSP00000217426	DISCRETE	ESLIDGIKR
ENSP00000217426	DISCRETE	GISEETTTGVHNLYK
ENSP00000217426	DISCRETE	IILLAEGR
ENSP00000217426	DISCRETE	KALDIAENEMPGLMR
ENSP00000217426	DISCRETE	KLDEAVAEAHLGK
ENSP00000217426	DISCRETE	QAQYLGMSCDGPFKPDHYRY
ENSP00000217426	DISCRETE	SDKLPYKVADIGLAAWGR
ENSP00000217426	DISCRETE	VADIGLAAWGR
ENSP00000217426	DISCRETE	VAVVAGYGDVGKGCAQALR
ENSP00000217426	DISCRETE	VPAINVNDSVTK
ENSP00000217426	DISCRETE	WLNENAVEK
ENSP00000217426	DISCRETE	YPQLLPGIR
ENSP00000217456	EQUIVALENT	FPNGVQLSPAEDFVLVAETTMAR
ENSP00000217456	EQUIVALENT	GLFEVNPWK
ENSP00000217456	EQUIVALENT	LFENQLVGPESIAHIGDVMFTGTADGR
ENSP00000217456	EQUIVALENT	LLLSSETPIEGK
ENSP00000217456	EQUIVALENT	VLLDQLR
ENSP00000217456	EQUIVALENT	VVKLENGEIETIAR
ENSP00000217515	DISCRETE	GYMDLMPFINK
ENSP00000217515	DISCRETE	IDQYQGADAVGLEEK
ENSP00000217515	DISCRETE	IFINLPR
ENSP00000217515	DISCRETE	ISYFTFIGTPVQATNMNDFKR
ENSP00000217515	DISCRETE	SMDFEEAER
ENSP00000217515	DISCRETE	VGVKPVGSDPDFQPELSGAGSR
ENSP00000217652	EQUIVALENT	GNFNYIEFTR
ENSP00000217652	EQUIVALENT	LNGTDPEDVIR
ENSP00000217901	SUPERSET	HKDIDILIVR
ENSP00000217901	SUPERSET	LGDGLFLQCCR
ENSP00000217901	SUPERSET	NIANPTATLLASCMMLDHLK
ENSP00000217901	SUPERSET	TSLDLYANVIHCK
ENSP00000217971	DISCRETE	DFTPAELR
ENSP00000217971	DISCRETE	FYGPEGPYGVFAGR
ENSP00000217971	DISCRETE	ILMAINGKVFDVTK
ENSP00000217971	DISCRETE	IVRGDQPAASGDSDDDEPPPLPR
ENSP00000217971	DISCRETE	KFYGPEGPYGVFAGR
ENSP00000218006	SUBSET	SSLLLDLIK
ENSP00000218006	SUBSET	TNIIDSMLR
ENSP00000218328	SUBSET	EVLGSLPNVFSALCLNAR
ENSP00000218328	SUBSET	MVNPTTVLESPHSLPAK
ENSP00000218328	SUBSET	VLLSPDYLPAMR
ENSP00000218348	EQUIVALENT	AGESWFLVEK
ENSP00000218348	EQUIVALENT	EDIVVPVYLR
ENSP00000218348	EQUIVALENT	LYDTHITVLDAALETGQLIIMETR
ENSP00000218348	EQUIVALENT	VEVYPVELLLVR
ENSP00000218348	EQUIVALENT	VLEVFFIPMDPR
ENSP00000218364	EQUIVALENT	AGPSRMR
ENSP00000218364	EQUIVALENT	LLDEDEIR
ENSP00000218364	EQUIVALENT	LRGWEAFLNAPEANR
ENSP00000218364	EQUIVALENT	TLKNDCEENGLAK
ENSP00000218548	SUBSUMABLE	IGDASETALLK
ENSP00000218548	SUBSUMABLE	LIFDNLK
ENSP00000218548	SUBSUMABLE	LIFDNLKK
ENSP00000218548	SUBSUMABLE	LIIVEGCQR
ENSP00000218548	SUBSUMABLE	VAEIPFNSTNK
ENSP00000218548	SUBSUMABLE	VIMVTGDHPITAK
ENSP00000219169	DISCRETE	AAIVEKLSSLPFQK
ENSP00000219169	DISCRETE	ADEDPIMGFHQMFLLK
ENSP00000219169	DISCRETE	GDKPIWEQIGSSFIQHYYQLFDNDR
ENSP00000219169	DISCRETE	NINDAWVCTNDMFR
ENSP00000219313	DISCRETE	DIKDTTVGTLSQR
ENSP00000219313	DISCRETE	VVGVLLGSWQK
ENSP00000219473	EQUIVALENT	DIRPGAAFEPTYIYR
ENSP00000219473	EQUIVALENT	QADFVQTPITGIFGGHIR
ENSP00000219473	EQUIVALENT	TAYLLYYR
ENSP00000219473	EQUIVALENT	TVQDALESLVAR
ENSP00000219599	SUPERSET	ESGDVLLSGAEIFAELGEVIK
ENSP00000219599	SUPERSET	FADTVQGEVR
ENSP00000219599	SUPERSET	GYLGVMPAYSAAEDALTTK
ENSP00000219599	SUPERSET	HRGYLGVMPAYSAAEDALTTK
ENSP00000219599	SUPERSET	LIYDSWSSGK
ENSP00000219599	SUPERSET	LVTFYEDR
ENSP00000219599	SUPERSET	SLGMAVEDTVAAK
ENSP00000219599	SUPERSET	SRVPAFLSAAEVEEHLR
ENSP00000219599	SUPERSET	SSSLLIPPLETALANFSSGPEGGVMQPVR
ENSP00000219599	SUPERSET	TAAVSAIATK
ENSP00000219599	SUPERSET	VPAFLSAAEVEEHLR
ENSP00000219700	EQUIVALENT	MADLSELLK
ENSP00000219700	EQUIVALENT	MADLSELLKEGTK
ENSP00000219789	EQUIVALENT	FGAMLDMLTDR
ENSP00000219789	EQUIVALENT	MIDLSGNPVLR
ENSP00000220003	EQUIVALENT	IPLKDVVPR
ENSP00000220003	EQUIVALENT	LLYPPETGLFLVR
ENSP00000220764	DISCRETE	FNVIQPGPIK
ENSP00000220764	DISCRETE	VAFITGGGTGLGK
ENSP00000220764	DISCRETE	VAFITGGGTGLGKG
ENSP00000220822	EQUIVALENT	LAEENPDLQEAYIAK
ENSP00000220822	EQUIVALENT	LMPDKESMYYPR
ENSP00000220822	EQUIVALENT	VLGHVNNILISAVLPTAFR
ENSP00000220849	DIFFERENTIABLE	HLVFPLLEFLSVK
ENSP00000220849	DIFFERENTIABLE	LFIFETFCR
ENSP00000220849	DIFFERENTIABLE	WIVNLIR
ENSP00000220849	DIFFERENTIABLE	YLTTAVITNKDVR
ENSP00000220959	DISCRETE	AGSSSSR
ENSP00000220959	DISCRETE	WSSGVGGSGGGSSGR
ENSP00000221130	EQUIVALENT	ADFDNTVAIHPTSSEELVTLR
ENSP00000221130	EQUIVALENT	ALLTPVAIAAGR
ENSP00000221130	EQUIVALENT	LNAIYQNNLTK
ENSP00000221138	SUPERSET	CPVTVCGDVHGQFHDLMELFR
ENSP00000221138	SUPERSET	ELDQWVEQLNECK
ENSP00000221138	SUPERSET	GAGYTFGQDISETFNHANGLTLVSR
ENSP00000221138	SUPERSET	NVVTIFSAPNYCYR
ENSP00000221138	SUPERSET	QITQVYGFYDECLRK
ENSP00000221138	SUPERSET	YSFLQFDPAPR
ENSP00000221166	SUPERSET	EYQDLLNVK
ENSP00000221166	SUPERSET	FVEEIIEETK
ENSP00000221166	SUPERSET	HLREYQDLLNVK
ENSP00000221166	SUPERSET	MALDIEIAAYR
ENSP00000221166	SUPERSET	MALDIEIAAYRK
ENSP00000221166	SUPERSET	QASHAQLGDAYDQEIR
ENSP00000221166	SUPERSET	SEEVATKEELVADAK
ENSP00000221166	SUPERSET	VQSLQDEVAFLR
ENSP00000221169	EQUIVALENT	ALYEQEIR
ENSP00000221169	EQUIVALENT	AQLQDLNDRFASFIER
ENSP00000221169	EQUIVALENT	EYQDLLNVK
ENSP00000221169	EQUIVALENT	FASFIER
ENSP00000221169	EQUIVALENT	FTVLTESAAK
ENSP00000221169	EQUIVALENT	IDSLMDEISFLK
ENSP00000221169	EQUIVALENT	IDSLMDEISFLKK
ENSP00000221169	EQUIVALENT	LAAEDATNEKQALQGER
ENSP00000221169	EQUIVALENT	LSFTSVGSITSGYSQSSQVFGR
ENSP00000221169	EQUIVALENT	MALDIEIAAYR
ENSP00000221169	EQUIVALENT	MALDIEIAAYRK
ENSP00000221169	EQUIVALENT	NMQNAEEWFK
ENSP00000221169	EQUIVALENT	QALQGEREGLEETLR
ENSP00000221169	EQUIVALENT	SAYGGLQTSSYLMSTR
ENSP00000221169	EQUIVALENT	SAYSSYSAPVSSSLSVR
ENSP00000221169	EQUIVALENT	SAYSSYSAPVSSSLSVRR
ENSP00000221169	EQUIVALENT	SSFSYEPYYSTSYK
ENSP00000221169	EQUIVALENT	SYSSSSGSLMPSLENLDLSQVAAISNDLK
ENSP00000221169	EQUIVALENT	TLEIEACR
ENSP00000221169	EQUIVALENT	VLEAELLVLR
ENSP00000221169	EQUIVALENT	YEEEVLSREDAEGR
ENSP00000221169	EQUIVALENT	YLKEYQDLLNVK
ENSP00000221249	EQUIVALENT	RADVLAFPSSGFTDLAEIVSR
ENSP00000221249	EQUIVALENT	SDFDMAYER
ENSP00000221347	DISCRETE	APGSSK
ENSP00000221347	DISCRETE	CTCNGATHQVTCR
ENSP00000221413	DIFFERENTIABLE	AAGVVLEMIR
ENSP00000221413	DIFFERENTIABLE	ALESDMAPVLIMATNR
ENSP00000221413	DIFFERENTIABLE	GETMDTS
ENSP00000221413	DIFFERENTIABLE	GLGLDDALEPR
ENSP00000221413	DIFFERENTIABLE	TTEMETIYDLGTK
ENSP00000221413	DIFFERENTIABLE	VYSLFLDESR
ENSP00000221418	DISCRETE	ISWYLR
ENSP00000221418	DISCRETE	KMMADEALGSGLVSR
ENSP00000221418	DISCRETE	VIGNQSLVNELAFTAR
ENSP00000221419	SUPERSET	AITHLNNNFMFGQK
ENSP00000221419	SUPERSET	GLIDGVVEADLVEALQEFGPISYVVVMPK
ENSP00000221419	SUPERSET	MAAAGGGGGGGR
ENSP00000221419	SUPERSET	MNCDRVFNVFCLYGNVEK
ENSP00000221419	SUPERSET	SDALETLGFLNHYQMK
ENSP00000221419	SUPERSET	SKPGAAMVEMADGYAVDR
ENSP00000221419	SUPERSET	SSSGLLEWESK
ENSP00000221419	SUPERSET	VFNVFCLYGNVEK
ENSP00000221431	EQUIVALENT	FCACPEEAAHALELR
ENSP00000221431	EQUIVALENT	SADLPAIISTWQELR
ENSP00000221448	EQUIVALENT	DPIPYLPPLEK
ENSP00000221448	EQUIVALENT	MWDPHNDPNAQGDAFK
ENSP00000221448	EQUIVALENT	TQFLPPNLLALFAPR
ENSP00000221476	SUBSET	IDDHFLFDKPVSPL
ENSP00000221476	SUBSET	SFLVWVNEEDHLR
ENSP00000221485	DISCRETE	ILQGLVEGVTYPACHGIWSK
ENSP00000221485	DISCRETE	YIEDAIGESAK
ENSP00000221566	EQUIVALENT	AIELNPANAVYFCNR
ENSP00000221566	EQUIVALENT	ALELDPDNETYK
ENSP00000221566	EQUIVALENT	MGLALSSLNK
ENSP00000221742	SUBSET	NMFPPNLVEACFK
ENSP00000221742	SUBSET	YFSFPGELLMR
ENSP00000221784	EQUIVALENT	AVENYLIQMAR
ENSP00000221784	EQUIVALENT	NSILAQVLDQSAR
ENSP00000221801	DISCRETE	GGFGGGRGR
ENSP00000221801	DISCRETE	GGFGGGRGRGGGFRGRGRGGGGGGGGGGGGG
ENSP00000221801	DISCRETE	VSISEGDDKIEYR
ENSP00000221855	EQUIVALENT	AAGQSPR
ENSP00000221855	EQUIVALENT	SLTIAEFK
ENSP00000221855	EQUIVALENT	YNEEERAQQEAEAAQR
ENSP00000221855	EQUIVALENT	YTISQEAYDQRQDTVR
ENSP00000221975	DISCRETE	HKELAPYDENWFYTR
ENSP00000221975	DISCRETE	LKVPEWVDTVK
ENSP00000221975	DISCRETE	PGVTVKDVNQQEFVR
ENSP00000221975	DISCRETE	RVLQALEGLK
ENSP00000221975	DISCRETE	VLQALEGLK
ENSP00000221975	DISCRETE	VPEWVDTVK
ENSP00000221996	DISCRETE	FTYNPMDPLDYKDQSAWK
ENSP00000221996	DISCRETE	SQLEELEALFAK
ENSP00000222005	DISCRETE	CIDSGLWVPNSK
ENSP00000222005	DISCRETE	ELEVAEGGKAELER
ENSP00000222005	DISCRETE	QYMEGFNDELEAFKER
ENSP00000222005	DISCRETE	SWEQKLEEMR
ENSP00000222120	DIFFERENTIABLE	CDLEDER
ENSP00000222120	DIFFERENTIABLE	IKLQIWDTAGQER
ENSP00000222120	DIFFERENTIABLE	LLLIGNSSVGK
ENSP00000222120	DIFFERENTIABLE	LQIWDTAGQER
ENSP00000222120	DIFFERENTIABLE	LVDVICEK
ENSP00000222120	DIFFERENTIABLE	TYSWDNAQVILVGNK
ENSP00000222120	DIFFERENTIABLE	YADDSFTPAFVSTVGIDFK
ENSP00000222124	EQUIVALENT	GLGGEVPGSHQGPDPYR
ENSP00000222124	EQUIVALENT	TTAAMWALQTVEKER
ENSP00000222247	DISCRETE	DLTTAGAVTQCYR
ENSP00000222247	DISCRETE	NFGIWLR
ENSP00000222256	DIFFERENTIABLE	IKLQIWDTAGQER
ENSP00000222256	DIFFERENTIABLE	ILIIGNSSVGK
ENSP00000222256	DIFFERENTIABLE	LQIWDTAGQER
ENSP00000222256	DIFFERENTIABLE	LVDVICEK
ENSP00000222256	DIFFERENTIABLE	MSESLDTADPAVTGAK
ENSP00000222256	DIFFERENTIABLE	QLADHLGFEFFEASAK
ENSP00000222256	DIFFERENTIABLE	TYSWDNAQVLLVGNK
ENSP00000222256	DIFFERENTIABLE	YADDSFTPAFVSTVGIDFK
ENSP00000222256	DIFFERENTIABLE	YGQKESSDQNFDYMFK
ENSP00000222286	SUBSET	LTGMAFR
ENSP00000222286	SUBSET	VSVVDLTCR
ENSP00000222308	EQUIVALENT	CLNNLAASQLK
ENSP00000222308	EQUIVALENT	VLAQQGEYSEAIPILR
ENSP00000222330	SUPERSET	DIKPQNLLVDPDTAVLK
ENSP00000222330	SUPERSET	EMNPNYTEFKFPQIK
ENSP00000222330	SUPERSET	LSPLEACAHSFFDELR
ENSP00000222330	SUPERSET	MSGGGPSGGGPGGSGR
ENSP00000222330	SUPERSET	TPPEAIALCSSLLEYTPSSR
ENSP00000222553	EQUIVALENT	STQAPLIIRPDSGNPLDTVLK
ENSP00000222553	EQUIVALENT	VYSYFECR
ENSP00000222553	EQUIVALENT	YLLETSGNLDGLEYK
ENSP00000222673	SUPERSET	DMVGQVAITR
ENSP00000222673	SUPERSET	FEEFLQR
ENSP00000222673	SUPERSET	FGLEGCEVLIPALK
ENSP00000222673	SUPERSET	HWLDSPWPGFFTLDGQPR
ENSP00000222673	SUPERSET	IEQLSPFPFDLLLK
ENSP00000222673	SUPERSET	LNVLANVIR
ENSP00000222673	SUPERSET	LVEDHLAVQSLIR
ENSP00000222673	SUPERSET	RFGLEGCEVLIPALK
ENSP00000222673	SUPERSET	SSFDEMLPGTHFQR
ENSP00000222673	SUPERSET	STRFEEFLQR
ENSP00000222673	SUPERSET	SWDIFFR
ENSP00000222673	SUPERSET	VYYDLTR
ENSP00000222690	SUBSET	AGKDSGK
ENSP00000222690	SUBSET	AGLQFPVGR
ENSP00000222690	SUBSET	GDEELDSLIK
ENSP00000222690	SUBSET	HLQLAIR
ENSP00000222690	SUBSET	HLQLAIRGDEELDSLIK
ENSP00000222690	SUBSET	VGATAAVYSAAILEYLTAEVLELAGNASK
ENSP00000222690	SUBSET	VGATAAVYSAAILEYLTAEVLELAGNASKDLK
ENSP00000222800	SUPERSET	AINIADELPR
ENSP00000222800	SUPERSET	GGAEPRPLPLSYR
ENSP00000222800	SUPERSET	LLDGEAALPAVVFLHGLFGSK
ENSP00000222969	EQUIVALENT	KVESLWPIFR
ENSP00000222969	EQUIVALENT	YIFDLFYK
ENSP00000223029	EQUIVALENT	FLFSLFGQK
ENSP00000223029	EQUIVALENT	PMYQVKPYHGGGAPLR
ENSP00000223129	EQUIVALENT	IIHDFPQFYPLGIVQHD
ENSP00000223129	EQUIVALENT	INAGMLAQFIDKPVCFVGR
ENSP00000223129	EQUIVALENT	VDMMDLPR
ENSP00000223136	DISCRETE	GIVLLEELLPK
ENSP00000223136	DISCRETE	STQFEYAWCLVR
ENSP00000223321	SUPERSET	GYSFSLTTFSPSGK
ENSP00000223321	SUPERSET	HIGLVYSGMGPDYR
ENSP00000223321	SUPERSET	LAQQYYLVYQEPIPTAQLVQR
ENSP00000223321	SUPERSET	LVQIEYALAAVAGGAPSVGIK
ENSP00000223321	SUPERSET	YNEDLELEDAIHTAILTLK
ENSP00000223369	EQUIVALENT	LYSLSVLYK
ENSP00000223369	EQUIVALENT	VAFTLLEK
ENSP00000223608	EQUIVALENT	ALNSAANNVY
ENSP00000223608	EQUIVALENT	QGALAPWPIVGLGK
ENSP00000223642	SUPERSET	LQGTLPVEAR
ENSP00000223642	SUPERSET	SYFPESWLWEVHLVPR
ENSP00000223642	SUPERSET	VFQFLEK
ENSP00000223836	SUPERSET	ATEPVIAFYEK
ENSP00000223836	SUPERSET	GFLIDGYPR
ENSP00000223836	SUPERSET	GQLVPLETVLDMLR
ENSP00000223836	SUPERSET	GTQCEK
ENSP00000223836	SUPERSET	IGQPTLLLYVDAGPETMTQR
ENSP00000223836	SUPERSET	IIFVVGGPGSGK
ENSP00000223836	SUPERSET	KVNAEGSVDSVFSQVCTHLDALK
ENSP00000223836	SUPERSET	VNAEGSVDSVFSQVCTHLDALK
ENSP00000223836	SUPERSET	YGYTHLSTGDLLR
ENSP00000223864	DISCRETE	GMITFESIEK
ENSP00000223864	DISCRETE	MKGEAEDILETEK
ENSP00000223951	SUBSET	ILVDQVTGISR
ENSP00000223951	SUBSET	TMTQKELEQLFSQYGR
ENSP00000224167	EQUIVALENT	AQGFTEDTIVFLPQTDK
ENSP00000224167	EQUIVALENT	TMLLQPAGSLGSYSYR
ENSP00000224237	DIFFERENTIABLE	DGQVINETSQHHDDLE
ENSP00000224237	DIFFERENTIABLE	DNLAEDIMR
ENSP00000224237	DIFFERENTIABLE	EEAENTLQSFR
ENSP00000224237	DIFFERENTIABLE	EEAENTLQSFRQDVDNASLAR
ENSP00000224237	DIFFERENTIABLE	EKLQEEMLQREEAENTLQSFR
ENSP00000224237	DIFFERENTIABLE	EMEENFAVEAANYQDTIGR
ENSP00000224237	DIFFERENTIABLE	ETNLDSLPLVDTHSK
ENSP00000224237	DIFFERENTIABLE	ETNLDSLPLVDTHSKR
ENSP00000224237	DIFFERENTIABLE	EYQDLLNVK
ENSP00000224237	DIFFERENTIABLE	FADLSEAANR
ENSP00000224237	DIFFERENTIABLE	FADLSEAANRNNDALR
ENSP00000224237	DIFFERENTIABLE	FANYIDK
ENSP00000224237	DIFFERENTIABLE	FANYIDKVR
ENSP00000224237	DIFFERENTIABLE	FLEQQNK
ENSP00000224237	DIFFERENTIABLE	FLEQQNKILLAELEQLKGQGK
ENSP00000224237	DIFFERENTIABLE	HLREYQDLLNVK
ENSP00000224237	DIFFERENTIABLE	ILLAELEQLK
ENSP00000224237	DIFFERENTIABLE	ILLAELEQLKGQGK
ENSP00000224237	DIFFERENTIABLE	ISLPLPNF
ENSP00000224237	DIFFERENTIABLE	ISLPLPNFS
ENSP00000224237	DIFFERENTIABLE	ISLPLPNFSS
ENSP00000224237	DIFFERENTIABLE	ISLPLPNFSSL
ENSP00000224237	DIFFERENTIABLE	ISLPLPNFSSLN
ENSP00000224237	DIFFERENTIABLE	ISLPLPNFSSLNL
ENSP00000224237	DIFFERENTIABLE	ISLPLPNFSSLNLR
ENSP00000224237	DIFFERENTIABLE	ISLPLPNFSSLNLRETNLD
ENSP00000224237	DIFFERENTIABLE	KVESLQEEIAFLK
ENSP00000224237	DIFFERENTIABLE	KVESLQEEIAFLKK
ENSP00000224237	DIFFERENTIABLE	LDLERKVESLQEEIAFLK
ENSP00000224237	DIFFERENTIABLE	LGDLYEEEMR
ENSP00000224237	DIFFERENTIABLE	LGDLYEEEMRELR
ENSP00000224237	DIFFERENTIABLE	LGDLYEEEMRELRR
ENSP00000224237	DIFFERENTIABLE	LLEGEESR
ENSP00000224237	DIFFERENTIABLE	LLEGEESRISLPLPNFSSLNLR
ENSP00000224237	DIFFERENTIABLE	LLQDSVDFSLADAINTEFK
ENSP00000224237	DIFFERENTIABLE	LLQDSVDFSLADAINTEFKNTR
ENSP00000224237	DIFFERENTIABLE	LQDEIQNMKEEMAR
ENSP00000224237	DIFFERENTIABLE	LQEEMLQREEAENTLQSFR
ENSP00000224237	DIFFERENTIABLE	MALDIEIATYR
ENSP00000224237	DIFFERENTIABLE	MALDIEIATYRK
ENSP00000224237	DIFFERENTIABLE	MFGGPGTASRPSSSRSYVTTSTR
ENSP00000224237	DIFFERENTIABLE	NLQEAEEWYK
ENSP00000224237	DIFFERENTIABLE	NLQEAEEWYKSK
ENSP00000224237	DIFFERENTIABLE	NTRTNEKVELQELNDR
ENSP00000224237	DIFFERENTIABLE	PNFSSLNLR
ENSP00000224237	DIFFERENTIABLE	QDVDNASLAR
ENSP00000224237	DIFFERENTIABLE	QQYESVAAKNLQEAEEWYK
ENSP00000224237	DIFFERENTIABLE	QVQSLTCEVDALK
ENSP00000224237	DIFFERENTIABLE	QVQSLTCEVDALKGTNESLER
ENSP00000224237	DIFFERENTIABLE	RQVQSLTCEVDALKGTNESLER
ENSP00000224237	DIFFERENTIABLE	SKFADLSEAANRNNDALR
ENSP00000224237	DIFFERENTIABLE	SLYASSPGGVYATR
ENSP00000224237	DIFFERENTIABLE	SLYASSPGGVYATRSSAVR
ENSP00000224237	DIFFERENTIABLE	SRLGDLYEEEMR
ENSP00000224237	DIFFERENTIABLE	SRLGDLYEEEMRELR
ENSP00000224237	DIFFERENTIABLE	SYVTTSTR
ENSP00000224237	DIFFERENTIABLE	TNEKVELQELNDR
ENSP00000224237	DIFFERENTIABLE	TVETRDGQVINETSQHHDDLE
ENSP00000224237	DIFFERENTIABLE	TYSLGSALRPSTSR
ENSP00000224237	DIFFERENTIABLE	VELQELNDR
ENSP00000224237	DIFFERENTIABLE	VESLQEEIAFLK
ENSP00000224237	DIFFERENTIABLE	VEVERDNLAEDIMR
ENSP00000224600	DISCRETE	ALAILTLR
ENSP00000224600	DISCRETE	ALVIGEVTSGGCQPPQTYHVDDTNLYLTIPTAR
ENSP00000224600	DISCRETE	ATSKVTEVWTLPQVAGQR
ENSP00000224600	DISCRETE	AWDLAGVEPDITVPMSEALSIAQDIVALR
ENSP00000224600	DISCRETE	DLYILMSHTSGSAAEAFAHTMQDLQR
ENSP00000224600	DISCRETE	DRIPGIVPMQIPSPEVFEELIK
ENSP00000224600	DISCRETE	DYYTLVDR
ENSP00000224600	DISCRETE	FDAMAELETVK
ENSP00000224600	DISCRETE	FDAMAELETVKAVGPQLVR
ENSP00000224600	DISCRETE	FDMFGDGELLTQVSR
ENSP00000224600	DISCRETE	FDSFADASVLGVLAPYVLR
ENSP00000224600	DISCRETE	FNIGGPTSSIPILCSYFFDEGPPVLLDK
ENSP00000224600	DISCRETE	FSFHTNVLEDNIGYLR
ENSP00000224600	DISCRETE	GLRHEVLEGNVGYLR
ENSP00000224600	DISCRETE	GVAEDIAHILK
ENSP00000224600	DISCRETE	GVAEDIAHILKQMR
ENSP00000224600	DISCRETE	GVYLLTSHR
ENSP00000224600	DISCRETE	HEVLEGNVGYLR
ENSP00000224600	DISCRETE	HNPGGPSSAVPLLLSYFQGPEAGPVHLFTTYDR
ENSP00000224600	DISCRETE	HNPGGPSSAVPLLLSYFQGPEAGPVHLFTTYDRR
ENSP00000224600	DISCRETE	IGESDFFFTVPVSR
ENSP00000224600	DISCRETE	IMHTDAMIIDMR
ENSP00000224600	DISCRETE	IPGIVPMQIPSPEVFEELIK
ENSP00000224600	DISCRETE	IYSRPDDSVSELWTHAQVVGER
ENSP00000224600	DISCRETE	LLVEHIWK
ENSP00000224600	DISCRETE	LLVFHSPGELVVEEAPPPPPAVPSPEELTYLIEALFK
ENSP00000224600	DISCRETE	LNAGLQAASEDPR
ENSP00000224600	DISCRETE	LRIGESDFFFTVPVSR
ENSP00000224600	DISCRETE	LVADNYASAELGAK
ENSP00000224600	DISCRETE	LVWQQLVDTAALVIDLR
ENSP00000224600	DISCRETE	QALVDSVFQVSVLPGNVGYLR
ENSP00000224600	DISCRETE	QVWEPLQDTEHLIMDLR
ENSP00000224600	DISCRETE	SALPGVVHCLQEVLK
ENSP00000224600	DISCRETE	SALPGVVHCLQEVLKDYYTLVDR
ENSP00000224600	DISCRETE	SHEILSISDPQTLASVLTAGVQSSLNDPR
ENSP00000224600	DISCRETE	SLGPLGGGSQTWEGSGVLPCVGTPAEQALEK
ENSP00000224600	DISCRETE	SLGPLGGGSQTWEGSGVLPCVGTPAEQALEKALAILTLR
ENSP00000224600	DISCRETE	SMVILTSSVTAGTAEEFTYIMKR
ENSP00000224600	DISCRETE	SVGASDGSSWEGVGVTPHVVVPAEEALAR
ENSP00000224600	DISCRETE	TATAAEEFAFLMQSLGWATLVGEITAGNLLHTR
ENSP00000224600	DISCRETE	TAVDLESLASQLTADLQEVSGDHR
ENSP00000224600	DISCRETE	TEVLPGQLGYLR
ENSP00000224600	DISCRETE	TGGGALDLR
ENSP00000224600	DISCRETE	VDSVPGQEVLSMMGEFLVAHVWGNLMGTSALVLDLR
ENSP00000224600	DISCRETE	VLLDNYCFPENLLGMQEAIQQAIK
ENSP00000224600	DISCRETE	VPTLLQHLASMDFSTVVSEEDLVTK
ENSP00000224600	DISCRETE	VPTVLQTAGKLVADNYASAELGAK
ENSP00000224600	DISCRETE	VTEVWTLPQVAGQR
ENSP00000224600	DISCRETE	VTSEVALAEILGADLQMLSGDPHLK
ENSP00000224600	DISCRETE	YGADKDVVVLTSSQTR
ENSP00000224600	DISCRETE	YNPGSYSTAIPLLCSYFFEAEPR
ENSP00000224784	SUPERSET	AGFAGDDAPR
ENSP00000224784	SUPERSET	AVFPSIVGRPR
ENSP00000224784	SUPERSET	DDAPRAVFPSIVGRPR
ENSP00000224784	SUPERSET	DLTDYLMK
ENSP00000224784	SUPERSET	DSYVGDEAQSKR
ENSP00000224784	SUPERSET	EITALAPSTMK
ENSP00000224784	SUPERSET	EKLCYVALDFENEMATAASSSSLEK
ENSP00000224784	SUPERSET	FAGDDAPR
ENSP00000224784	SUPERSET	FENEMATAASSSSLEK
ENSP00000224784	SUPERSET	FPSIVGRPR
ENSP00000224784	SUPERSET	GILTLKYPIEHGIITNWDDMEK
ENSP00000224784	SUPERSET	HQGVMVGMGQK
ENSP00000224784	SUPERSET	HQGVMVGMGQKDSYVGDEAQSK
ENSP00000224784	SUPERSET	IWHHSFYNELR
ENSP00000224784	SUPERSET	LCYVALDFENEMATAASSSSLEK
ENSP00000224784	SUPERSET	LDLAGRDLTD
ENSP00000224784	SUPERSET	LDLAGRDLTDYLMK
ENSP00000224784	SUPERSET	MQKEITALAPSTMK
ENSP00000224784	SUPERSET	PSIVGRPR
ENSP00000224784	SUPERSET	RGILTLK
ENSP00000224784	SUPERSET	RMQKEITALAPSTMK
ENSP00000224784	SUPERSET	SGLCKAGFAGDDAPR
ENSP00000224784	SUPERSET	SYELPDGQVITIGNER
ENSP00000224784	SUPERSET	SYELPDGQVITIGNERFR
ENSP00000224784	SUPERSET	VAPEEHPTLLTEAPLNPK
ENSP00000224784	SUPERSET	YPIEHGIITNWD
ENSP00000224784	SUPERSET	YPIEHGIITNWDDMEK
ENSP00000224807	EQUIVALENT	AGVVTPGITEDQLWR
ENSP00000224807	EQUIVALENT	AQIHEQNPSVEVVYYNK
ENSP00000224807	EQUIVALENT	FVPFAAVAAANCINIPLMR
ENSP00000224807	EQUIVALENT	GELPLDINIQEPR
ENSP00000224807	EQUIVALENT	LGYSVTAAK
ENSP00000224807	EQUIVALENT	MGELPLDINIQEPR
ENSP00000224807	EQUIVALENT	NLLLSGAQLEASR
ENSP00000224807	EQUIVALENT	QLGTAYVSATTGAVATALGLK
ENSP00000224807	EQUIVALENT	SGDTPITVR
ENSP00000224807	EQUIVALENT	SSIHISNLEPELR
ENSP00000224807	EQUIVALENT	WDQSTFLGR
ENSP00000224949	SUPERSET	AFSSLNTLPEELRPYVPLFCSVLTK
ENSP00000224949	SUPERSET	FFTYGNFPLEQHLK
ENSP00000224949	SUPERSET	GGAYGGGAK
ENSP00000224949	SUPERSET	IHGFTVNQVTSVPELFLTAVK
ENSP00000224949	SUPERSET	LGCGLLDYR
ENSP00000224949	SUPERSET	THFLMPFPVNYVGECIR
ENSP00000225282	EQUIVALENT	DIEAMDPSILK
ENSP00000225282	EQUIVALENT	FLALLREEGASPLDFD
ENSP00000225282	EQUIVALENT	GDFLASLENDIKPAFGTNQEDYASYIMNGIIK
ENSP00000225282	EQUIVALENT	GILLYGPPGCGK
ENSP00000225282	EQUIVALENT	GSMAGSTGVHDTVVNQLLSK
ENSP00000225282	EQUIVALENT	IAEESNFPFIK
ENSP00000225282	EQUIVALENT	ICSPDKMIGFSETAK
ENSP00000225282	EQUIVALENT	IFDDAYKSQLSCVVVDDIER
ENSP00000225282	EQUIVALENT	KFLALLREEGASPLDFD
ENSP00000225282	EQUIVALENT	KLLIIGTTSR
ENSP00000225282	EQUIVALENT	LFGLLVKDIEAMDPSILK
ENSP00000225282	EQUIVALENT	LGANSGLHIIIFDEIDAICK
ENSP00000225282	EQUIVALENT	LLDYVPIGPR
ENSP00000225282	EQUIVALENT	LLIIGTTSR
ENSP00000225282	EQUIVALENT	LQILHIHTAR
ENSP00000225282	EQUIVALENT	MEIGLPDEKGR
ENSP00000225282	EQUIVALENT	MGIGGLDKEFSDIFR
ENSP00000225282	EQUIVALENT	MGIGGLDKEFSDIFRR
ENSP00000225282	EQUIVALENT	NFSGAELEGLVR
ENSP00000225282	EQUIVALENT	QSIINPDWNFEK
ENSP00000225282	EQUIVALENT	SQLSCVVVDDIER
ENSP00000225282	EQUIVALENT	THPSVVPGSIAFSLPQR
ENSP00000225282	EQUIVALENT	THPSVVPGSIAFSLPQRK
ENSP00000225282	EQUIVALENT	TPLVSVLLEGPPHSGK
ENSP00000225282	EQUIVALENT	VFPPEIVEQMGCK
ENSP00000225282	EQUIVALENT	VLDDGELLVQQTK
ENSP00000225282	EQUIVALENT	VVNGPEILNKYVGESEANIR
ENSP00000225282	EQUIVALENT	WAGLSIGQEIEVSLYTFDKAK
ENSP00000225426	DISCRETE	FGPYYTEPVIAGLDPK
ENSP00000225426	DISCRETE	LNLYELK
ENSP00000225426	DISCRETE	LYIGLAGLATDVQTVAQR
ENSP00000225426	DISCRETE	QIKPYTLMSMVANLLYEK
ENSP00000225655	DISCRETE	CYEMASHLR
ENSP00000225655	DISCRETE	SSFYVNGLTLGGQK
ENSP00000225655	DISCRETE	TFVNITPAEVGVLVGKDR
ENSP00000225655	DISCRETE	TKSTGGAPTFNVTVTKTDK
ENSP00000225655	DISCRETE	TLVLLMGK
ENSP00000225665	DISCRETE	AVVVNAAQLASYSQSK
ENSP00000225665	DISCRETE	EEGVLTLWR
ENSP00000225665	DISCRETE	FLFGGLAGMGATVFVQPLDLVK
ENSP00000225665	DISCRETE	GIYTGLSAGLLR
ENSP00000225665	DISCRETE	ITREEGVLTLWR
ENSP00000225665	DISCRETE	LGIYTVLFER
ENSP00000225665	DISCRETE	LGPHTVLTFIFLEQMNK
ENSP00000225665	DISCRETE	LTGADGTPPGFLLK
ENSP00000225665	DISCRETE	NGLDVLFK
ENSP00000225665	DISCRETE	NVFNALIR
ENSP00000225665	DISCRETE	YEGFFSLWK
ENSP00000225698	DISCRETE	ALVLDCHYPEDEVGQEDEAESDIFSIR
ENSP00000225698	DISCRETE	DTNYTLNTDSLDWALYDHLMDFLADR
ENSP00000225698	DISCRETE	GVDNTFADELVELSTALEHQEYITFLEDLK
ENSP00000225792	EQUIVALENT	APILIATDVASR
ENSP00000225792	EQUIVALENT	DWVLNEFK
ENSP00000225792	EQUIVALENT	EANQAINPKLLQLVEDRGSGRSRGRGGMK
ENSP00000225792	EQUIVALENT	ELAQQVQQVAAEYCR
ENSP00000225792	EQUIVALENT	FVINYDYPNSSEDYIHR
ENSP00000225792	EQUIVALENT	GDGPICLVLAPTR
ENSP00000225792	EQUIVALENT	GVEICIATPGR
ENSP00000225792	EQUIVALENT	LIDFLECGK
ENSP00000225792	EQUIVALENT	LLQLVEDR
ENSP00000225792	EQUIVALENT	MLDMGFEPQIR
ENSP00000225792	EQUIVALENT	QTLMWSATWPK
ENSP00000225792	EQUIVALENT	QVSDLISVLR
ENSP00000225792	EQUIVALENT	TGTAYTFFTPNNIKQVSDLISVLR
ENSP00000225792	EQUIVALENT	TTYLVLDEADR
ENSP00000225792	EQUIVALENT	YLVLDEADR
ENSP00000225964	DIFFERENTIABLE	DGLNGLPGPIGPPGPR
ENSP00000225964	DIFFERENTIABLE	GAAGEPGK
ENSP00000225964	DIFFERENTIABLE	GARGEPGPTGLPGPPGER
ENSP00000225964	DIFFERENTIABLE	GPAGER
ENSP00000225964	DIFFERENTIABLE	GPAGPQGPR
ENSP00000225964	DIFFERENTIABLE	GPPGPQGAR
ENSP00000225972	DIFFERENTIABLE	LTTLPSDFCGLTHLVK
ENSP00000225972	DIFFERENTIABLE	LVNLQHLDLLNNK
ENSP00000225972	DIFFERENTIABLE	LVTLPVSFAQLK
ENSP00000225972	DIFFERENTIABLE	RHEILQWVLQTDSQQ
ENSP00000225972	DIFFERENTIABLE	WLDLKDNPLDPVLAK
ENSP00000226004	DISCRETE	EIGPNDGFLAQLCQLNDR
ENSP00000226004	DISCRETE	LGITHVLNAAEGR
ENSP00000226193	DISCRETE	EILEELQLNTK
ENSP00000226193	DISCRETE	FSEEELCSWYQSFLK
ENSP00000226193	DISCRETE	FSEEELCSWYQSFLKDCPTGR
ENSP00000226193	DISCRETE	ITQQQFQSIYAK
ENSP00000226193	DISCRETE	LEWAFSLYDVDGNGTISKNEVLEIVMAIFK
ENSP00000226193	DISCRETE	NEVLEIVMAIFK
ENSP00000226193	DISCRETE	SFDSNLDGTLDFK
ENSP00000226193	DISCRETE	SFDSNLDGTLDFKEYVIALHMTTAGK
ENSP00000226193	DISCRETE	SGALSKEILEELQLNTK
ENSP00000226209	DISCRETE	IAEKDEEIEQLKR
ENSP00000226209	DISCRETE	MEGDLNEIEIQLSHANR
ENSP00000226218	DISCRETE	DVWGIEGPIDAAFTR
ENSP00000226218	DISCRETE	FEDGVLDPDYPR
ENSP00000226218	DISCRETE	GQYCYELDEK
ENSP00000226218	DISCRETE	LIRDVWGIEGPIDAAFTR
ENSP00000226218	DISCRETE	SIAQYWLGCPAPGHL
ENSP00000226253	SUPERSET	ALQASALNAWR
ENSP00000226253	SUPERSET	ALQASALNAWRGQR
ENSP00000226253	SUPERSET	CIGGVIFFHETLYQK
ENSP00000226253	SUPERSET	CIGGVIFFHETLYQKDDNGVPFVR
ENSP00000226253	SUPERSET	CPLPRPWALTFSYGR
ENSP00000226253	SUPERSET	CQYVTEKVLAAVYK
ENSP00000226253	SUPERSET	DDNGVPFVR
ENSP00000226253	SUPERSET	DGADFAKWR
ENSP00000226253	SUPERSET	DNAGAATEEFIK
ENSP00000226253	SUPERSET	DNAGAATEEFIKR
ENSP00000226253	SUPERSET	ELSDIALR
ENSP00000226253	SUPERSET	GILAADESVGSMAK
ENSP00000226253	SUPERSET	GVVPLAGTDGETTTQGLDGLSER
ENSP00000226253	SUPERSET	ISERTPSALAILENANVLAR
ENSP00000226253	SUPERSET	IVAPGKGILAADESVGSMAK
ENSP00000226253	SUPERSET	KGIVVGIKVDKGVVPLAGTDGETTTQGLDGLSER
ENSP00000226253	SUPERSET	LSQIGVENTEENRR
ENSP00000226253	SUPERSET	PWALTFSYGR
ENSP00000226253	SUPERSET	QVLFSADDR
ENSP00000226253	SUPERSET	RLSQIGVENTEENRR
ENSP00000226253	SUPERSET	TPSALAILENANVLAR
ENSP00000226253	SUPERSET	TVPPAVPGVTFLSGGQSEEEASFNLNAINR
ENSP00000226253	SUPERSET	VDKGVVPLAGTDGETTTQGLDGLSER
ENSP00000226253	SUPERSET	YASICQQNGIVPIVEPEILPDGDHDLKR
ENSP00000226253	SUPERSET	YEGSGEDGGAAAQSLYIANHAY
ENSP00000226253	SUPERSET	YTPEEIAMATVTALR
ENSP00000226299	DIFFERENTIABLE	AAGIDEQENWHEGKENIR
ENSP00000226299	DIFFERENTIABLE	EKEDDVPQFTSAGENFDK
ENSP00000226299	DIFFERENTIABLE	FAEIIEK
ENSP00000226299	DIFFERENTIABLE	GITFDSGGISIK
ENSP00000226299	DIFFERENTIABLE	GSDEPPVFLEIHYK
ENSP00000226299	DIFFERENTIABLE	GVLFASGQNLAR
ENSP00000226299	DIFFERENTIABLE	LILADALCYAHTFNPK
ENSP00000226299	DIFFERENTIABLE	LNLPINIIGLAPLCENMPSGK
ENSP00000226299	DIFFERENTIABLE	LRETLNISGPPLK
ENSP00000226299	DIFFERENTIABLE	SWIEEQAMGSFLSVAK
ENSP00000226299	DIFFERENTIABLE	TFYGLHQDFPSVVLVGLGK
ENSP00000226299	DIFFERENTIABLE	TLIEFLLR
ENSP00000226328	SUPERSET	GLIESALNLGR
ENSP00000226328	SUPERSET	IITLQEEMER
ENSP00000226328	SUPERSET	SFWGPLELVEK
ENSP00000226328	SUPERSET	VSMDGEWLCLR
ENSP00000226796	SUPERSET	FYIDPYK
ENSP00000226796	SUPERSET	FYIDPYKLLPLQR
ENSP00000226796	SUPERSET	GGFGRGGGR
ENSP00000226796	SUPERSET	GGGRGGFGR
ENSP00000226796	SUPERSET	GGGRGGGFR
ENSP00000226796	SUPERSET	VVLLGEFLHPCEDDIVCK
ENSP00000227157	SUBSET	ATLKDQLIYNLLK
ENSP00000227157	SUBSET	ATLKDQLIYNLLKEEQTPQNK
ENSP00000227157	SUBSET	DLADELALVDVIEDK
ENSP00000227157	SUBSET	DLADELALVDVIEDKLK
ENSP00000227157	SUBSET	DQLIYNLLK
ENSP00000227157	SUBSET	DQLIYNLLKEEQTPQNK
ENSP00000227157	SUBSET	DYNVTANSK
ENSP00000227157	SUBSET	GEMMDLQHGSLFLR
ENSP00000227157	SUBSET	ITVVGVGAVGMACAISILMK
ENSP00000227157	SUBSET	IVSGKDYNVTANSK
ENSP00000227157	SUBSET	LIVSNPVDILTYVAWK
ENSP00000227157	SUBSET	LKGEMMDLQHGSLFLR
ENSP00000227157	SUBSET	LLIVSNPVDILTY
ENSP00000227157	SUBSET	LLIVSNPVDILTYVAWK
ENSP00000227157	SUBSET	LVIITAGAR
ENSP00000227157	SUBSET	NVNIFKFIIPNVVK
ENSP00000227157	SUBSET	VIGSGCNLDSAR
ENSP00000227251	DISCRETE	APSWFDTGLSEMR
ENSP00000227251	DISCRETE	FSVNLDVK
ENSP00000227251	DISCRETE	HFSPEELKVK
ENSP00000227251	DISCRETE	IPADVDPLTITSSLSSDGVLTVNGPR
ENSP00000227251	DISCRETE	MDIAIHHPWIR
ENSP00000227251	DISCRETE	RPFFPFHSPSR
ENSP00000227251	DISCRETE	SPFYLRPPSFLR
ENSP00000227251	DISCRETE	VLGDVIEVHGK
ENSP00000227378	DIFFERENTIABLE	AGDTHLGGEDFDNR
ENSP00000227378	DIFFERENTIABLE	ARFEELNADLFR
ENSP00000227378	DIFFERENTIABLE	ARFEELNADLFRGTLD
ENSP00000227378	DIFFERENTIABLE	ARFEELNADLFRGTLDPVEK
ENSP00000227378	DIFFERENTIABLE	DAGTIAGLNVLR
ENSP00000227378	DIFFERENTIABLE	FDDAVVQSDMK
ENSP00000227378	DIFFERENTIABLE	FEELNADLFR
ENSP00000227378	DIFFERENTIABLE	FEELNADLFRGTLDPVEK
ENSP00000227378	DIFFERENTIABLE	FELTGIPPAPR
ENSP00000227378	DIFFERENTIABLE	GPAVGIDLGTTYSCVGVFQHGK
ENSP00000227378	DIFFERENTIABLE	HWPFMVVNDAGRPK
ENSP00000227378	DIFFERENTIABLE	IINEPTAAAIAYGLDK
ENSP00000227378	DIFFERENTIABLE	IINEPTAAAIAYGLDKK
ENSP00000227378	DIFFERENTIABLE	ILDKCNEIINWLDK
ENSP00000227378	DIFFERENTIABLE	LDKSQIHDIVLVGGSTR
ENSP00000227378	DIFFERENTIABLE	LIGDAAKNQVAMNPTNTVFDAK
ENSP00000227378	DIFFERENTIABLE	LLQDFFNGK
ENSP00000227378	DIFFERENTIABLE	LLQDFFNGKELNK
ENSP00000227378	DIFFERENTIABLE	LYQSAGGMPGGMPGGFPGGGAPPSGGASSGPTIEEVD
ENSP00000227378	DIFFERENTIABLE	MKEIAEAYLGK
ENSP00000227378	DIFFERENTIABLE	MVNHFIAEFK
ENSP00000227378	DIFFERENTIABLE	MVNHFIAEFKR
ENSP00000227378	DIFFERENTIABLE	NQVAMNPTNTVFDAK
ENSP00000227378	DIFFERENTIABLE	NQVAMNPTNTVFDAKR
ENSP00000227378	DIFFERENTIABLE	NSLESYAFNMK
ENSP00000227378	DIFFERENTIABLE	NVLIFDLGGGTFDVSILTIEDGIFEVK
ENSP00000227378	DIFFERENTIABLE	QATKDAGTIAGLNVLR
ENSP00000227378	DIFFERENTIABLE	QTQTFTTYSDNQPGVLIQVYEGER
ENSP00000227378	DIFFERENTIABLE	RFDDAVVQSDMK
ENSP00000227378	DIFFERENTIABLE	SENVQDLLLLDVTPLSLGIETAGGVMTVLIKR
ENSP00000227378	DIFFERENTIABLE	SFYPEEVSSMVLTK
ENSP00000227378	DIFFERENTIABLE	SINPDEAVAYGAAVQAAILSGDK
ENSP00000227378	DIFFERENTIABLE	SKGPAVGIDLGTTYSCVGVFQHGK
ENSP00000227378	DIFFERENTIABLE	SQIHDIVLVGGSTR
ENSP00000227378	DIFFERENTIABLE	STAGDTHLGGEDFDNR
ENSP00000227378	DIFFERENTIABLE	TLSSSTQASIEIDSLYEGIDFYTSITR
ENSP00000227378	DIFFERENTIABLE	TTPSYVAFTDTER
ENSP00000227378	DIFFERENTIABLE	TVTNAVVTVPAYFNDSQR
ENSP00000227378	DIFFERENTIABLE	VCNPIITK
ENSP00000227378	DIFFERENTIABLE	VEIIANDQGNR
ENSP00000227503	SUPERSET	AYIVQLQIEDLTR
ENSP00000227503	SUPERSET	TVIPGMPTVIPPGLTR
ENSP00000227503	SUPERSET	VSDKVMIPQDEYPEINFVGLLIGPR
ENSP00000227524	DISCRETE	ALQDEWDAVMLHSFTLR
ENSP00000227524	DISCRETE	IWSVPNASCVQVVR
ENSP00000227524	DISCRETE	SLICSISNEVPEHPCVSPVSNHVYER
ENSP00000227868	SUBSET	GIQEIADSVK
ENSP00000227868	SUBSET	VSVNDFIIK
ENSP00000228140	DISCRETE	GLAPDLPEDLYHLIK
ENSP00000228140	DISCRETE	GLSQSALPYR
ENSP00000228140	DISCRETE	GLTPSQIGVILR
ENSP00000228140	DISCRETE	KGLTPSQIGVILR
ENSP00000228140	DISCRETE	LILIESR
ENSP00000228140	DISCRETE	SKGLAPDLPEDLYHLIK
ENSP00000228140	DISCRETE	YESSTASALVA
ENSP00000228226	SUBSET	DIAPTLTLYVGK
ENSP00000228226	SUBSET	ILGGHLDAKGSFPWQAK
ENSP00000228226	SUBSET	LRTEGDGVYTLNDKK
ENSP00000228226	SUBSET	SCAVAEYGVYVK
ENSP00000228226	SUBSET	TEGDGVYTLNDKKQWINK
ENSP00000228284	DIFFERENTIABLE	ALVENCLVPDLWIR
ENSP00000228284	DIFFERENTIABLE	EACGEVVQIRPIFSNR
ENSP00000228284	DIFFERENTIABLE	GLALWEAYREFESAIVEAAR
ENSP00000228284	DIFFERENTIABLE	YKPYEEALLQAEAPR
ENSP00000228307	EQUIVALENT	AILENYISALNTLWHPECFVCR
ENSP00000228307	EQUIVALENT	DYFDMFAPK
ENSP00000228318	SUBSET	AFYKGVAPLWMR
ENSP00000228318	SUBSET	EDGVRGLAKGWAPTFLGYSMQGLCK
ENSP00000228318	SUBSET	FACFER
ENSP00000228318	SUBSET	FGFYEVFK
ENSP00000228318	SUBSET	FVVPKPR
ENSP00000228318	SUBSET	GIFNGFSVTLK
ENSP00000228318	SUBSET	GIFNGFSVTLKEDGVR
ENSP00000228318	SUBSET	GVAPLWMR
ENSP00000228318	SUBSET	GWAPTFLGYSMQGLCK
ENSP00000228318	SUBSET	IQTQPGYANTLR
ENSP00000228318	SUBSET	IQTQPGYANTLRDAAPK
ENSP00000228318	SUBSET	LPRPPPPEMPESLK
ENSP00000228318	SUBSET	MYKEEGLKAFYK
ENSP00000228318	SUBSET	VLYSNMLGEENTYLWR
ENSP00000228740	DIFFERENTIABLE	DLSSHQLNEFLAQTLQR
ENSP00000228740	DIFFERENTIABLE	ELVALMSAIR
ENSP00000228740	DIFFERENTIABLE	GSPMEISLPIALSK
ENSP00000228740	DIFFERENTIABLE	HFNALGGWGELQNSVK
ENSP00000228740	DIFFERENTIABLE	SAYEFSETESMLK
ENSP00000228740	DIFFERENTIABLE	WEDAIPLALK
ENSP00000228825	EQUIVALENT	GPAPRETK
ENSP00000228825	EQUIVALENT	LIGNMALLPIR
ENSP00000228928	DISCRETE	GGSFGR
ENSP00000228928	DISCRETE	GGSSAKGTALR
ENSP00000228929	SUBSET	AGLQFPVGR
ENSP00000228929	SUBSET	HLQLAIR
ENSP00000228929	SUBSET	HLQLAIRNDEELNK
ENSP00000228929	SUBSET	HLQLAIRNDEELNKLLGK
ENSP00000228929	SUBSET	NDEELNKLLGK
ENSP00000228929	SUBSET	VGAGAPVYLAAVLEYLTAEILELAGNAAR
ENSP00000228929	SUBSET	VTIAQGGVLPN
ENSP00000228929	SUBSET	VTIAQGGVLPNIQA
ENSP00000228929	SUBSET	VTIAQGGVLPNIQAV
ENSP00000229204	EQUIVALENT	AVSDASAGDYGSAIETLVTAISLIK
ENSP00000229204	EQUIVALENT	TPLSEAEFEEIMNR
ENSP00000229204	EQUIVALENT	VLISSLQDCLHGIESK
ENSP00000229239	SUPERSET	AAFNSGKVDIVAIND
ENSP00000229239	SUPERSET	AENGKLVINGNPITIFQER
ENSP00000229239	SUPERSET	AENGKLVINGNPITIFQERD
ENSP00000229239	SUPERSET	AENGKLVINGNPITIFQERDPSK
ENSP00000229239	SUPERSET	AGAHLQGGAKR
ENSP00000229239	SUPERSET	AVGKVIPELNGK
ENSP00000229239	SUPERSET	AVGKVIPELNGKLTGMAFR
ENSP00000229239	SUPERSET	DGRGALQNIIPASTGAAK
ENSP00000229239	SUPERSET	DLMAHMASKE
ENSP00000229239	SUPERSET	FGIVEGLMTTVHAITATQK
ENSP00000229239	SUPERSET	GALQNIIPASTGAAK
ENSP00000229239	SUPERSET	GALQNIIPASTGAAKAVGK
ENSP00000229239	SUPERSET	HDNFGIVEGLMTTVHAITATQK
ENSP00000229239	SUPERSET	IISNASCTTNCLAPLAK
ENSP00000229239	SUPERSET	IKWGDAGAEYVVESTGVFTTMEK
ENSP00000229239	SUPERSET	LEKPAKYDDIKK
ENSP00000229239	SUPERSET	LISWYDNEFGYSNR
ENSP00000229239	SUPERSET	LISWYDNEFGYSNRVVDLMAHMASKE
ENSP00000229239	SUPERSET	LTGMAFR
ENSP00000229239	SUPERSET	LTGMAFRVPTANVSVVDLTCR
ENSP00000229239	SUPERSET	LVINGNPITIFQER
ENSP00000229239	SUPERSET	LVINGNPITIFQERD
ENSP00000229239	SUPERSET	LVINGNPITIFQERDPSK
ENSP00000229239	SUPERSET	LWRDGRGALQNIIPASTGAAK
ENSP00000229239	SUPERSET	MAHMASKE
ENSP00000229239	SUPERSET	MTTVHAITATQK
ENSP00000229239	SUPERSET	NFGIVEGLMTTVHAITATQK
ENSP00000229239	SUPERSET	PFIDLNYMVYMFQYDSTHGK
ENSP00000229239	SUPERSET	TTVHAITATQK
ENSP00000229239	SUPERSET	VDIVAINDPFIDLNYMVYMFQYDSTHGK
ENSP00000229239	SUPERSET	VDLMAHMASKE
ENSP00000229239	SUPERSET	VGVNGFGR
ENSP00000229239	SUPERSET	VIHDNFGIVEGLMTTVH
ENSP00000229239	SUPERSET	VIHDNFGIVEGLMTTVHAITATQK
ENSP00000229239	SUPERSET	VIISAPSADAPMFVMGVNHEK
ENSP00000229239	SUPERSET	VIISAPSADAPMFVMGVNHEKYDNSLK
ENSP00000229239	SUPERSET	VIPELNGKLTGMAFR
ENSP00000229239	SUPERSET	VKVGVNGFGR
ENSP00000229239	SUPERSET	VPTANVSVVDLTCR
ENSP00000229239	SUPERSET	VSVVDLTCR
ENSP00000229239	SUPERSET	VVDLMAHMASK
ENSP00000229239	SUPERSET	VVDLMAHMASKE
ENSP00000229239	SUPERSET	WGDAGAEYVVESTGVFTTMEK
ENSP00000229239	SUPERSET	YDNEFGYSNR
ENSP00000229251	EQUIVALENT	CIPYAVLLEALALR
ENSP00000229251	EQUIVALENT	ELAESDFASTFR
ENSP00000229251	EQUIVALENT	LEVDYSIGR
ENSP00000229251	EQUIVALENT	QLEDLVIEAVYADVLR
ENSP00000229264	DIFFERENTIABLE	ACADVTLAELVSGLEVVGR
ENSP00000229264	DIFFERENTIABLE	ADQELICFSHESIICGITSVAFSLSGR
ENSP00000229264	DIFFERENTIABLE	FLDDNNIVTSSGDTTCALWDIETGQQK
ENSP00000229264	DIFFERENTIABLE	KACADVTLAELVSGLEVVGR
ENSP00000229264	DIFFERENTIABLE	LIVWDSYTTNK
ENSP00000229264	DIFFERENTIABLE	LLFAGYDDFNCNVWDSMK
ENSP00000229264	DIFFERENTIABLE	LLFAGYDDFNCNVWDSMKSER
ENSP00000229264	DIFFERENTIABLE	LLVSASQDGK
ENSP00000229264	DIFFERENTIABLE	SSWVMTCAYAPSGNFVACGGLDNMCSIYNLK
ENSP00000229264	DIFFERENTIABLE	TVFVGHTGDCMSLAVSPDFNLFISGACDASAK
ENSP00000229264	DIFFERENTIABLE	VHAIPLR
ENSP00000229268	EQUIVALENT	AELSEEALLSVLPTIRVPK
ENSP00000229268	EQUIVALENT	DGLGGLPDIVR
ENSP00000229268	EQUIVALENT	FTFGLDWVPK
ENSP00000229268	EQUIVALENT	IGEWELIQESGVPLKPLFGPGYTGIR
ENSP00000229268	EQUIVALENT	IVILPDYLEIAR
ENSP00000229268	EQUIVALENT	KLDVSIEMPEELDISQLR
ENSP00000229268	EQUIVALENT	QQDAQEFFLHLINMVER
ENSP00000229270	EQUIVALENT	AYEPVWAIGTGK
ENSP00000229270	EQUIVALENT	DCGATWVVLGHSER
ENSP00000229270	EQUIVALENT	ELASQPDVDGFLVGGASLKPEFVDIINAK
ENSP00000229270	EQUIVALENT	ELASQPDVDGFLVGGASLKPEFVDIINAKQ
ENSP00000229270	EQUIVALENT	FFVGGNWK
ENSP00000229270	EQUIVALENT	GWLKSNVSDAVAQSTR
ENSP00000229270	EQUIVALENT	HVFGESDELIGQK
ENSP00000229270	EQUIVALENT	IAVAAQNCYK
ENSP00000229270	EQUIVALENT	IIYGGSVTGATCK
ENSP00000229270	EQUIVALENT	KFFVGGNWK
ENSP00000229270	EQUIVALENT	KQSLGELIGTL
ENSP00000229270	EQUIVALENT	KQSLGELIGTLNAAK
ENSP00000229270	EQUIVALENT	LDEREAGITEK
ENSP00000229270	EQUIVALENT	QSLGELIGTLNAAK
ENSP00000229270	EQUIVALENT	QSLGELIGTLNAAKVPADTEVVCAPPTAYIDFAR
ENSP00000229270	EQUIVALENT	RHVFGESDELIGQK
ENSP00000229270	EQUIVALENT	SNVSDAVAQSTR
ENSP00000229270	EQUIVALENT	TATPQQAQEVHEK
ENSP00000229270	EQUIVALENT	VAHALAEGLGVIACIGEK
ENSP00000229270	EQUIVALENT	VAHALAEGLGVIACIGEKLDER
ENSP00000229270	EQUIVALENT	VIADNVKDWSK
ENSP00000229270	EQUIVALENT	VPADTEVVCAPPTAYIDFAR
ENSP00000229270	EQUIVALENT	VTNGAFTGEISPGMIK
ENSP00000229270	EQUIVALENT	VVFEQTK
ENSP00000229270	EQUIVALENT	VVLAYEPVWAIGTGK
ENSP00000229270	EQUIVALENT	WKMNGRKQSLGELIGTLNAAK
ENSP00000229277	DIFFERENTIABLE	AAVPSGASTGIYEALELR
ENSP00000229277	DIFFERENTIABLE	ACNCLLLK
ENSP00000229277	DIFFERENTIABLE	AGAAERELPLYR
ENSP00000229277	DIFFERENTIABLE	AVDHINSTIAPALISSGLSVVEQEK
ENSP00000229277	DIFFERENTIABLE	DATNVGDEGGFAPNILENSEALELVK
ENSP00000229277	DIFFERENTIABLE	DATNVGDEGGFAPNILENSEALELVKEAIDK
ENSP00000229277	DIFFERENTIABLE	DGKYDLDFK
ENSP00000229277	DIFFERENTIABLE	DGKYDLDFKSPTDPSR
ENSP00000229277	DIFFERENTIABLE	DYPVVSIEDPFDQDDWAAWSK
ENSP00000229277	DIFFERENTIABLE	EILDSRGNPTVEVDLYTAK
ENSP00000229277	DIFFERENTIABLE	FGANAILGVSLAVCK
ENSP00000229277	DIFFERENTIABLE	FTANVGIQIVGDDLTVTNPK
ENSP00000229277	DIFFERENTIABLE	GNPTVEVDLYTAK
ENSP00000229277	DIFFERENTIABLE	HIAQLAGNSDLILPVPAFNVINGGSHAGNK
ENSP00000229277	DIFFERENTIABLE	IEEELGDEAR
ENSP00000229277	DIFFERENTIABLE	ILENSEALELVK
ENSP00000229277	DIFFERENTIABLE	IVIGMDVAASEFYR
ENSP00000229277	DIFFERENTIABLE	LAMQEFMILPVGAESFR
ENSP00000229277	DIFFERENTIABLE	LAMQEFMILPVGAESFRDAMR
ENSP00000229277	DIFFERENTIABLE	LAQENGWGVMVSHR
ENSP00000229277	DIFFERENTIABLE	LDNLMLELDGTENK
ENSP00000229277	DIFFERENTIABLE	LGAEVYHTLK
ENSP00000229277	DIFFERENTIABLE	LGAEVYHTLKGVIK
ENSP00000229277	DIFFERENTIABLE	MILPVGAESFR
ENSP00000229277	DIFFERENTIABLE	SGETEDTFIADLVVGLCTGQIK
ENSP00000229277	DIFFERENTIABLE	SKFGANAILGVSLAVCK
ENSP00000229277	DIFFERENTIABLE	VNQIGSVTEAIQACK
ENSP00000229277	DIFFERENTIABLE	YDLDFK
ENSP00000229277	DIFFERENTIABLE	YITGDQLGALYQDFVR
ENSP00000229277	DIFFERENTIABLE	YNQLMR
ENSP00000229277	DIFFERENTIABLE	YNQLMRIEEELGDEAR
ENSP00000229319	SUPERSET	FIIPQIVK
ENSP00000229319	SUPERSET	GEMMDLQHGSLFLQTPK
ENSP00000229319	SUPERSET	GLTSVINQK
ENSP00000229319	SUPERSET	GMYGIENEVFLSLPCILNAR
ENSP00000229319	SUPERSET	GYTNWAIGLSVADLIESMLK
ENSP00000229319	SUPERSET	ITVVGVGQVGMACAISILGK
ENSP00000229319	SUPERSET	IVADKDYSVTANSK
ENSP00000229319	SUPERSET	IVVVTAGVR
ENSP00000229319	SUPERSET	IVVVTAGVRQQEGESR
ENSP00000229319	SUPERSET	KSADTLWDIQK
ENSP00000229319	SUPERSET	LIAPVAEEEATVPNNK
ENSP00000229319	SUPERSET	LKGYTNWAIGLSVADLIESMLK
ENSP00000229319	SUPERSET	MVVESAYEVIK
ENSP00000229319	SUPERSET	NVNVFKFIIPQIVK
ENSP00000229319	SUPERSET	SADTLWDIQK
ENSP00000229319	SUPERSET	SADTLWDIQKDLK
ENSP00000229319	SUPERSET	SADTLWDIQKDLKDL
ENSP00000229319	SUPERSET	VIGSGCNLDSAR
ENSP00000229319	SUPERSET	YSPDCIIIVVSNPVDILTYVTWK
ENSP00000229329	DISCRETE	GVEKPPHLAALILAR
ENSP00000229329	DISCRETE	HLAGVPLIGWVLR
ENSP00000229329	DISCRETE	HLIEMGYLQGGK
ENSP00000229329	DISCRETE	VAEMIREEGYDSVFSVVR
ENSP00000229340	DIFFERENTIABLE	ENVNVEEMFNCITELVLR
ENSP00000229340	DIFFERENTIABLE	LLIIGDSGVGK
ENSP00000229340	DIFFERENTIABLE	LQIWDTAGQER
ENSP00000229340	DIFFERENTIABLE	WLHEINQNCDDVCR
ENSP00000229390	DISCRETE	FEDPRDAEDAIYGR
ENSP00000229390	DISCRETE	HGLVPFAFVR
ENSP00000229390	DISCRETE	IYVGNLPTDVR
ENSP00000229470	SUBSET	FPIKWTAPEAALYGR
ENSP00000229470	SUBSET	GSLLDFLK
ENSP00000229470	SUBSET	IADFGLAR
ENSP00000229471	SUBSET	FPIKWTAPEAALYGR
ENSP00000229471	SUBSET	GSLLDFLK
ENSP00000229471	SUBSET	IADFGLAR
ENSP00000230048	DISCRETE	LGEDIVITAHVLK
ENSP00000230048	DISCRETE	TLAFTSVDLTNK
ENSP00000230050	EQUIVALENT	AEEGIAAGGVMDVNTALQEVLKTALIHDGLAR
ENSP00000230050	EQUIVALENT	DVIEEYFK
ENSP00000230050	EQUIVALENT	ESQAKDVIEEYFK
ENSP00000230050	EQUIVALENT	LGEWVGLCK
ENSP00000230050	EQUIVALENT	LVEALCAEHQINLIK
ENSP00000230381	DISCRETE	CCGNNGFRDWFEIQWISNR
ENSP00000230381	DISCRETE	DWFEIQWISNR
ENSP00000230381	DISCRETE	GSLENTLGQGLK
ENSP00000230381	DISCRETE	ICYDALDPAK
ENSP00000230381	DISCRETE	TIDMLQIEFK
ENSP00000230418	SUPERSET	ADGSSLPEWVTDNAGTLHFAR
ENSP00000230418	SUPERSET	GPPIILEATLHLAEIEDMPLFEPR
ENSP00000230418	SUPERSET	INSVEVYDGTWYR
ENSP00000230419	SUPERSET	ADGSSLPEWVTDNAGTLHFAR
ENSP00000230419	SUPERSET	GPPIILEATLHLAEIEDMPLFEPR
ENSP00000230419	SUPERSET	INSVEVYDGTWYR
ENSP00000230459	EQUIVALENT	GGVADALLYR
ENSP00000230459	EQUIVALENT	LFQEDDEIPLYLK
ENSP00000230459	EQUIVALENT	QKLFQEDDEIPLYLK
ENSP00000230495	SUBSET	AQDFKTDLR
ENSP00000230495	SUBSET	EIAQDFKTDLR
ENSP00000230495	SUBSET	FEDTNLCAIHAK
ENSP00000230495	SUBSET	GLFEDTNLCAIHAK
ENSP00000230495	SUBSET	KQLATKAAR
ENSP00000230495	SUBSET	LFEDTNLCAIHAK
ENSP00000230495	SUBSET	LVREIAQDFK
ENSP00000230495	SUBSET	LVREIAQDFKTDLR
ENSP00000230495	SUBSET	STELLIR
ENSP00000230495	SUBSET	VTIMPKDIQLAR
ENSP00000230495	SUBSET	YQKSTELLIR
ENSP00000230495	SUBSET	YRPGTVALR
ENSP00000230495	SUBSET	YRPGTVALREIR
ENSP00000230640	DISCRETE	EYPFILDAFQR
ENSP00000230640	DISCRETE	GPPGSADKAGK
ENSP00000230640	DISCRETE	YCLPFLQPGR
ENSP00000230731	EQUIVALENT	FSLIDLAGNER
ENSP00000230731	EQUIVALENT	FTARPLVETIFER
ENSP00000230771	SUBSET	YDGLVGMFDPK
ENSP00000230771	SUBSET	YDLTVPFAR
ENSP00000231487	DISCRETE	GLLDVTCK
ENSP00000231487	DISCRETE	NDFTEEEEAQVR
ENSP00000231487	DISCRETE	NDFTEEEEAQVRK
ENSP00000231498	EQUIVALENT	HGEPEEDIVGLQAFQER
ENSP00000231498	EQUIVALENT	LLEVYDQLFK
ENSP00000231498	EQUIVALENT	LYGEFADPFK
ENSP00000231498	EQUIVALENT	YMDLLWR
ENSP00000231572	DISCRETE	AAYPDLENPPLLVTPSQQAK
ENSP00000231572	DISCRETE	FEFAGYDVLR
ENSP00000231572	DISCRETE	FGDYQCNSAMGISQMLK
ENSP00000231572	DISCRETE	GFDILGIKPVQR
ENSP00000231572	DISCRETE	IVFVPGCSIPLTIVK
ENSP00000231572	DISCRETE	IYDALDVSLIER
ENSP00000231572	DISCRETE	LFEFAGYDVLR
ENSP00000231572	DISCRETE	LMDLLGEGLKR
ENSP00000231572	DISCRETE	LNDYIFSFDK
ENSP00000231572	DISCRETE	MDVLVSECSAR
ENSP00000231572	DISCRETE	NMINIISR
ENSP00000231572	DISCRETE	STIIGESISR
ENSP00000231572	DISCRETE	VIVDFSSPNIAK
ENSP00000231572	DISCRETE	YADLSHNR
ENSP00000232003	DISCRETE	HPHGHHPHGHHPH
ENSP00000232003	DISCRETE	KYWNDCEPPDSR
ENSP00000232003	DISCRETE	YKEENDDFASFR
ENSP00000232125	EQUIVALENT	FKKEDEIPETVSLEMLDAAK
ENSP00000232125	EQUIVALENT	ILIWSGR
ENSP00000232219	SUPERSET	ALDVNVALR
ENSP00000232219	SUPERSET	MLVNENFEEYLR
ENSP00000232219	SUPERSET	NYIMDFQVGKEFEEDLTGIDDR
ENSP00000232219	SUPERSET	PVDFTGYWK
ENSP00000232447	SUPERSET	IKVFGPGIEGK
ENSP00000232447	SUPERSET	LIALLEVLSQK
ENSP00000232447	SUPERSET	LIALLEVLSQKR
ENSP00000232447	SUPERSET	LLGWIQNK
ENSP00000232447	SUPERSET	RLPNNHIGISFIPR
ENSP00000232447	SUPERSET	VEVGKDQEFTVDTR
ENSP00000232461	SUPERSET	AHLSICFPDYDGPNTYEDAGNYIK
ENSP00000232461	SUPERSET	AMTTLNIQYGDSAR
ENSP00000232461	SUPERSET	ASEYQLNDSAGYYLSDLER
ENSP00000232461	SUPERSET	DSGIQACFER
ENSP00000232461	SUPERSET	DVKEIYSHMTCATDTQNVK
ENSP00000232461	SUPERSET	EIYSHMTCATDTQNVK
ENSP00000232461	SUPERSET	ENLKDCGLF
ENSP00000232461	SUPERSET	FVFDAVTDIIIK
ENSP00000232461	SUPERSET	FVFDAVTDIIIKENLK
ENSP00000232461	SUPERSET	IIHQDGYSLEECLEFIAIIYGNTLQSILAIVR
ENSP00000232461	SUPERSET	KLMHMADTIEEGTMPK
ENSP00000232461	SUPERSET	LLLLGAGESGK
ENSP00000232461	SUPERSET	LMHMADTIEEGTMPK
ENSP00000232461	SUPERSET	LVTPGYVPTEQDVLR
ENSP00000232461	SUPERSET	LWKDSGIQACFER
ENSP00000232461	SUPERSET	MFDVGGQR
ENSP00000232461	SUPERSET	RTVKLLLLGAGESGK
ENSP00000232461	SUPERSET	TTGIIETQFSFK
ENSP00000232461	SUPERSET	TTGIIETQFSFKDLNFR
ENSP00000232461	SUPERSET	VQFLELNMR
ENSP00000232461	SUPERSET	YFATTSIVLFLNK
ENSP00000232564	SUBSUMABLE	AGVLAGHDNR
ENSP00000232564	SUBSUMABLE	ELPGHTGYLSCCR
ENSP00000232564	SUBSUMABLE	LIIWDSYTTNK
ENSP00000232564	SUBSUMABLE	LLVSASQDGK
ENSP00000232564	SUBSUMABLE	SELEQLRQEAEQLR
ENSP00000232564	SUBSUMABLE	SSWVMTCAYAPSGNYVACGGLDNICSIYNLK
ENSP00000232907	SUPERSET	LLPALASVPALPSDS
ENSP00000232907	SUPERSET	VVNSILAFR
ENSP00000232907	SUPERSET	WMHPQVTPTDDSNPWWAAFSR
ENSP00000233084	EQUIVALENT	ALIVEPSR
ENSP00000233084	EQUIVALENT	ALIVEPSRELAEQTLNNIK
ENSP00000233084	EQUIVALENT	DQLSVLENGVDIVVGTPGRLDDLVSTGK
ENSP00000233084	EQUIVALENT	EAQTSFLHLGYLPNQLFR
ENSP00000233084	EQUIVALENT	ELLIIGGVAAR
ENSP00000233084	EQUIVALENT	FLICTDVAAR
ENSP00000233084	EQUIVALENT	FLVLDEADGLLSQGYSDFINR
ENSP00000233084	EQUIVALENT	GHVDILAPTVQELAALEK
ENSP00000233084	EQUIVALENT	GIDIHGVPYVINVTLPDEK
ENSP00000233084	EQUIVALENT	GSAFAIGSDGLCCQSR
ENSP00000233084	EQUIVALENT	HYYEVSCHDQGLCR
ENSP00000233084	EQUIVALENT	LNLSQVR
ENSP00000233084	EQUIVALENT	MDQAIIFCR
ENSP00000233084	EQUIVALENT	NQALFPACVLK
ENSP00000233084	EQUIVALENT	TGAFSIPVIQIVYETLKDQQEGK
ENSP00000233114	SUPERSET	AICDHVR
ENSP00000233114	SUPERSET	DIWFGTPEGEFVSMGVISDGNSYGVPDDLLYSFPVVIK
ENSP00000233114	SUPERSET	DLDVAILVGSMPR
ENSP00000233114	SUPERSET	DVIATDKEDVAFK
ENSP00000233114	SUPERSET	ELTEEKESAFEFLSSA
ENSP00000233114	SUPERSET	ENFSCLTR
ENSP00000233114	SUPERSET	EVGVYEALKDDSWLK
ENSP00000233114	SUPERSET	EVGVYEALKDDSWLKGEFVTTVQQR
ENSP00000233114	SUPERSET	FVEGLPINDFSR
ENSP00000233114	SUPERSET	LGVTANDVK
ENSP00000233114	SUPERSET	NKTWKFVEGLPINDFSR
ENSP00000233114	SUPERSET	NVIIWGNHSSTQYPDVNHAK
ENSP00000233114	SUPERSET	SAPSIPKENFSCLTR
ENSP00000233114	SUPERSET	VIVVGNPANTNCLTASK
ENSP00000233121	EQUIVALENT	FFDANYDGKDYNPLLAR
ENSP00000233121	EQUIVALENT	FQDNFEFIQWFKK
ENSP00000233121	EQUIVALENT	GKFQDNFEFIQWFK
ENSP00000233121	EQUIVALENT	HDMLAWVNDSLHLNYTK
ENSP00000233121	EQUIVALENT	IEQLCSGAAYCQFMDMLFPGCVHLR
ENSP00000233121	EQUIVALENT	MGVDKIIPVEK
ENSP00000233190	SUPERSET	ALSEIAGMTLPYDTLDQVR
ENSP00000233190	SUPERSET	AVTEGAQAVEEPSIC
ENSP00000233190	SUPERSET	DFYMTDSISR
ENSP00000233190	SUPERSET	FASEIAGVDDLGTTGR
ENSP00000233190	SUPERSET	FEAPLFNAR
ENSP00000233190	SUPERSET	GLLTYTSWEDALSR
ENSP00000233190	SUPERSET	GWNILTNSEK
ENSP00000233190	SUPERSET	IASQVAALDLGYKPGVEAIR
ENSP00000233190	SUPERSET	ILQDIASGSHPFSQVLK
ENSP00000233190	SUPERSET	LVNQQLLADPLVPPQLTIKDFYMTDSISR
ENSP00000233190	SUPERSET	MHEDINEEWISDK
ENSP00000233190	SUPERSET	MHEDINEEWISDKTR
ENSP00000233190	SUPERSET	NDGAAILAAVSSIAQK
ENSP00000233190	SUPERSET	NEKGLLTYTSWEDALSR
ENSP00000233190	SUPERSET	NRLEEVSPNLVR
ENSP00000233190	SUPERSET	VALIGSPVDLTYTYDHLGDSPK
ENSP00000233190	SUPERSET	VAVTPPGLAR
ENSP00000233190	SUPERSET	VLFLLGADGGCITR
ENSP00000233190	SUPERSET	VVAACAMPVMK
ENSP00000233242	DISCRETE	IEAIDVRVLLDQLGTTISFER
ENSP00000233242	DISCRETE	LALWGEHTGQLYSK
ENSP00000233557	EQUIVALENT	AVFDNLIQLEHLNIVK
ENSP00000233557	EQUIVALENT	ELLFHPALFEVPSLK
ENSP00000233557	EQUIVALENT	LTSLLEETLNKFNFAR
ENSP00000233596	EQUIVALENT	ALDAAAGITR
ENSP00000233596	EQUIVALENT	NLVTEVLGALEAK
ENSP00000233607	EQUIVALENT	TVIYVPSPAPRAQPK
ENSP00000233607	EQUIVALENT	VPSPGQQR
ENSP00000233609	DISCRETE	DMIILPEMVGSMVGVYNGK
ENSP00000233609	DISCRETE	TFNQVEIKPEMIGH
ENSP00000233616	DIFFERENTIABLE	DPTSSRLGPLLDILADSR
ENSP00000233616	DIFFERENTIABLE	EALGHWLGLLNADGWIGR
ENSP00000233616	DIFFERENTIABLE	GFLWDEGFHQLVVQR
ENSP00000233616	DIFFERENTIABLE	LAGSLLTQALESHAEGFR
ENSP00000233616	DIFFERENTIABLE	LGPLLDILADSR
ENSP00000233616	DIFFERENTIABLE	TAERAARGGPGRR
ENSP00000233616	DIFFERENTIABLE	VDPALFPPVPLFTAVPSR
ENSP00000233627	DIFFERENTIABLE	GEYVVAKLDDLVNWAR
ENSP00000233627	DIFFERENTIABLE	IVPVDIYIPGCPPTAEALLYGILQLQR
ENSP00000233627	DIFFERENTIABLE	LDDLVNWAR
ENSP00000233627	DIFFERENTIABLE	QSDVMIVAGTLTNK
ENSP00000233714	SUPERSET	AFPNPYADYNK
ENSP00000233714	SUPERSET	FAEWCLEYGEHGCR
ENSP00000233714	SUPERSET	GYGLCHGSAGNAYAFLTLYNLTQDMK
ENSP00000233714	SUPERSET	IDPHAPNEMLYGR
ENSP00000233714	SUPERSET	IPQSHIQQICETILTSGENLAR
ENSP00000233714	SUPERSET	SITFLCGDAGPLAVAAVLYHK
ENSP00000233714	SUPERSET	SLAEGYFDAAGR
ENSP00000233893	SUPERSET	DGDILGKYVD
ENSP00000233893	SUPERSET	KFLPLFDR
ENSP00000233893	SUPERSET	VGDKVLLPEYGGTK
ENSP00000233893	SUPERSET	VLLPEYGGTK
ENSP00000233893	SUPERSET	VLQATVVAVGSGSK
ENSP00000233893	SUPERSET	VLQATVVAVGSGSKGK
ENSP00000233893	SUPERSET	VVLDDKDYFLFR
ENSP00000234038	SUPERSET	AIENIDTLTNLESLFLGK
ENSP00000234038	SUPERSET	CIENLEELQSLR
ENSP00000234038	SUPERSET	DAEDVDLNHYR
ENSP00000234038	SUPERSET	ELDLYDNQIK
ENSP00000234038	SUPERSET	IEGLQNLVNLR
ENSP00000234038	SUPERSET	IENLSNLHQLQMLELGSNR
ENSP00000234038	SUPERSET	KIENLEALTELEILDISFNLLR
ENSP00000234038	SUPERSET	LQNLDALTNLTVLSMQSNR
ENSP00000234038	SUPERSET	LTMLDIASNR
ENSP00000234038	SUPERSET	QIDATFVRF
ENSP00000234038	SUPERSET	SLETVYLER
ENSP00000234038	SUPERSET	VMLALPSVR
ENSP00000234160	EQUIVALENT	AGLEPFFDFIVSINGSR
ENSP00000234160	EQUIVALENT	ETSVTPSNLWGGQGLLGVSIR
ENSP00000234160	EQUIVALENT	LNKDNDTLKDLLK
ENSP00000234170	DISCRETE	GGKQLNK
ENSP00000234170	DISCRETE	YYTALYR
ENSP00000234256	DISCRETE	ETVDSFLDLAR
ENSP00000234256	DISCRETE	NLFPSNLVVAAFR
ENSP00000234396	SUBSET	GFPGYMYTDLATIYER
ENSP00000234396	SUBSET	HVLVILTDMSSYAEALR
ENSP00000234396	SUBSET	IPIFSAAGLPHNEIAAQICR
ENSP00000234396	SUBSET	LALTTAEFLAYQCEK
ENSP00000234396	SUBSET	QIYPPINVLPSLSR
ENSP00000234396	SUBSET	RGFPGYMYTDLATIYER
ENSP00000234396	SUBSET	TPVSEDMLGR
ENSP00000234420	DISCRETE	GGDGPMCRPVILLPEDTPPFLELK
ENSP00000234420	DISCRETE	TLLEEEYFR
ENSP00000234454	DISCRETE	NDEALRQLEAELGAER
ENSP00000234454	DISCRETE	VPADLGAEAGLQQLLGALR
ENSP00000234590	DIFFERENTIABLE	AAVPSGASTGIYEALELR
ENSP00000234590	DIFFERENTIABLE	AAVPSGASTGIYEALELRDNDKTR
ENSP00000234590	DIFFERENTIABLE	AGAVEKGVPLYR
ENSP00000234590	DIFFERENTIABLE	AGYTDKVVIGMDVAASEFFR
ENSP00000234590	DIFFERENTIABLE	AVEHINKTIAPALVSK
ENSP00000234590	DIFFERENTIABLE	DATNVGDEGGFAPNILENK
ENSP00000234590	DIFFERENTIABLE	DATNVGDEGGFAPNILENKEGLELLK
ENSP00000234590	DIFFERENTIABLE	DYPVVSIEDPFDQDDWGAWQK
ENSP00000234590	DIFFERENTIABLE	EIFDSRGNPTVEVDLFTSK
ENSP00000234590	DIFFERENTIABLE	EIFDSRGNPTVEVDLFTSKGLFR
ENSP00000234590	DIFFERENTIABLE	FGANAILGVSLAVCK
ENSP00000234590	DIFFERENTIABLE	FTASAGIQVVGDDLTVTNPK
ENSP00000234590	DIFFERENTIABLE	FTASAGIQVVGDDLTVTNPKR
ENSP00000234590	DIFFERENTIABLE	GNPTVEVDLFTSK
ENSP00000234590	DIFFERENTIABLE	HIADLAGNSEVILPVPAFNVINGGSHAGNK
ENSP00000234590	DIFFERENTIABLE	IDKLMIEMDGTENK
ENSP00000234590	DIFFERENTIABLE	IEEELGSK
ENSP00000234590	DIFFERENTIABLE	IGAEVYHNLK
ENSP00000234590	DIFFERENTIABLE	IGAEVYHNLKNVIK
ENSP00000234590	DIFFERENTIABLE	IGAEVYHNLKNVIKEK
ENSP00000234590	DIFFERENTIABLE	INGGSHAGNKLAMQEFMILPVGAANFR
ENSP00000234590	DIFFERENTIABLE	KLNVTEQEKIDK
ENSP00000234590	DIFFERENTIABLE	LAKYNQLLRIEEELGSK
ENSP00000234590	DIFFERENTIABLE	LAMQEFMILPVGAAN
ENSP00000234590	DIFFERENTIABLE	LAMQEFMILPVGAANFR
ENSP00000234590	DIFFERENTIABLE	LAQANGWGVMVSHR
ENSP00000234590	DIFFERENTIABLE	LMIEMDGTENK
ENSP00000234590	DIFFERENTIABLE	MILPVGAANFR
ENSP00000234590	DIFFERENTIABLE	NFRNPLAK
ENSP00000234590	DIFFERENTIABLE	SCNCLLLK
ENSP00000234590	DIFFERENTIABLE	SFIKDYPVVSIED
ENSP00000234590	DIFFERENTIABLE	SFIKDYPVVSIEDPFDQDDWGAWQK
ENSP00000234590	DIFFERENTIABLE	SGETEDTFIADLVVGLCTGQIK
ENSP00000234590	DIFFERENTIABLE	SGKYDLDFK
ENSP00000234590	DIFFERENTIABLE	SGKYDLDFKSPDD
ENSP00000234590	DIFFERENTIABLE	SGKYDLDFKSPDDPSR
ENSP00000234590	DIFFERENTIABLE	SKFGANAILGVSLAVCK
ENSP00000234590	DIFFERENTIABLE	SPDQLADLYK
ENSP00000234590	DIFFERENTIABLE	VNQIGSVTESLQACK
ENSP00000234590	DIFFERENTIABLE	VSIEDPFDQDDWGAWQK
ENSP00000234590	DIFFERENTIABLE	VVIGMDVAASEFFR
ENSP00000234590	DIFFERENTIABLE	YDLDFK
ENSP00000234590	DIFFERENTIABLE	YDLDFKSPDDPSR
ENSP00000234590	DIFFERENTIABLE	YGKDATNVGDEGGFAPNILENK
ENSP00000234590	DIFFERENTIABLE	YGKDATNVGDEGGFAPNILENKEGLELLK
ENSP00000234590	DIFFERENTIABLE	YISPDQLADLYK
ENSP00000234590	DIFFERENTIABLE	YNQLLR
ENSP00000234590	DIFFERENTIABLE	YNQLLRIEEELGSK
ENSP00000234590	DIFFERENTIABLE	YNQLLRIEEELGSKAK
ENSP00000234677	EQUIVALENT	FKDPGLVDQLVK
ENSP00000234677	EQUIVALENT	GYIPIYTPFFMR
ENSP00000234677	EQUIVALENT	IEQFVYSSPHDNK
ENSP00000234677	EQUIVALENT	KLDLEAWFPGSGAFR
ENSP00000234677	EQUIVALENT	LLIDEAILK
ENSP00000234677	EQUIVALENT	VLDLDLFR
ENSP00000234677	EQUIVALENT	YAGLSTCFR
ENSP00000234981	SUBSUMABLE	LGLDFPNLPYLIDGAHK
ENSP00000234981	SUBSUMABLE	LLLEYTDSSYEEK
ENSP00000234981	SUBSUMABLE	YLEELPEKLK
ENSP00000234981	SUBSUMABLE	YTMGDAPDYDR
ENSP00000235329	SUPERSET	AGWLDSELNMFTHQYLQPSR
ENSP00000235329	SUPERSET	MFEFQNFER
ENSP00000235329	SUPERSET	QLELLAQDYK
ENSP00000235532	EQUIVALENT	EGSFELYGDR
ENSP00000235532	EQUIVALENT	FVLPVSGPVPWGTEVPGLIR
ENSP00000235532	EQUIVALENT	NLASWTQESIAPNPLAKEELNFLAR
ENSP00000235835	SUPERSET	ALQAAYGASAPSVTSAALR
ENSP00000235835	SUPERSET	FFGNSWAETYR
ENSP00000235835	SUPERSET	FYAYNPLAGGLLTGK
ENSP00000235835	SUPERSET	QVETELFPCLR
ENSP00000235835	SUPERSET	SNGWILPTVYQGMYNATTR
ENSP00000235835	SUPERSET	VASVLGTMEMGR
ENSP00000236228	SUPERSET	ETSLLAVPGALSPLAIPNAAAAAAAAAAGR
ENSP00000236228	SUPERSET	KLPGEVTETEVIALGLPFGK
ENSP00000236228	SUPERSET	MDGIVTEVAVGVKR
ENSP00000236228	SUPERSET	NNQFQALLQYGDPVNAQQAK
ENSP00000236228	SUPERSET	NQAFLELATEEAAITMVNYYSAVTPHLR
ENSP00000236228	SUPERSET	VTNILMLK
ENSP00000236671	SUBSET	AIGAVPLIQGEYMIPCEK
ENSP00000236671	SUBSET	AYWQVHLDQVEVASGLTLCK
ENSP00000236671	SUBSET	FDGILGMAYPR
ENSP00000236671	SUBSET	GILGMAYPRISVNNVLPVFDNLMQQK
ENSP00000236671	SUBSET	GPIPEVLK
ENSP00000236671	SUBSET	GYKLSPEDYTLK
ENSP00000236671	SUBSET	ISVNNVLPVFDNLMQQK
ENSP00000236671	SUBSET	LLDIACWIHHK
ENSP00000236671	SUBSET	LVDQNIFSFYLSR
ENSP00000236671	SUBSET	QPGITFIAAK
ENSP00000236671	SUBSET	QVFGEATKQPGITFIAAK
ENSP00000236671	SUBSET	VGFAEAAR
ENSP00000236671	SUBSET	VGFAEAARL
ENSP00000236671	SUBSET	VSTLPAITLK
ENSP00000236671	SUBSET	YYTVFDR
ENSP00000236671	SUBSET	YYTVFDRDNNRVGFAEAA
ENSP00000236850	SUPERSET	DLATVYVDVLK
ENSP00000236850	SUPERSET	DSGRDYVSQFEGSALGK
ENSP00000236850	SUPERSET	DYVSQFEGSALGK
ENSP00000236850	SUPERSET	KWQEEMELYR
ENSP00000236850	SUPERSET	LLDNWDSVTSTFSK
ENSP00000236850	SUPERSET	LREQLGPVTQEFWDNLEK
ENSP00000236850	SUPERSET	QGLLPVLESFK
ENSP00000236850	SUPERSET	QKVEPLRAELQEGAR
ENSP00000236850	SUPERSET	THLAPYSDELR
ENSP00000236850	SUPERSET	VQPYLDDFQK
ENSP00000236850	SUPERSET	VSFLSALEEYTK
ENSP00000236850	SUPERSET	WQEEMELYR
ENSP00000236900	DISCRETE	AALQELLSK
ENSP00000236900	DISCRETE	DKLNNLVLFDK
ENSP00000236900	DISCRETE	LITPAVVSER
ENSP00000236900	DISCRETE	LNNLVLFDK
ENSP00000236957	EQUIVALENT	GFGDLKSPAGLQVLNDYLADK
ENSP00000236957	EQUIVALENT	SIQADGLVWGSSK
ENSP00000236957	EQUIVALENT	SSILLDVKPWDDETDMAK
ENSP00000236959	SUPERSET	ANYWWLR
ENSP00000236959	SUPERSET	APGQLALFSVSDKTGLVEFAR
ENSP00000236959	SUPERSET	DVSELTGFPEMLGGR
ENSP00000236959	SUPERSET	LAGDKANYWWLR
ENSP00000236959	SUPERSET	LDFNLIR
ENSP00000236959	SUPERSET	TVASPGVTVEEAVEQIDIGGVTLLR
ENSP00000236959	SUPERSET	VCMVYDLYK
ENSP00000236959	SUPERSET	VVACNLYPFVK
ENSP00000236959	SUPERSET	YGMNPHQTPAQLYTLQPK
ENSP00000237014	EQUIVALENT	AADDTWEPFASGK
ENSP00000237014	EQUIVALENT	KAADDTWEPFASGK
ENSP00000237014	EQUIVALENT	RYTIAALLSPYSYSTTAVVTNPKE
ENSP00000237014	EQUIVALENT	YTIAALLSPYSYSTTAVVTNPKE
ENSP00000237247	EQUIVALENT	HFANNPSPAALTFR
ENSP00000237247	EQUIVALENT	LQAVLPPAVWNAEQQR
ENSP00000237500	EQUIVALENT	GNFNYIEFTR
[truncated: 49,715 more rows]
