# Supplementary material for: Proteomic Interactions in the Mouse Vitreous-Retina Complex
Source: PLoS One. 2013 Nov 29;8(11):e82140. doi: 10.1371/journal.pone.0082140 (PMC3843729; doi:10.1371/journal.pone.0082140)
Supplement: Table S3 — Top 50 differentially expressed pathways in the retina. (XLS) [file pone.0082140.s003.xls]

## Sheet: Sheet 0
#	Maps	pValue	Ratio
1	LRRK2 in neurons in Parkinson's disease	7.838e-17	22	33
2	Oxidative phosphorylation	6.19e-16	38	105
3	Cytoskeleton remodeling_Neurofilaments	6.536e-15	18	25
4	Cytoskeleton remodeling_Cytoskeleton remodeling	5.767e-14	35	102
5	Glycolysis and gluconeogenesis (short map)	2.682e-12	26	66
6	Cytoskeleton remodeling_Regulation of actin cytoskeleton by Rho GTPases	1.19e-11	15	23
7	Cell adhesion_Integrin-mediated cell adhesion and migration	2.771e-10	20	48
8	Cytoskeleton remodeling_Role of PKA in cytoskeleton reorganisation	4.723e-10	18	40
9	Cytoskeleton remodeling_Keratin filaments	5.667e-10	17	36
10	Cell adhesion_Histamine H1 receptor signaling in the interruption of cell barrier integrity	5.923e-10	19	45
11	Cell adhesion_Role of tetraspanins in the integrin-mediated cell adhesion	9.692e-10	17	37
12	Regulation of CFTR activity (norm and CF)	2.166e-09	21	58
13	wtCFTR and delta508 traffic / Clathrin coated vesicles formation (norm and CF)	4.359e-08	11	19
14	Neurophysiological process_GABA-A receptor life cycle	4.718e-08	13	27
15	Cell adhesion_Chemokines and adhesion	7.639e-08	26	100
16	Cytoskeleton remodeling_TGF, WNT and cytoskeletal remodeling	1.91e-07	27	111
17	Blood coagulation_GPCRs in platelet aggregation	6.081e-07	20	71
18	Transport_Clathrin-coated vesicle cycle	6.081e-07	20	71
19	Neurophysiological process_Role of CDK5 in presynaptic signaling	7.63e-07	12	28
20	Pyruvate metabolism/ Rodent version	8.041e-07	19	66
21	Cell adhesion_Endothelial cell contacts by non-junctional mechanisms	9.809e-07	11	24
22	Airway smooth muscle contraction in asthma	1.345e-06	17	56
23	Signal transduction_Calcium signaling	1.501e-06	15	45
24	Apoptosis and survival_Granzyme A signaling	1.86e-06	12	30
25	Development_G-Proteins mediated regulation MAPK-ERK signaling	2.061e-06	15	46
26	Nicotine signaling in chromaffin cells	2.061e-06	15	46
27	Immune response_MIF - the neuroendocrine-macrophage connector	2.061e-06	15	46
28	Cell adhesion_Endothelial cell contacts by junctional mechanisms	2.605e-06	11	26
29	GTP metabolism	3.928e-06	16	54
30	Pyruvate metabolism	5.024e-06	15	49
31	Ubiquinone metabolism	5.31e-06	19	74
32	Signal transduction_cAMP signaling	5.436e-06	13	38
33	Development_S1P1 receptor signaling via beta-arrestin	8.668e-06	12	34
34	Development_Role of CDK5 in neuronal development	8.668e-06	12	34
35	Glycolysis and gluconeogenesis p.3 / Human version	8.883e-06	10	24
36	Glycolysis and gluconeogenesis p.3	8.883e-06	10	24
37	Immune response _CCR3 signaling in eosinophils	9.949e-06	19	77
38	Neurophysiological process_ACM regulation of nerve impulse	1.12e-05	14	46
39	Development_S1P2 and S1P3 receptors in cell proliferation and differentiation	2.067e-05	10	26
40	G-protein signaling_G-Protein alpha-12 signaling pathway	2.326e-05	12	37
41	Muscle contraction_GPCRs in the regulation of smooth muscle tone	3.13e-05	19	83
42	Neurophysiological process_Corticoliberin signaling via CRHR1	3.213e-05	14	50
43	Cell cycle_Spindle assembly and chromosome separation	3.823e-05	11	33
44	Chemotaxis_Inhibitory action of lipoxins on IL-8- and Leukotriene B4-induced neutrophil migration	4.099e-05	14	51
45	Tricarbonic acid cycle	4.099e-05	14	51
46	Signal transduction_Erk Interactions: Inhibition of Erk	5.237e-05	11	34
47	Development_Mu-type opioid receptor signaling via Beta-arrestin	6.841e-05	9	24
48	Transcription_CREB pathway	7.06e-05	13	47
49	Muscle contraction_S1P2 receptor-mediated smooth muscle contraction	8.639e-05	10	30
50	Development_Slit-Robo signaling	8.639e-05	10	30
