# Supplementary material for: Proteomic Interactions in the Mouse Vitreous-Retina Complex
Source: PLoS One. 2013 Nov 29;8(11):e82140. doi: 10.1371/journal.pone.0082140 (PMC3843729; doi:10.1371/journal.pone.0082140)
Supplement: Table S4 — Top 50 differentially expressed pathways in the vitreous. (XLS) [file pone.0082140.s004.xls]

## Sheet: Sheet 0
#	Maps	pValue	Ratio
1	Glycolysis and gluconeogenesis (short map)	3.449e-13	19	66
2	LRRK2 in neurons in Parkinson's disease	1.069e-12	14	33
3	Cell adhesion_Integrin-mediated cell adhesion and migration	3.954e-10	14	48
4	Cytoskeleton remodeling_Keratin filaments	1.295e-09	12	36
5	Cytoskeleton remodeling_Cytoskeleton remodeling	1.303e-09	19	102
6	Cell adhesion_Chemokines and adhesion	6.361e-09	18	100
7	Cell adhesion_Role of tetraspanins in the integrin-mediated cell adhesion	2.519e-08	11	37
8	Cytoskeleton remodeling_TGF, WNT and cytoskeletal remodeling	3.507e-08	18	111
9	Immune response _CCR3 signaling in eosinophils	2.803e-07	14	77
10	Immune response_MIF - the neuroendocrine-macrophage connector	2.981e-07	11	46
11	Cytoskeleton remodeling_Role of PKA in cytoskeleton reorganisation	6.682e-07	10	40
12	Glycolysis and gluconeogenesis p.3 / Human version	8.04e-07	8	24
13	Glycolysis and gluconeogenesis p.3	8.04e-07	8	24
14	Cytoskeleton remodeling_Neurofilaments	1.147e-06	8	25
15	Cell adhesion_Histamine H1 receptor signaling in the interruption of cell barrier integrity	2.159e-06	10	45
16	G-protein signaling_G-Protein alpha-12 signaling pathway	3.147e-06	9	37
17	Glycolysis and gluconeogenesis p. 2 / Human version	4.001e-06	9	38
18	Blood coagulation_GPCRs in platelet aggregation	4.504e-06	12	71
19	Cytoskeleton remodeling_Integrin outside-in signaling	4.924e-06	10	49
20	Cytoskeleton remodeling_Fibronectin-binding integrins in cell motility	6.989e-06	8	31
21	Cytoskeleton remodeling_Regulation of actin cytoskeleton by Rho GTPases	8.035e-06	7	23
22	Cell cycle_Role of Nek in cell cycle regulation	9.044e-06	8	32
23	Development_S1P1 receptor signaling via beta-arrestin	1.47e-05	8	34
24	Cell adhesion_Integrin inside-out signaling	1.724e-05	10	56
25	G-protein signaling_Regulation of cAMP levels by ACM	1.76e-05	9	45
26	Development_S1P2 and S1P3 receptors in cell proliferation and differentiation	1.973e-05	7	26
27	Neurophysiological process_ACM regulation of nerve impulse	2.123e-05	9	46
28	Development_G-Proteins mediated regulation MAPK-ERK signaling	2.123e-05	9	46
29	Transcription_CREB pathway	2.548e-05	9	47
30	Regulation of degradation of deltaF508 CFTR in CF	2.586e-05	7	27
31	Development_VEGF signaling via VEGFR2 - generic cascades	2.667e-05	12	84
32	Signal transduction_cAMP signaling	3.513e-05	8	38
33	Neurophysiological process_Corticoliberin signaling via CRHR1	4.279e-05	9	50
34	Apoptosis and survival_Granzyme A signaling	5.425e-05	7	30
35	Development_Slit-Robo signaling	5.425e-05	7	30
36	Glycolysis and gluconeogenesis p. 2	6.803e-05	7	31
37	Glycolysis and gluconeogenesis p. 2/ Rodent version	8.454e-05	7	32
38	Development_ACM2 and ACM4 activation of ERK	8.972e-05	8	43
39	Cell adhesion_Endothelial cell contacts by non-junctional mechanisms	0.0001247	6	24
40	Regulation of lipid metabolism_Regulation of lipid metabolism by niacin and isoprenaline	0.0001256	8	45
41	Cell adhesion_Alpha-4 integrins in cell migration and adhesion	0.0001274	7	34
42	Oxidative stress_Role of ASK1 under oxidative stress	0.0001274	7	34
43	Regulation of CFTR activity (norm and CF)	0.0001429	9	58
44	Mechanisms of CFTR activation by S-nitrosoglutathione (normal and CF)	0.0001476	8	46
45	Regulation of lipid metabolism_Stimulation of Arachidonic acid production by ACM receptors	0.0001597	10	72
46	Transport_Alpha-2 adrenergic receptor regulation of ion channels	0.0001727	8	47
47	G-protein signaling_G-Protein alpha-s signaling cascades	0.0001864	7	36
48	Muscle contraction_Relaxin signaling pathway	0.0002011	8	48
49	LRRK2 in neuronal apoptosis in Parkinson's disease	0.0002038	5	17
50	Blood coagulation_GPIb-IX-V-dependent platelet activation	0.0002519	10	76
