# Supplementary material for: Proteomic Interactions in the Mouse Vitreous-Retina Complex
Source: PLoS One. 2013 Nov 29;8(11):e82140. doi: 10.1371/journal.pone.0082140 (PMC3843729; doi:10.1371/journal.pone.0082140)
Supplement: Table S5 — Top 50 differentially expressed pathways representing proteins that are statistically different in the retina compared to the vitreous. (XLS) [file pone.0082140.s005.xls]

## Sheet: Sheet 1
#	Maps	pValue	FDR	Ratio
1	Oxidative phosphorylation	3.566e-20	2.179e-17	37	105
2	LRRK2 in neurons in Parkinson's disease	1.261e-18	3.853e-16	21	33
3	Cytoskeleton remodeling_Neurofilaments	1.574e-14	3.205e-12	16	25
4	Glycolysis and gluconeogenesis (short map)	5.25e-11	8.019e-09	21	66
5	wtCFTR and delta508 traffic / Clathrin coated vesicles formation (norm and CF)	1.082e-09	1.323e-07	11	19
6	Transport_Clathrin-coated vesicle cycle	1.725e-09	1.756e-07	20	71
7	Regulation of CFTR activity (norm and CF)	2.019e-09	1.762e-07	18	58
8	Neurophysiological process_Role of CDK5 in presynaptic signaling	1.606e-08	1.226e-06	12	28
9	Cytoskeleton remodeling_Cytoskeleton remodeling	5.816e-08	3.949e-06	22	102
10	Cell adhesion_Endothelial cell contacts by junctional mechanisms	7.627e-08	4.66e-06	11	26
11	Ubiquinone metabolism	1.369e-07	7.606e-06	18	74
12	Cytoskeleton remodeling_Role of PKA in cytoskeleton reorganisation	1.984e-07	1.01e-05	13	40
13	Cytoskeleton remodeling_Regulation of actin cytoskeleton by Rho GTPases	2.223e-07	1.045e-05	10	23
14	Cell adhesion_Histamine H1 receptor signaling in the interruption of cell barrier integrity	9.211e-07	4.02e-05	13	45
15	Neurophysiological process_GABA-A receptor life cycle	1.328e-06	5.409e-05	10	27
16	Pyruvate metabolism/ Rodent version	3.825e-06	0.0001237	15	66
17	Cell adhesion_Gap junctions	4.038e-06	0.0001237	10	30
18	Development_Mu-type opioid receptor signaling via Beta-arrestin	4.049e-06	0.0001237	9	24
19	Glycolysis and gluconeogenesis p.3 / Human version	4.049e-06	0.0001237	9	24
20	Glycolysis and gluconeogenesis p.3	4.049e-06	0.0001237	9	24
21	Cell adhesion_Cadherin-mediated cell adhesion	8.718e-06	0.0002536	9	26
22	Nicotine signaling in glutamatergic neurons	1.063e-05	0.0002951	10	33
23	Cell adhesion_Integrin-mediated cell adhesion and migration	1.268e-05	0.0003367	12	48
24	Chemotaxis_CXCR4 signaling pathway	1.428e-05	0.0003637	10	34
25	Pyruvate metabolism	1.592e-05	0.0003891	12	49
26	Cytoskeleton remodeling_TGF, WNT and cytoskeletal remodeling	1.738e-05	0.0004084	19	111
27	G-protein signaling_G-Protein alpha-s signaling cascades	2.493e-05	0.0005642	10	36
28	Apoptosis and survival_Granzyme A signaling	3.241e-05	0.0006831	9	30
29	Cell adhesion_Role of tetraspanins in the integrin-mediated cell adhesion	3.242e-05	0.0006831	10	37
30	Cell adhesion_Endothelial cell contacts by non-junctional mechanisms	3.831e-05	0.0007548	8	24
31	Glycolysis and gluconeogenesis p. 2 / Human version	4.176e-05	0.0007548	10	38
32	Signal transduction_cAMP signaling	4.176e-05	0.0007548	10	38
33	Blood coagulation_GPCRs in platelet aggregation	4.462e-05	0.0007548	14	71
34	Neurophysiological process_ACM regulation of nerve impulse	4.571e-05	0.0007548	11	46
35	Development_G-Proteins mediated regulation MAPK-ERK signaling	4.571e-05	0.0007548	11	46
36	Nicotine signaling in chromaffin cells	4.571e-05	0.0007548	11	46
37	Immune response_MIF - the neuroendocrine-macrophage connector	4.571e-05	0.0007548	11	46
38	Transcription_CREB pathway	5.661e-05	0.0009103	11	47
39	Development_VEGF signaling via VEGFR2 - generic cascades	8.04e-05	0.00126	15	84
40	Development_S1P1 receptor signaling via beta-arrestin	9.653e-05	0.0014	9	34
41	wtCFTR and deltaF508 traffic / Membrane expression (norm and CF)	9.653e-05	0.0014	9	34
42	Translation_Regulation of translation initiation	9.911e-05	0.0014	8	27
43	Neurophysiological process_Corticoliberin signaling via CRHR1	0.0001037	0.0014	11	50
44	wtCFTR and delta508-CFTR traffic / Generic schema (norm and CF)	0.0001037	0.0014	11	50
45	Immune response_Neurotensin-induced activation of IL-8 in colonocytes	0.0001054	0.0014	10	42
46	Neurophysiological process_HTR1A receptor signaling in neuronal cells	0.0001054	0.0014	10	42
47	Transcription_ChREBP regulation pathway	0.0001189	0.001546	7	21
48	Cell cycle_Role of 14-3-3 proteins in cell cycle regulation	0.0001658	0.00211	7	22
49	Cell adhesion_Chemokines and adhesion	0.0001815	0.002264	16	100
50	Signal transduction_Calcium signaling	0.0001954	0.002388	10	45
