# Supplementary material for: Proteomic Interactions in the Mouse Vitreous-Retina Complex
Source: PLoS One. 2013 Nov 29;8(11):e82140. doi: 10.1371/journal.pone.0082140 (PMC3843729; doi:10.1371/journal.pone.0082140)
Supplement: Table S6 — Top 50 differentially expressed pathways representing proteins that are statistically different in the vitreous compared to the retina. (XLS) [file pone.0082140.s006.xls]

## Sheet: Sheet 1
#	Maps	pValue	FDR	Ratio
1	Oxidative stress_Role of ASK1 under oxidative stress	8.494e-05	0.007899	3	34
2	LRRK2 in neuronal apoptosis in Parkinson's disease	0.0008458	0.02995	2	17
3	Immune response _CCR3 signaling in eosinophils	0.0009663	0.02995	3	77
4	Immune response_IL-12 signaling pathway	0.001559	0.03158	2	23
5	Immune response_MIF-JAB1 signaling	0.001698	0.03158	2	24
6	Inhibitory action of Lipoxin A4 on PDGF, EGF and LTD4 signaling	0.003598	0.04372	2	35
7	Development_Lipoxin inhibitory action on PDGF, EGF and LTD4 signaling	0.003803	0.04372	2	36
8	Influence of low doses of Arsenite on Glucose stimulated Insulin secretion in pancreatic cells	0.003803	0.04372	2	36
9	Transcription_Sin3 and NuRD in transcription regulation	0.004231	0.04372	2	38
10	Apoptosis and survival_Inhibition of ROS-induced apoptosis by 17beta-estradiol	0.00564	0.04767	2	44
11	Immune response_IL-1 signaling pathway	0.00564	0.04767	2	44
12	Immune response_MIF - the neuroendocrine-macrophage connector	0.006152	0.04767	2	46
13	Immune response_HSP60 and HSP70/ TLR signaling pathway	0.0084	0.06009	2	54
14	Transport_Macropinocytosis regulation by growth factors	0.0113	0.07509	2	63
15	G-protein signaling_Rap1B regulation pathway	0.02806	0.1477	1	11
16	DNA damage_Role of SUMO in p53 regulation	0.04305	0.1477	1	17
17	Regulation of degradation of wt-CFTR	0.04552	0.1477	1	18
18	Normal wtCFTR traffic / Sorting endosome formation	0.04552	0.1477	1	18
19	Development_WNT signaling pathway. Part 1. Degradation of beta-catenin in the absence WNT signaling	0.04799	0.1477	1	19
20	Immune response_MIF-mediated glucocorticoid regulation	0.05537	0.1477	1	22
21	Cytoskeleton remodeling_Regulation of actin cytoskeleton by Rho GTPases	0.05781	0.1477	1	23
22	Proteolysis_Putative ubiquitin pathway	0.05781	0.1477	1	23
23	Apoptosis and survival_NO signaling in apoptosis	0.05781	0.1477	1	23
24	Delta508-CFTR traffic / Sorting endosome formation in CF	0.05781	0.1477	1	23
25	Development_Angiotensin signaling via beta-Arrestin	0.06269	0.1477	1	25
26	G-protein signaling_K-RAS regulation pathway	0.06269	0.1477	1	25
27	DNA damage_ATM / ATR regulation of G2 / M checkpoint	0.06511	0.1477	1	26
28	Regulation of degradation of deltaF508 CFTR in CF	0.06753	0.1477	1	27
29	Cell cycle_Transition and termination of DNA replication	0.06995	0.1477	1	28
30	Cell cycle_Role of SCF complex in cell cycle regulation	0.07236	0.1477	1	29
31	Proteolysis_Putative SUMO-1 pathway	0.07236	0.1477	1	29
32	Apoptosis and survival_NGF activation of NF-kB	0.07236	0.1477	1	29
33	Development_Slit-Robo signaling	0.07476	0.1477	1	30
34	Vitamin B6 metabolism	0.07476	0.1477	1	30
35	Apoptosis and survival_Granzyme A signaling	0.07476	0.1477	1	30
36	Apoptosis and survival_Role of IAP-proteins in apoptosis	0.07716	0.1477	1	31
37	Cholesterol and Sphingolipids transport / Distribution to the intracellular membrane compartments (normal and CF)	0.07716	0.1477	1	31
38	Apoptosis and survival_Granzyme B signaling	0.07955	0.1477	1	32
39	DNA damage_ATM/ATR regulation of G1/S checkpoint	0.07955	0.1477	1	32
40	Cell cycle_Spindle assembly and chromosome separation	0.08194	0.1477	1	33
41	Cell cycle_ESR1 regulation of G1/S transition	0.08194	0.1477	1	33
42	LRRK2 in neurons in Parkinson's disease	0.08194	0.1477	1	33
43	Signal transduction_Activin A signaling regulation	0.08194	0.1477	1	33
44	Signal transduction_Erk Interactions: Inhibition of Erk	0.08432	0.1477	1	34
45	G-protein signaling_RhoA regulation pathway	0.08432	0.1477	1	34
46	Development_Role of CDK5 in neuronal development	0.08432	0.1477	1	34
47	Nitrogen metabolism	0.08669	0.1477	1	35
48	G-protein signaling_Regulation of RAC1 activity	0.08906	0.1477	1	36
49	Cytoskeleton remodeling_Keratin filaments	0.08906	0.1477	1	36
50	Immune response_IL-12-induced IFN-gamma production	0.08906	0.1477	1	36
