# Supplementary material for: Proteomic Interactions in the Mouse Vitreous-Retina Complex
Source: PLoS One. 2013 Nov 29;8(11):e82140. doi: 10.1371/journal.pone.0082140 (PMC3843729; doi:10.1371/journal.pone.0082140)
Supplement: Table S7 — Top 50 differentially expressed pathways representing proteins that are statistically similar between the retina and the vitreous. (XLS) [file pone.0082140.s007.xls]

## Sheet: Sheet 1
#	Maps	pValue	FDR	Ratio
1	Cytoskeleton remodeling_Keratin filaments	2.702e-08	1.621e-05	11	36
2	Cytoskeleton remodeling_Cytoskeleton remodeling	9.713e-08	2.914e-05	17	102
3	Cell adhesion_Integrin-mediated cell adhesion and migration	5.661e-06	0.001132	10	48
4	Cell cycle_Role of Nek in cell cycle regulation	1.193e-05	0.001729	8	32
5	Translation_Regulation of EIF4F activity	1.441e-05	0.001729	10	53
6	G-protein signaling_Regulation of cAMP levels by ACM	2.379e-05	0.002379	9	45
7	Cell adhesion_Role of tetraspanins in the integrin-mediated cell adhesion	3.749e-05	0.003213	8	37
8	Immune response _CCR3 signaling in eosinophils	8.137e-05	0.006103	11	77
9	Airway smooth muscle contraction in asthma	0.000144	0.009603	9	56
10	Cell adhesion_Histamine H1 receptor signaling in the interruption of cell barrier integrity	0.0001633	0.009796	8	45
11	Neurophysiological process_ACM regulation of nerve impulse	0.0001916	0.01045	8	46
12	Cell adhesion_Chemokines and adhesion	0.0002161	0.01081	12	100
13	Signal transduction_cAMP signaling	0.0003346	0.01545	7	38
14	Immune response_Alternative complement pathway	0.0003956	0.01695	7	39
15	Cytoskeleton remodeling_TGF, WNT and cytoskeletal remodeling	0.000572	0.02288	12	111
16	Transport_ACM3 in salivary glands	0.0006331	0.02374	7	42
17	Cytoskeleton remodeling_Fibronectin-binding integrins in cell motility	0.0006803	0.02401	6	31
18	Cell adhesion_Integrin inside-out signaling	0.0007655	0.02552	8	56
19	Protein folding and maturation_Bradykinin / Kallidin maturation	0.0008126	0.02566	6	32
20	Regulation of lipid metabolism_Regulation of lipid metabolism by niacin and isoprenaline	0.0009718	0.02915	7	45
21	Cytoskeleton remodeling_Regulation of actin cytoskeleton by Rho GTPases	0.001109	0.03169	5	23
22	G-protein signaling_S1P2 receptor signaling	0.00133	0.03628	6	35
23	Immune response_Lectin induced complement pathway	0.001629	0.04129	7	49
24	Cytoskeleton remodeling_Neurofilaments	0.001652	0.04129	5	25
25	Apoptosis and survival_HTR1A signaling	0.001837	0.04314	7	50
26	Neurophysiological process_Dopamine D2 receptor transactivation of PDGFR in CNS	0.001986	0.04314	5	26
27	Chemotaxis_Inhibitory action of lipoxins on IL-8- and Leukotriene B4-induced neutrophil migration	0.002066	0.04314	7	51
28	Signal transduction_PKA signaling	0.002066	0.04314	7	51
29	Propionate metabolism p.2	0.002275	0.04314	8	66
30	Cell adhesion_ECM remodeling	0.002316	0.04314	7	52
31	Immune response_Classical complement pathway	0.002316	0.04314	7	52
32	Neurophysiological process_GABA-A receptor life cycle	0.002367	0.04314	5	27
33	Propionate metabolism p.1	0.002373	0.04314	6	39
34	Muscle contraction_GPCRs in the regulation of smooth muscle tone	0.002694	0.04755	9	83
35	GTP metabolism	0.002885	0.04945	7	54
36	Immune response_HMGB1 release from the cell	0.00308	0.05134	6	41
37	Translation_Insulin regulation of translation	0.003488	0.05491	6	42
38	Muscle contraction_ACM regulation of smooth muscle contraction	0.003556	0.05491	7	56
39	Blood coagulation_GPCRs in platelet aggregation	0.003614	0.05491	8	71
40	Muscle contraction_S1P2 receptor-mediated smooth muscle contraction	0.003829	0.05491	5	30
41	Inhibitory action of Lipoxins on neutrophil migration	0.003933	0.05491	7	57
42	Development_ACM2 and ACM4 activation of ERK	0.003935	0.05491	6	43
43	Development_S1P3 receptor signaling pathway	0.003935	0.05491	6	43
44	Cytoskeleton remodeling_Alpha-1A adrenergic receptor-dependent inhibition of PI3K	0.00403	0.05495	4	19
45	Development_S1P1 signaling pathway	0.004423	0.05784	6	44
46	Cytoskeleton remodeling_Reverse signaling by ephrin B	0.004435	0.05784	5	31
47	Role of alpha-6/beta-4 integrins in carcinoma progression	0.004954	0.06192	6	45
48	Signal transduction_Calcium signaling	0.004954	0.06192	6	45
49	Nicotine signaling in chromaffin cells	0.00553	0.0677	6	46
50	Cell cycle_Spindle assembly and chromosome separation	0.005845	0.0677	5	33
